# Supplementary material for: Comprehensive transcriptome analysis and flavonoid profiling of Ginkgo leaves reveals flavonoid content alterations in day–night cycles
Source: PLoS One. 2018 Mar 1;13(3):e0193897. doi: 10.1371/journal.pone.0193897 (PMC5833276; doi:10.1371/journal.pone.0193897)
Supplement: S3 Table — NA: not annotated in this database. (XLSX) [file pone.0193897.s016.xlsx]

## Sheet: Sheet1
Unigene	Nr	Nt	Swissprot	KEGG	COG	Interpro	GO
CL1.Contig1_All	gi|116786080|gb|ABK23965.1|/1.99584e-68/unknown [Picea sitchensis]	gi|383165415|gb|FJ091727.2|/2e-09/Pinus taeda isolate 6200 anonymous locus 2_2356_02 genomic sequence	NA	NA	NA	NA	NA
CL1.Contig2_All	NA	NA	NA	NA	NA	NA	NA
CL2.Contig1_All	gi|586757288|ref|XP_006853537.1|/3.27619e-146/hypothetical protein AMTR_s00032p00229640 [Amborella trichopoda] &gt;gi|548857190|gb|ERN15004.1| hypothetical protein AMTR_s00032p00229640 [Amborella trichopoda]	gi|145338866|ref|NM_113259.3|/7e-06/Arabidopsis thaliana MATE efflux family protein ALF5 mRNA, complete cds	sp|Q9LUH2|ALF5_ARATH/8e-115/MATE efflux family protein ALF5 OS=Arabidopsis thaliana GN=ALF5 PE=2 SV=1	atr:18443283/6e-147/MATE efflux family protein LAL5; K03327 multidrug resistance protein, MATE family	SPCC4B3.13/5e-59/---	PF01554/2.6E-11/MatE	NA
CL2.Contig2_All	gi|586757288|ref|XP_006853537.1|/6.30866e-161/hypothetical protein AMTR_s00032p00229640 [Amborella trichopoda] &gt;gi|548857190|gb|ERN15004.1| hypothetical protein AMTR_s00032p00229640 [Amborella trichopoda]	gi|145338866|ref|NM_113259.3|/9e-06/Arabidopsis thaliana MATE efflux family protein ALF5 mRNA, complete cds	sp|Q9LUH2|ALF5_ARATH/4e-127/MATE efflux family protein ALF5 OS=Arabidopsis thaliana GN=ALF5 PE=2 SV=1	atr:18443283/1e-161/MATE efflux family protein LAL5; K03327 multidrug resistance protein, MATE family	SPCC4B3.13/2e-69/---	PTHR11206/8.1E-219/--	NA
CL2.Contig3_All	gi|586757288|ref|XP_006853537.1|/4.7341e-161/hypothetical protein AMTR_s00032p00229640 [Amborella trichopoda] &gt;gi|548857190|gb|ERN15004.1| hypothetical protein AMTR_s00032p00229640 [Amborella trichopoda]	gi|145338866|ref|NM_113259.3|/7e-06/Arabidopsis thaliana MATE efflux family protein ALF5 mRNA, complete cds	sp|Q9LUH2|ALF5_ARATH/3e-127/MATE efflux family protein ALF5 OS=Arabidopsis thaliana GN=ALF5 PE=2 SV=1	atr:18443283/8e-162/MATE efflux family protein LAL5; K03327 multidrug resistance protein, MATE family	SPCC4B3.13/2e-69/---	PTHR11206/8.1E-219/--	NA
CL2.Contig4_All	gi|694318000|ref|XP_009340793.1|/1.35313e-71/PREDICTED: MATE efflux family protein ALF5-like [Pyrus x bretschneideri]	gi|145338866|ref|NM_113259.3|/8e-06/Arabidopsis thaliana MATE efflux family protein ALF5 mRNA, complete cds	sp|Q9LUH2|ALF5_ARATH/4e-59/MATE efflux family protein ALF5 OS=Arabidopsis thaliana GN=ALF5 PE=2 SV=1	tcc:TCM_031586/7e-85/MATE efflux family protein; K03327 multidrug resistance protein, MATE family	SPCC4B3.13/1e-24/---	PTHR11206/4.1E-145/--	NA
CL2.Contig5_All	gi|586757288|ref|XP_006853537.1|/6.74589e-161/hypothetical protein AMTR_s00032p00229640 [Amborella trichopoda] &gt;gi|548857190|gb|ERN15004.1| hypothetical protein AMTR_s00032p00229640 [Amborella trichopoda]	gi|145338866|ref|NM_113259.3|/1e-05/Arabidopsis thaliana MATE efflux family protein ALF5 mRNA, complete cds	sp|Q9LUH2|ALF5_ARATH/5e-127/MATE efflux family protein ALF5 OS=Arabidopsis thaliana GN=ALF5 PE=2 SV=1	atr:18443283/1e-161/MATE efflux family protein LAL5; K03327 multidrug resistance protein, MATE family	SPCC4B3.13/2e-69/---	PTHR11206/8.1E-219/--	NA
CL2.Contig6_All	gi|694318000|ref|XP_009340793.1|/1.18664e-71/PREDICTED: MATE efflux family protein ALF5-like [Pyrus x bretschneideri]	gi|145338866|ref|NM_113259.3|/7e-06/Arabidopsis thaliana MATE efflux family protein ALF5 mRNA, complete cds	sp|Q9LUH2|ALF5_ARATH/4e-59/MATE efflux family protein ALF5 OS=Arabidopsis thaliana GN=ALF5 PE=2 SV=1	tcc:TCM_031586/6e-85/MATE efflux family protein; K03327 multidrug resistance protein, MATE family	SPCC4B3.13/1e-24/---	PTHR11206/4.1E-145/--	NA
CL3.Contig1_All	NA	NA	NA	NA	NA	NA	NA
CL3.Contig2_All	NA	NA	NA	NA	NA	NA	NA
CL3.Contig3_All	NA	NA	NA	NA	NA	NA	NA
CL3.Contig4_All	NA	NA	NA	NA	NA	NA	NA
CL3.Contig5_All	NA	NA	NA	NA	NA	NA	NA
CL3.Contig6_All	NA	NA	NA	NA	NA	NA	NA
CL3.Contig7_All	NA	NA	NA	NA	NA	NA	NA
CL3.Contig8_All	NA	NA	NA	NA	NA	NA	NA
CL4.Contig1_All	gi|226505824|ref|NP_001146627.1|/1.55116e-103/Syntaxin 81 [Zea mays] &gt;gi|195622534|gb|ACG33097.1| syntaxin 81 [Zea mays] &gt;gi|413919008|gb|AFW58940.1| Syntaxin 81 [Zea mays]	gi|270136270|gb|BT103222.1|/1e-100/Picea glauca clone GQ0208_N13 mRNA sequence	sp|P59277|SYP81_ARATH/5e-93/Syntaxin-81 OS=Arabidopsis thaliana GN=SYP81 PE=2 SV=2	egu:105049439/2e-105/syntaxin-81-like; K08492 syntaxin 18	NA	PTHR15959/5.6E-76/--	NA
CL4.Contig2_All	gi|226505824|ref|NP_001146627.1|/1.32067e-103/Syntaxin 81 [Zea mays] &gt;gi|195622534|gb|ACG33097.1| syntaxin 81 [Zea mays] &gt;gi|413919008|gb|AFW58940.1| Syntaxin 81 [Zea mays]	gi|270136270|gb|BT103222.1|/1e-100/Picea glauca clone GQ0208_N13 mRNA sequence	sp|P59277|SYP81_ARATH/4e-93/Syntaxin-81 OS=Arabidopsis thaliana GN=SYP81 PE=2 SV=2	egu:105049439/2e-105/syntaxin-81-like; K08492 syntaxin 18	NA	PTHR15959/5.6E-76/--	NA
CL4.Contig3_All	gi|226505824|ref|NP_001146627.1|/9.24378e-104/Syntaxin 81 [Zea mays] &gt;gi|195622534|gb|ACG33097.1| syntaxin 81 [Zea mays] &gt;gi|413919008|gb|AFW58940.1| Syntaxin 81 [Zea mays]	gi|270136270|gb|BT103222.1|/1e-100/Picea glauca clone GQ0208_N13 mRNA sequence	sp|P59277|SYP81_ARATH/3e-93/Syntaxin-81 OS=Arabidopsis thaliana GN=SYP81 PE=2 SV=2	egu:105049439/1e-105/syntaxin-81-like; K08492 syntaxin 18	NA	PTHR15959/5.6E-76/--	NA
CL5.Contig1_All	gi|657987286|ref|XP_008385795.1|/0/PREDICTED: ABC transporter C family member 3-like [Malus domestica]	gi|359473554|ref|XM_002266565.2|/1e-15/PREDICTED: Vitis vinifera ABC transporter C family member 3-like (LOC100259590), mRNA	sp|Q9LK64|AB3C_ARATH/0.0/ABC transporter C family member 3 OS=Arabidopsis thaliana GN=ABCC3 PE=1 SV=1	cit:102607567/0.0/ABC transporter C family member 9-like; K05665 ATP-binding cassette, subfamily C (CFTR/MRP), member 1	YDR135c/1e-117/---	PS50929/31.381/ABC transporter integral membrane type-1 fused domain profile.	NA
CL5.Contig2_All	gi|719989705|ref|XP_010252732.1|/0/PREDICTED: ABC transporter C family member 3-like isoform X2 [Nelumbo nucifera]	gi|210144290|dbj|AK287072.1|/2e-31/Glycine max cDNA, clone: GMFL01-43-H04	sp|Q9LK64|AB3C_ARATH/0.0/ABC transporter C family member 3 OS=Arabidopsis thaliana GN=ABCC3 PE=1 SV=1	cit:102607567/0.0/ABC transporter C family member 9-like; K05665 ATP-binding cassette, subfamily C (CFTR/MRP), member 1	YDR135c/0.0/---	PS50893/19.048/ATP-binding cassette, ABC transporter-type domain profile.	NA
CL5.Contig3_All	gi|47824985|gb|AAT38758.1|/2.87742e-13/Putative gag-pol polyprotein, identical [Solanum demissum]	NA	NA	egr:104455930/3e-07/tubulin alpha-2 chain-like; K07374 tubulin alpha	NA	NA	NA
CL5.Contig4_All	gi|47824985|gb|AAT38758.1|/3.63391e-21/Putative gag-pol polyprotein, identical [Solanum demissum]	NA	NA	mtr:MTR_4g021480/8e-10/Serine carboxypeptidase; K16296 serine carboxypeptidase-like clade I [EC:3.4.16.-]	NA	NA	NA
CL5.Contig5_All	gi|719989701|ref|XP_010252731.1|/0/PREDICTED: ABC transporter C family member 3-like isoform X1 [Nelumbo nucifera]	gi|210144290|dbj|AK287072.1|/2e-31/Glycine max cDNA, clone: GMFL01-43-H04	sp|Q7GB25|AB5C_ARATH/0.0/ABC transporter C family member 5 OS=Arabidopsis thaliana GN=ABCC5 PE=2 SV=2	cit:102607567/0.0/ABC transporter C family member 9-like; K05665 ATP-binding cassette, subfamily C (CFTR/MRP), member 1	YDR135c/0.0/---	PTHR24223/0.0/--	NA
CL5.Contig6_All	gi|719989708|ref|XP_010252733.1|/0/PREDICTED: ABC transporter C family member 3-like isoform X3 [Nelumbo nucifera]	gi|210144290|dbj|AK287072.1|/4e-31/Glycine max cDNA, clone: GMFL01-43-H04	sp|Q9LK64|AB3C_ARATH/0.0/ABC transporter C family member 3 OS=Arabidopsis thaliana GN=ABCC3 PE=1 SV=1	cit:102607567/0.0/ABC transporter C family member 9-like; K05665 ATP-binding cassette, subfamily C (CFTR/MRP), member 1	SPAC3F10.11c/0.0/---	PS50929/32.136/ABC transporter integral membrane type-1 fused domain profile.	biological_process:GO:0055085//transmembrane transport;GO:0006200//ATP catabolic process;cellular_component:GO:0016021//integral component of membrane;molecular_function:GO:0005524//ATP binding;GO:0042626//ATPase activity, coupled to transmembrane movement of substances;
CL5.Contig7_All	gi|703113001|ref|XP_010100275.1|/0/ABC transporter C family member 3 [Morus notabilis] &gt;gi|587893877|gb|EXB82409.1| ABC transporter C family member 3 [Morus notabilis]	gi|359473554|ref|XM_002266565.2|/8e-16/PREDICTED: Vitis vinifera ABC transporter C family member 3-like (LOC100259590), mRNA	sp|Q9LK64|AB3C_ARATH/3e-179/ABC transporter C family member 3 OS=Arabidopsis thaliana GN=ABCC3 PE=1 SV=1	cit:102607567/3e-178/ABC transporter C family member 9-like; K05665 ATP-binding cassette, subfamily C (CFTR/MRP), member 1	YDR135c/3e-95/---	PS50893/17.367/ATP-binding cassette, ABC transporter-type domain profile.	biological_process:GO:0006810//transport;GO:0009987//cellular process;GO:0044710//single-organism metabolic process;molecular_function:GO:0000166//nucleotide binding;GO:0016887//ATPase activity;GO:0016491//oxidoreductase activity;
CL5.Contig8_All	gi|651219311|gb|AIC77183.1|/0/polyprotein [Gossypium barbadense]	gi|297747445|gb|AC241329.1|/6e-13/Pinus taeda clone PT_7Ba3623L03, complete sequence	sp|P10978|POLX_TOBAC/4e-158/Retrovirus-related Pol polyprotein from transposon TNT 1-94 OS=Nicotiana tabacum PE=2 SV=1	mdm:103449689/1e-91/uncharacterized LOC103449689; K16570 gamma-tubulin complex component 3	NA	PF00078/4.0E-8/Reverse transcriptase (RNA-dependent DNA polymerase)	NA
CL5.Contig9_All	gi|720028198|ref|XP_010264828.1|/0/PREDICTED: ABC transporter C family member 5-like [Nelumbo nucifera]	gi|210144290|dbj|AK287072.1|/2e-31/Glycine max cDNA, clone: GMFL01-43-H04	sp|Q7GB25|AB5C_ARATH/0.0/ABC transporter C family member 5 OS=Arabidopsis thaliana GN=ABCC5 PE=2 SV=2	fve:101300583/0.0/ABC transporter C family member 10-like; K05666 ATP-binding cassette, subfamily C (CFTR/MRP), member 2	SPAC3F10.11c/0.0/---	PS50929/30.962/ABC transporter integral membrane type-1 fused domain profile.	NA
CL5.Contig10_All	gi|651219311|gb|AIC77183.1|/1.16616e-60/polyprotein [Gossypium barbadense]	NA	sp|P10978|POLX_TOBAC/1e-15/Retrovirus-related Pol polyprotein from transposon TNT 1-94 OS=Nicotiana tabacum PE=2 SV=1	mdm:103449689/2e-31/uncharacterized LOC103449689; K16570 gamma-tubulin complex component 3	NA	PTHR11439:SF127/2.6E-53/--	NA
CL5.Contig11_All	gi|147841356|emb|CAN66690.1|/2.73461e-111/hypothetical protein VITISV_023209 [Vitis vinifera]	gi|358343989|ref|XM_003636030.1|/2e-15/Medicago truncatula Multidrug resistance protein ABC transporter family (MTR_024s0059) mRNA, complete cds	sp|Q7GB25|AB5C_ARATH/5e-97/ABC transporter C family member 5 OS=Arabidopsis thaliana GN=ABCC5 PE=2 SV=2	pop:POPTR_0014s17830g/1e-89/POPTRDRAFT_775292; ABC transporter family protein; K05665 ATP-binding cassette, subfamily C (CFTR/MRP), member 1	SPAC3F10.11c/3e-60/---	PTHR11439/2.4E-146/--	NA
CL5.Contig12_All	gi|720028198|ref|XP_010264828.1|/0/PREDICTED: ABC transporter C family member 5-like [Nelumbo nucifera]	gi|210144290|dbj|AK287072.1|/2e-31/Glycine max cDNA, clone: GMFL01-43-H04	sp|Q7GB25|AB5C_ARATH/0.0/ABC transporter C family member 5 OS=Arabidopsis thaliana GN=ABCC5 PE=2 SV=2	fve:101300583/0.0/ABC transporter C family member 10-like; K05666 ATP-binding cassette, subfamily C (CFTR/MRP), member 2	SPAC3F10.11c/0.0/---	PS50929/30.962/ABC transporter integral membrane type-1 fused domain profile.	NA
CL5.Contig13_All	gi|719989701|ref|XP_010252731.1|/0/PREDICTED: ABC transporter C family member 3-like isoform X1 [Nelumbo nucifera]	gi|42733543|dbj|AB162907.1|/1e-16/Thlaspi caerulescens TcMRP3 mRNA for multidrug resistance-associated protein, complete cds	sp|Q9LK64|AB3C_ARATH/0.0/ABC transporter C family member 3 OS=Arabidopsis thaliana GN=ABCC3 PE=1 SV=1	cit:102607567/0.0/ABC transporter C family member 9-like; K05665 ATP-binding cassette, subfamily C (CFTR/MRP), member 1	SPAC3F10.11c/1e-90/---	PF00005/9.1E-21/ABC transporter	NA
CL5.Contig14_All	gi|568841974|ref|XP_006474929.1|/0/PREDICTED: ABC transporter C family member 3-like [Citrus sinensis]	gi|42733543|dbj|AB162907.1|/2e-14/Thlaspi caerulescens TcMRP3 mRNA for multidrug resistance-associated protein, complete cds	sp|Q9LK64|AB3C_ARATH/0.0/ABC transporter C family member 3 OS=Arabidopsis thaliana GN=ABCC3 PE=1 SV=1	cit:102607567/0.0/ABC transporter C family member 9-like; K05665 ATP-binding cassette, subfamily C (CFTR/MRP), member 1	YHL035c/9e-96/---	PF00005/1.2E-27/ABC transporter	NA
CL5.Contig15_All	gi|703113001|ref|XP_010100275.1|/0/ABC transporter C family member 3 [Morus notabilis] &gt;gi|587893877|gb|EXB82409.1| ABC transporter C family member 3 [Morus notabilis]	gi|359473554|ref|XM_002266565.2|/9e-16/PREDICTED: Vitis vinifera ABC transporter C family member 3-like (LOC100259590), mRNA	sp|Q9LK64|AB3C_ARATH/0.0/ABC transporter C family member 3 OS=Arabidopsis thaliana GN=ABCC3 PE=1 SV=1	cit:102607567/0.0/ABC transporter C family member 9-like; K05665 ATP-binding cassette, subfamily C (CFTR/MRP), member 1	YLL015w/2e-103/---	PS50893/18.928/ATP-binding cassette, ABC transporter-type domain profile.	NA
CL5.Contig16_All	gi|657987286|ref|XP_008385795.1|/0/PREDICTED: ABC transporter C family member 3-like [Malus domestica]	gi|449520426|ref|XM_004167187.1|/1e-24/PREDICTED: Cucumis sativus ABC transporter C family member 9-like (LOC101224722), partial mRNA	sp|Q9LK64|AB3C_ARATH/0.0/ABC transporter C family member 3 OS=Arabidopsis thaliana GN=ABCC3 PE=1 SV=1	cit:102607567/0.0/ABC transporter C family member 9-like; K05665 ATP-binding cassette, subfamily C (CFTR/MRP), member 1	YDR135c/8e-136/---	PS50929/31.867/ABC transporter integral membrane type-1 fused domain profile.	NA
CL5.Contig17_All	gi|302771854|ref|XP_002969345.1|/1.42288e-99/ATP-binding cassette transporter, subfamily C, member 5, SmABCC5 [Selaginella moellendorffii] &gt;gi|300162821|gb|EFJ29433.1| ATP-binding cassette transporter, subfamily C, member 5, SmABCC5 [Selaginella moellendorffii]	gi|358343989|ref|XM_003636030.1|/3e-16/Medicago truncatula Multidrug resistance protein ABC transporter family (MTR_024s0059) mRNA, complete cds	sp|Q7GB25|AB5C_ARATH/1e-91/ABC transporter C family member 5 OS=Arabidopsis thaliana GN=ABCC5 PE=2 SV=2	cit:102607567/4e-87/ABC transporter C family member 9-like; K05665 ATP-binding cassette, subfamily C (CFTR/MRP), member 1	YLL015w/7e-60/---	PF00005/9.5E-33/ABC transporter	biological_process:GO:0055085//transmembrane transport;GO:0030007//cellular potassium ion homeostasis;GO:0006200//ATP catabolic process;GO:0009651//response to salt stress;cellular_component:GO:0005774//vacuolar membrane;GO:0016021//integral component of membrane;GO:0005886//plasma membrane;GO:0000325//plant-type vacuole;molecular_function:GO:0005524//ATP binding;GO:0042626//ATPase activity, coup…
CL5.Contig18_All	NA	NA	NA	NA	NA	NA	NA
CL6.Contig1_All	gi|148909481|gb|ABR17838.1|/0/unknown [Picea sitchensis]	gi|270149042|gb|BT115994.1|/7e-69/Picea glauca clone GQ03710_B09 mRNA sequence	sp|Q3E6Q1|PPR32_ARATH/0.0/Pentatricopeptide repeat-containing protein At1g11290 OS=Arabidopsis thaliana GN=PCMP-H40 PE=2 SV=1	vvi:100250295/1e-133/uncharacterized LOC100250295; K03452 magnesium/proton exchanger	NA	PS51375/7.41/Pentatricopeptide (PPR) repeat profile.	NA
CL6.Contig2_All	gi|148909481|gb|ABR17838.1|/4.36172e-131/unknown [Picea sitchensis]	gi|270146969|gb|BT113921.1|/4e-84/Picea glauca clone GQ03504_I16 mRNA sequence	sp|Q9SN39|PP320_ARATH/4e-116/Pentatricopeptide repeat-containing protein At4g18750, chloroplastic OS=Arabidopsis thaliana GN=PCMP-H45 PE=2 SV=1	egr:104423905/6e-95/uncharacterized LOC104423905; K15271 ATP-dependent DNA helicase HFM1/MER3 [EC:3.6.4.12]	NA	PF13812/0.076/Pentatricopeptide repeat domain	NA
CL6.Contig3_All	gi|148909481|gb|ABR17838.1|/8.63722e-139/unknown [Picea sitchensis]	gi|270138135|gb|BT105087.1|/8e-27/Picea glauca clone GQ02818_F22 mRNA sequence	sp|Q3E6Q1|PPR32_ARATH/9e-101/Pentatricopeptide repeat-containing protein At1g11290 OS=Arabidopsis thaliana GN=PCMP-H40 PE=2 SV=1	jcu:105633892/2e-82/pentatricopeptide repeat-containing protein At2g04860; K01176 alpha-amylase [EC:3.2.1.1]	NA	PF13041/2.7E-11/PPR repeat family	NA
CL6.Contig4_All	gi|148909481|gb|ABR17838.1|/0/unknown [Picea sitchensis]	gi|270146922|gb|BT113874.1|/1e-103/Picea glauca clone GQ03503_I03 mRNA sequence	sp|Q3E6Q1|PPR32_ARATH/0.0/Pentatricopeptide repeat-containing protein At1g11290 OS=Arabidopsis thaliana GN=PCMP-H40 PE=2 SV=1	bvg:104900835/1e-136/callose synthase 11-like; K11000 callose synthase [EC:2.4.1.-]	NA	PS51375/8.309/Pentatricopeptide (PPR) repeat profile.	NA
CL6.Contig5_All	gi|148909481|gb|ABR17838.1|/0/unknown [Picea sitchensis]	gi|270146922|gb|BT113874.1|/1e-149/Picea glauca clone GQ03503_I03 mRNA sequence	sp|O81767|PP348_ARATH/0.0/Pentatricopeptide repeat-containing protein At4g33990 OS=Arabidopsis thaliana GN=EMB2758 PE=3 SV=2	bvg:104900835/3e-138/callose synthase 11-like; K11000 callose synthase [EC:2.4.1.-]	NA	PS51375/8.649/Pentatricopeptide (PPR) repeat profile.	NA
CL6.Contig6_All	gi|148909481|gb|ABR17838.1|/0/unknown [Picea sitchensis]	gi|270146922|gb|BT113874.1|/1e-40/Picea glauca clone GQ03503_I03 mRNA sequence	sp|Q9SS60|PP210_ARATH/0.0/Pentatricopeptide repeat-containing protein At3g03580 OS=Arabidopsis thaliana GN=PCMP-H23 PE=2 SV=1	bvg:104900835/3e-132/callose synthase 11-like; K11000 callose synthase [EC:2.4.1.-]	NA	PTHR24015:SF428/0.0/--	NA
CL6.Contig7_All	gi|148909481|gb|ABR17838.1|/2.8212e-179/unknown [Picea sitchensis]	gi|270146922|gb|BT113874.1|/2e-64/Picea glauca clone GQ03503_I03 mRNA sequence	sp|Q3E6Q1|PPR32_ARATH/4e-142/Pentatricopeptide repeat-containing protein At1g11290 OS=Arabidopsis thaliana GN=PCMP-H40 PE=2 SV=1	bvg:104900835/2e-130/callose synthase 11-like; K11000 callose synthase [EC:2.4.1.-]	NA	PS51375/8.638/Pentatricopeptide (PPR) repeat profile.	NA
CL6.Contig8_All	gi|328774753|gb|AEB39776.1|/0/pentatricopeptide repeat protein 78 [Funaria hygrometrica]	gi|270146969|gb|BT113921.1|/5e-92/Picea glauca clone GQ03504_I16 mRNA sequence	sp|Q9SS60|PP210_ARATH/0.0/Pentatricopeptide repeat-containing protein At3g03580 OS=Arabidopsis thaliana GN=PCMP-H23 PE=2 SV=1	jcu:105633892/4e-141/pentatricopeptide repeat-containing protein At2g04860; K01176 alpha-amylase [EC:3.2.1.1]	NA	PS51375/12.31/Pentatricopeptide (PPR) repeat profile.	NA
CL6.Contig9_All	gi|148909481|gb|ABR17838.1|/1.13003e-88/unknown [Picea sitchensis]	gi|312222795|gb|AC241319.2|/1e-30/Pinus taeda clone PT_7Ba3200G14, complete sequence	sp|Q9SN39|PP320_ARATH/2e-70/Pentatricopeptide repeat-containing protein At4g18750, chloroplastic OS=Arabidopsis thaliana GN=PCMP-H45 PE=2 SV=1	vvi:100250295/4e-65/uncharacterized LOC100250295; K03452 magnesium/proton exchanger	NA	PS51375/8.035/Pentatricopeptide (PPR) repeat profile.	NA
CL6.Contig10_All	gi|328774753|gb|AEB39776.1|/0/pentatricopeptide repeat protein 78 [Funaria hygrometrica]	gi|270146922|gb|BT113874.1|/1e-102/Picea glauca clone GQ03503_I03 mRNA sequence	sp|Q9SS60|PP210_ARATH/0.0/Pentatricopeptide repeat-containing protein At3g03580 OS=Arabidopsis thaliana GN=PCMP-H23 PE=2 SV=1	bvg:104900835/1e-139/callose synthase 11-like; K11000 callose synthase [EC:2.4.1.-]	NA	PS51375/6.018/Pentatricopeptide (PPR) repeat profile.	NA
CL6.Contig11_All	gi|720017419|ref|XP_010261461.1|/4.64781e-94/PREDICTED: putative pentatricopeptide repeat-containing protein At3g49142 [Nelumbo nucifera]	gi|270146922|gb|BT113874.1|/5e-64/Picea glauca clone GQ03503_I03 mRNA sequence	sp|Q7Y211|PP285_ARATH/1e-82/Pentatricopeptide repeat-containing protein At3g57430, chloroplastic OS=Arabidopsis thaliana GN=PCMP-H81 PE=2 SV=2	bvg:104900835/2e-74/callose synthase 11-like; K11000 callose synthase [EC:2.4.1.-]	NA	PTHR24015:SF75/2.6E-142/--	NA
CL6.Contig12_All	gi|78183583|dbj|BAD67156.2|/0/PpPPR_77 [Physcomitrella patens]	gi|270146922|gb|BT113874.1|/2e-42/Picea glauca clone GQ03503_I03 mRNA sequence	sp|Q9SS83|PP220_ARATH/7e-150/Pentatricopeptide repeat-containing protein At3g09040, mitochondrial OS=Arabidopsis thaliana GN=PCMP-E88 PE=2 SV=1	pmum:103320333/2e-107/pentatricopeptide repeat-containing protein At2g04860; K01176 alpha-amylase [EC:3.2.1.1]	YDR135c/5e-18/---	PS51375/5.689/Pentatricopeptide (PPR) repeat profile.	NA
CL6.Contig13_All	gi|148909481|gb|ABR17838.1|/6.77522e-121/unknown [Picea sitchensis]	gi|270141790|gb|BT108742.1|/2e-30/Picea glauca clone GQ03126_G11 mRNA sequence	sp|Q3E6Q1|PPR32_ARATH/7e-100/Pentatricopeptide repeat-containing protein At1g11290 OS=Arabidopsis thaliana GN=PCMP-H40 PE=2 SV=1	bvg:104900835/7e-85/callose synthase 11-like; K11000 callose synthase [EC:2.4.1.-]	NA	PS51375/6.401/Pentatricopeptide (PPR) repeat profile.	NA
CL6.Contig14_All	gi|148909481|gb|ABR17838.1|/8.4603e-105/unknown [Picea sitchensis]	gi|270146922|gb|BT113874.1|/9e-69/Picea glauca clone GQ03503_I03 mRNA sequence	sp|Q9SY02|PP301_ARATH/5e-91/Pentatricopeptide repeat-containing protein At4g02750 OS=Arabidopsis thaliana GN=PCMP-H24 PE=3 SV=1	bvg:104900835/2e-83/callose synthase 11-like; K11000 callose synthase [EC:2.4.1.-]	NA	PS51375/7.388/Pentatricopeptide (PPR) repeat profile.	NA
CL6.Contig15_All	gi|148909481|gb|ABR17838.1|/0/unknown [Picea sitchensis]	gi|270146922|gb|BT113874.1|/1e-129/Picea glauca clone GQ03503_I03 mRNA sequence	sp|Q3E6Q1|PPR32_ARATH/0.0/Pentatricopeptide repeat-containing protein At1g11290 OS=Arabidopsis thaliana GN=PCMP-H40 PE=2 SV=1	bvg:104900835/6e-142/callose synthase 11-like; K11000 callose synthase [EC:2.4.1.-]	NA	PS51375/12.321/Pentatricopeptide (PPR) repeat profile.	NA
CL6.Contig16_All	gi|148909481|gb|ABR17838.1|/0/unknown [Picea sitchensis]	gi|270146969|gb|BT113921.1|/4e-80/Picea glauca clone GQ03504_I16 mRNA sequence	sp|Q9LTV8|PP224_ARATH/0.0/Pentatricopeptide repeat-containing protein At3g12770 OS=Arabidopsis thaliana GN=PCMP-H43 PE=2 SV=1	bvg:104900835/5e-138/callose synthase 11-like; K11000 callose synthase [EC:2.4.1.-]	NA	PS51375/7.717/Pentatricopeptide (PPR) repeat profile.	NA
CL6.Contig17_All	gi|719981071|ref|XP_010250014.1|/6.59915e-170/PREDICTED: pentatricopeptide repeat-containing protein At1g08070-like [Nelumbo nucifera]	gi|270139293|gb|BT106245.1|/1e-136/Picea glauca clone GQ02905_N02 mRNA sequence	sp|Q9LN01|PPR21_ARATH/2e-155/Pentatricopeptide repeat-containing protein At1g08070 OS=Arabidopsis thaliana GN=PCMP-H12 PE=2 SV=1	bvg:104900835/2e-133/callose synthase 11-like; K11000 callose synthase [EC:2.4.1.-]	NA	PS51375/12.463/Pentatricopeptide (PPR) repeat profile.	NA
CL6.Contig18_All	gi|148909481|gb|ABR17838.1|/0/unknown [Picea sitchensis]	gi|270145797|gb|BT112749.1|/5e-97/Picea glauca clone GQ03320_F23 mRNA sequence	sp|Q9STF3|PP265_ARATH/2e-159/Pentatricopeptide repeat-containing protein At3g46790, chloroplastic OS=Arabidopsis thaliana GN=CRR2 PE=2 SV=1	bvg:104900835/2e-147/callose synthase 11-like; K11000 callose synthase [EC:2.4.1.-]	NA	PS51375/8.944/Pentatricopeptide (PPR) repeat profile.	NA
CL6.Contig19_All	gi|148909481|gb|ABR17838.1|/0/unknown [Picea sitchensis]	gi|270141790|gb|BT108742.1|/1e-80/Picea glauca clone GQ03126_G11 mRNA sequence	sp|Q9SS60|PP210_ARATH/0.0/Pentatricopeptide repeat-containing protein At3g03580 OS=Arabidopsis thaliana GN=PCMP-H23 PE=2 SV=1	jcu:105633892/4e-140/pentatricopeptide repeat-containing protein At2g04860; K01176 alpha-amylase [EC:3.2.1.1]	NA	PS51375/8.418/Pentatricopeptide (PPR) repeat profile.	NA
CL6.Contig20_All	gi|148909481|gb|ABR17838.1|/0/unknown [Picea sitchensis]	gi|270149042|gb|BT115994.1|/1e-109/Picea glauca clone GQ03710_B09 mRNA sequence	sp|Q3E6Q1|PPR32_ARATH/0.0/Pentatricopeptide repeat-containing protein At1g11290 OS=Arabidopsis thaliana GN=PCMP-H40 PE=2 SV=1	bvg:104900835/5e-130/callose synthase 11-like; K11000 callose synthase [EC:2.4.1.-]	NA	PS51375/10.775/Pentatricopeptide (PPR) repeat profile.	NA
CL6.Contig21_All	gi|148909481|gb|ABR17838.1|/0/unknown [Picea sitchensis]	gi|270149042|gb|BT115994.1|/4e-76/Picea glauca clone GQ03710_B09 mRNA sequence	sp|Q3E6Q1|PPR32_ARATH/3e-172/Pentatricopeptide repeat-containing protein At1g11290 OS=Arabidopsis thaliana GN=PCMP-H40 PE=2 SV=1	bvg:104900835/8e-131/callose synthase 11-like; K11000 callose synthase [EC:2.4.1.-]	NA	PF01535/0.31/PPR repeat	NA
CL6.Contig22_All	gi|148909481|gb|ABR17838.1|/0/unknown [Picea sitchensis]	gi|270150665|gb|BT117551.1|/7e-78/Picea glauca clone GQ03903_A07 mRNA sequence	sp|Q3E6Q1|PPR32_ARATH/1e-173/Pentatricopeptide repeat-containing protein At1g11290 OS=Arabidopsis thaliana GN=PCMP-H40 PE=2 SV=1	jcu:105633892/5e-130/pentatricopeptide repeat-containing protein At2g04860; K01176 alpha-amylase [EC:3.2.1.1]	NA	PS51375/6.621/Pentatricopeptide (PPR) repeat profile.	NA
CL6.Contig23_All	gi|720082578|ref|XP_010242634.1|/0/PREDICTED: pentatricopeptide repeat-containing protein At2g39620 [Nelumbo nucifera]	gi|270146969|gb|BT113921.1|/0.0/Picea glauca clone GQ03504_I16 mRNA sequence	sp|Q9SVP7|PP307_ARATH/0.0/Pentatricopeptide repeat-containing protein At4g13650 OS=Arabidopsis thaliana GN=PCMP-H42 PE=2 SV=2	bvg:104900835/6e-145/callose synthase 11-like; K11000 callose synthase [EC:2.4.1.-]	NA	PTHR24015:SF428/0.0/--	NA
CL6.Contig24_All	gi|294464140|gb|ADE77588.1|/8.94488e-79/unknown [Picea sitchensis]	gi|270141790|gb|BT108742.1|/5e-48/Picea glauca clone GQ03126_G11 mRNA sequence	sp|Q9SY02|PP301_ARATH/2e-68/Pentatricopeptide repeat-containing protein At4g02750 OS=Arabidopsis thaliana GN=PCMP-H24 PE=3 SV=1	cit:102622554/2e-58/pentatricopeptide repeat-containing protein At4g16470-like; K00857 thymidine kinase [EC:2.7.1.21]	NA	PS51375/6.884/Pentatricopeptide (PPR) repeat profile.	NA
CL6.Contig25_All	gi|148909481|gb|ABR17838.1|/0/unknown [Picea sitchensis]	gi|270146922|gb|BT113874.1|/2e-94/Picea glauca clone GQ03503_I03 mRNA sequence	sp|Q9LTV8|PP224_ARATH/0.0/Pentatricopeptide repeat-containing protein At3g12770 OS=Arabidopsis thaliana GN=PCMP-H43 PE=2 SV=1	bvg:104900835/2e-141/callose synthase 11-like; K11000 callose synthase [EC:2.4.1.-]	NA	PS51375/7.355/Pentatricopeptide (PPR) repeat profile.	NA
CL6.Contig26_All	gi|78183583|dbj|BAD67156.2|/0/PpPPR_77 [Physcomitrella patens]	gi|270149042|gb|BT115994.1|/3e-69/Picea glauca clone GQ03710_B09 mRNA sequence	sp|Q9SVP7|PP307_ARATH/0.0/Pentatricopeptide repeat-containing protein At4g13650 OS=Arabidopsis thaliana GN=PCMP-H42 PE=2 SV=2	jcu:105633892/5e-135/pentatricopeptide repeat-containing protein At2g04860; K01176 alpha-amylase [EC:3.2.1.1]	NA	PS51375/5.853/Pentatricopeptide (PPR) repeat profile.	NA
CL6.Contig27_All	gi|148909481|gb|ABR17838.1|/1.07552e-176/unknown [Picea sitchensis]	gi|270146922|gb|BT113874.1|/2e-75/Picea glauca clone GQ03503_I03 mRNA sequence	sp|Q3E6Q1|PPR32_ARATH/1e-144/Pentatricopeptide repeat-containing protein At1g11290 OS=Arabidopsis thaliana GN=PCMP-H40 PE=2 SV=1	mtr:MTR_4g024860/3e-112/Pentatricopeptide repeat-containing protein; K19589 release factor glutamine methyltransferase [EC:2.1.1.297]	NA	PF13812/0.37/Pentatricopeptide repeat domain	NA
CL6.Contig28_All	gi|148909481|gb|ABR17838.1|/0/unknown [Picea sitchensis]	gi|270141790|gb|BT108742.1|/2e-75/Picea glauca clone GQ03126_G11 mRNA sequence	sp|Q3E6Q1|PPR32_ARATH/0.0/Pentatricopeptide repeat-containing protein At1g11290 OS=Arabidopsis thaliana GN=PCMP-H40 PE=2 SV=1	bvg:104900835/2e-138/callose synthase 11-like; K11000 callose synthase [EC:2.4.1.-]	NA	PS51375/8.046/Pentatricopeptide (PPR) repeat profile.	NA
CL6.Contig29_All	gi|148909481|gb|ABR17838.1|/6.95119e-155/unknown [Picea sitchensis]	gi|270146969|gb|BT113921.1|/3e-49/Picea glauca clone GQ03504_I16 mRNA sequence	sp|Q9STF3|PP265_ARATH/5e-130/Pentatricopeptide repeat-containing protein At3g46790, chloroplastic OS=Arabidopsis thaliana GN=CRR2 PE=2 SV=1	bvg:104900835/2e-117/callose synthase 11-like; K11000 callose synthase [EC:2.4.1.-]	NA	PF13041/3.3E-9/PPR repeat family	NA
CL6.Contig30_All	gi|148909481|gb|ABR17838.1|/0/unknown [Picea sitchensis]	gi|270146922|gb|BT113874.1|/1e-107/Picea glauca clone GQ03503_I03 mRNA sequence	sp|Q3E6Q1|PPR32_ARATH/0.0/Pentatricopeptide repeat-containing protein At1g11290 OS=Arabidopsis thaliana GN=PCMP-H40 PE=2 SV=1	bvg:104900835/3e-138/callose synthase 11-like; K11000 callose synthase [EC:2.4.1.-]	NA	PS51375/7.87/Pentatricopeptide (PPR) repeat profile.	NA
CL6.Contig31_All	gi|720082578|ref|XP_010242634.1|/0/PREDICTED: pentatricopeptide repeat-containing protein At2g39620 [Nelumbo nucifera]	gi|270146922|gb|BT113874.1|/1e-136/Picea glauca clone GQ03503_I03 mRNA sequence	sp|Q9SVP7|PP307_ARATH/0.0/Pentatricopeptide repeat-containing protein At4g13650 OS=Arabidopsis thaliana GN=PCMP-H42 PE=2 SV=2	bvg:104900835/2e-139/callose synthase 11-like; K11000 callose synthase [EC:2.4.1.-]	NA	PTHR24015/0.0/--	NA
CL6.Contig32_All	gi|148909481|gb|ABR17838.1|/0/unknown [Picea sitchensis]	gi|270146124|gb|BT113076.1|/1e-76/Picea glauca clone GQ03325_G03 mRNA sequence	sp|Q9LTV8|PP224_ARATH/4e-178/Pentatricopeptide repeat-containing protein At3g12770 OS=Arabidopsis thaliana GN=PCMP-H43 PE=2 SV=1	mtr:MTR_4g024860/1e-131/Pentatricopeptide repeat-containing protein; K19589 release factor glutamine methyltransferase [EC:2.1.1.297]	NA	PS51375/8.846/Pentatricopeptide (PPR) repeat profile.	NA
CL6.Contig33_All	gi|148909481|gb|ABR17838.1|/0/unknown [Picea sitchensis]	gi|270146922|gb|BT113874.1|/9e-84/Picea glauca clone GQ03503_I03 mRNA sequence	sp|Q9STF3|PP265_ARATH/9e-168/Pentatricopeptide repeat-containing protein At3g46790, chloroplastic OS=Arabidopsis thaliana GN=CRR2 PE=2 SV=1	bvg:104900835/3e-146/callose synthase 11-like; K11000 callose synthase [EC:2.4.1.-]	NA	PS51375/7.585/Pentatricopeptide (PPR) repeat profile.	NA
CL6.Contig34_All	gi|148909481|gb|ABR17838.1|/3.7695e-138/unknown [Picea sitchensis]	gi|270146922|gb|BT113874.1|/2e-74/Picea glauca clone GQ03503_I03 mRNA sequence	sp|Q9STF3|PP265_ARATH/1e-111/Pentatricopeptide repeat-containing protein At3g46790, chloroplastic OS=Arabidopsis thaliana GN=CRR2 PE=2 SV=1	pda:103716421/3e-105/ATP-dependent zinc metalloprotease FTSH 6, chloroplastic-like; K03798 cell division protease FtsH [EC:3.4.24.-]	NA	PTHR24015:SF75/5.9E-214/--	NA
CL6.Contig35_All	gi|148909481|gb|ABR17838.1|/0/unknown [Picea sitchensis]	gi|270146969|gb|BT113921.1|/1e-88/Picea glauca clone GQ03504_I16 mRNA sequence	sp|Q3E6Q1|PPR32_ARATH/4e-145/Pentatricopeptide repeat-containing protein At1g11290 OS=Arabidopsis thaliana GN=PCMP-H40 PE=2 SV=1	mtr:MTR_4g024860/1e-119/Pentatricopeptide repeat-containing protein; K19589 release factor glutamine methyltransferase [EC:2.1.1.297]	NA	PS51375/7.509/Pentatricopeptide (PPR) repeat profile.	NA
CL6.Contig36_All	gi|148909481|gb|ABR17838.1|/0/unknown [Picea sitchensis]	gi|270146922|gb|BT113874.1|/5e-98/Picea glauca clone GQ03503_I03 mRNA sequence	sp|Q3E6Q1|PPR32_ARATH/0.0/Pentatricopeptide repeat-containing protein At1g11290 OS=Arabidopsis thaliana GN=PCMP-H40 PE=2 SV=1	bvg:104900835/2e-140/callose synthase 11-like; K11000 callose synthase [EC:2.4.1.-]	NA	PS51375/8.714/Pentatricopeptide (PPR) repeat profile.	NA
CL6.Contig37_All	gi|148909481|gb|ABR17838.1|/0/unknown [Picea sitchensis]	gi|270146922|gb|BT113874.1|/6e-91/Picea glauca clone GQ03503_I03 mRNA sequence	sp|Q9SS60|PP210_ARATH/0.0/Pentatricopeptide repeat-containing protein At3g03580 OS=Arabidopsis thaliana GN=PCMP-H23 PE=2 SV=1	pxb:103956661/8e-119/methionine aminopeptidase 1D, chloroplastic/mitochondrial; K17710 pentatricopeptide repeat domain-containing protein 1	NA	PS51375/12.485/Pentatricopeptide (PPR) repeat profile.	NA
CL6.Contig38_All	gi|148909481|gb|ABR17838.1|/0/unknown [Picea sitchensis]	gi|270146922|gb|BT113874.1|/7e-72/Picea glauca clone GQ03503_I03 mRNA sequence	sp|Q3E6Q1|PPR32_ARATH/0.0/Pentatricopeptide repeat-containing protein At1g11290 OS=Arabidopsis thaliana GN=PCMP-H40 PE=2 SV=1	bvg:104900835/3e-129/callose synthase 11-like; K11000 callose synthase [EC:2.4.1.-]	NA	PS51375/8.276/Pentatricopeptide (PPR) repeat profile.	NA
CL6.Contig39_All	gi|148909481|gb|ABR17838.1|/0/unknown [Picea sitchensis]	gi|270149042|gb|BT115994.1|/1e-104/Picea glauca clone GQ03710_B09 mRNA sequence	sp|Q3E6Q1|PPR32_ARATH/0.0/Pentatricopeptide repeat-containing protein At1g11290 OS=Arabidopsis thaliana GN=PCMP-H40 PE=2 SV=1	bvg:104900835/2e-130/callose synthase 11-like; K11000 callose synthase [EC:2.4.1.-]	NA	PS51375/10.775/Pentatricopeptide (PPR) repeat profile.	NA
CL6.Contig40_All	gi|720082578|ref|XP_010242634.1|/0/PREDICTED: pentatricopeptide repeat-containing protein At2g39620 [Nelumbo nucifera]	gi|270146922|gb|BT113874.1|/2e-56/Picea glauca clone GQ03503_I03 mRNA sequence	sp|O80647|PP195_ARATH/2e-169/Pentatricopeptide repeat-containing protein At2g39620 OS=Arabidopsis thaliana GN=PCMP-E33 PE=3 SV=1	jcu:105633892/3e-134/pentatricopeptide repeat-containing protein At2g04860; K01176 alpha-amylase [EC:3.2.1.1]	NA	PS51375/9.109/Pentatricopeptide (PPR) repeat profile.	NA
CL6.Contig41_All	gi|720082578|ref|XP_010242634.1|/0/PREDICTED: pentatricopeptide repeat-containing protein At2g39620 [Nelumbo nucifera]	gi|270137960|gb|BT104912.1|/2e-78/Picea glauca clone GQ02816_I09 mRNA sequence	sp|Q9LFL5|PP390_ARATH/0.0/Pentatricopeptide repeat-containing protein At5g16860 OS=Arabidopsis thaliana GN=PCMP-H92 PE=2 SV=1	vvi:100250295/2e-135/uncharacterized LOC100250295; K03452 magnesium/proton exchanger	NA	PS51375/11.312/Pentatricopeptide (PPR) repeat profile.	NA
CL6.Contig42_All	gi|148909481|gb|ABR17838.1|/0/unknown [Picea sitchensis]	gi|270146922|gb|BT113874.1|/3e-59/Picea glauca clone GQ03503_I03 mRNA sequence	sp|Q3E6Q1|PPR32_ARATH/0.0/Pentatricopeptide repeat-containing protein At1g11290 OS=Arabidopsis thaliana GN=PCMP-H40 PE=2 SV=1	pmum:103320333/2e-126/pentatricopeptide repeat-containing protein At2g04860; K01176 alpha-amylase [EC:3.2.1.1]	NA	PS51375/8.166/Pentatricopeptide (PPR) repeat profile.	NA
CL6.Contig43_All	gi|148909481|gb|ABR17838.1|/0/unknown [Picea sitchensis]	gi|270146922|gb|BT113874.1|/1e-77/Picea glauca clone GQ03503_I03 mRNA sequence	sp|Q3E6Q1|PPR32_ARATH/0.0/Pentatricopeptide repeat-containing protein At1g11290 OS=Arabidopsis thaliana GN=PCMP-H40 PE=2 SV=1	jcu:105633892/5e-138/pentatricopeptide repeat-containing protein At2g04860; K01176 alpha-amylase [EC:3.2.1.1]	NA	PTHR24015/0.0/--	NA
CL6.Contig44_All	gi|148909481|gb|ABR17838.1|/0/unknown [Picea sitchensis]	gi|270141790|gb|BT108742.1|/5e-39/Picea glauca clone GQ03126_G11 mRNA sequence	sp|Q3E6Q1|PPR32_ARATH/2e-155/Pentatricopeptide repeat-containing protein At1g11290 OS=Arabidopsis thaliana GN=PCMP-H40 PE=2 SV=1	mtr:MTR_4g024860/1e-127/Pentatricopeptide repeat-containing protein; K19589 release factor glutamine methyltransferase [EC:2.1.1.297]	NA	PF01535/8.5E-4/PPR repeat	NA
CL6.Contig45_All	gi|148909481|gb|ABR17838.1|/0/unknown [Picea sitchensis]	gi|270146969|gb|BT113921.1|/1e-128/Picea glauca clone GQ03504_I16 mRNA sequence	sp|Q9LTV8|PP224_ARATH/2e-168/Pentatricopeptide repeat-containing protein At3g12770 OS=Arabidopsis thaliana GN=PCMP-H43 PE=2 SV=1	bvg:104900835/4e-136/callose synthase 11-like; K11000 callose synthase [EC:2.4.1.-]	NA	PS51375/8.342/Pentatricopeptide (PPR) repeat profile.	NA
CL6.Contig46_All	gi|148909481|gb|ABR17838.1|/0/unknown [Picea sitchensis]	gi|270146922|gb|BT113874.1|/1e-74/Picea glauca clone GQ03503_I03 mRNA sequence	sp|Q3E6Q1|PPR32_ARATH/3e-179/Pentatricopeptide repeat-containing protein At1g11290 OS=Arabidopsis thaliana GN=PCMP-H40 PE=2 SV=1	pxb:103956661/2e-127/methionine aminopeptidase 1D, chloroplastic/mitochondrial; K17710 pentatricopeptide repeat domain-containing protein 1	NA	PS51375/8.068/Pentatricopeptide (PPR) repeat profile.	NA
CL6.Contig47_All	gi|148909481|gb|ABR17838.1|/0/unknown [Picea sitchensis]	gi|270146969|gb|BT113921.1|/1e-107/Picea glauca clone GQ03504_I16 mRNA sequence	sp|Q9LTV8|PP224_ARATH/0.0/Pentatricopeptide repeat-containing protein At3g12770 OS=Arabidopsis thaliana GN=PCMP-H43 PE=2 SV=1	bvg:104900835/5e-138/callose synthase 11-like; K11000 callose synthase [EC:2.4.1.-]	NA	PS51375/11.685/Pentatricopeptide (PPR) repeat profile.	NA
CL6.Contig48_All	gi|148909481|gb|ABR17838.1|/0/unknown [Picea sitchensis]	gi|270141790|gb|BT108742.1|/1e-52/Picea glauca clone GQ03126_G11 mRNA sequence	sp|Q7Y211|PP285_ARATH/1e-149/Pentatricopeptide repeat-containing protein At3g57430, chloroplastic OS=Arabidopsis thaliana GN=PCMP-H81 PE=2 SV=2	pxb:103956661/4e-125/methionine aminopeptidase 1D, chloroplastic/mitochondrial; K17710 pentatricopeptide repeat domain-containing protein 1	NA	PS51375/13.482/Pentatricopeptide (PPR) repeat profile.	NA
CL6.Contig49_All	gi|148909481|gb|ABR17838.1|/0/unknown [Picea sitchensis]	gi|270141790|gb|BT108742.1|/3e-93/Picea glauca clone GQ03126_G11 mRNA sequence	sp|Q3E6Q1|PPR32_ARATH/0.0/Pentatricopeptide repeat-containing protein At1g11290 OS=Arabidopsis thaliana GN=PCMP-H40 PE=2 SV=1	bvg:104900835/7e-137/callose synthase 11-like; K11000 callose synthase [EC:2.4.1.-]	NA	PS51375/7.509/Pentatricopeptide (PPR) repeat profile.	NA
CL6.Contig50_All	gi|148909481|gb|ABR17838.1|/1.65308e-164/unknown [Picea sitchensis]	gi|270146969|gb|BT113921.1|/8e-50/Picea glauca clone GQ03504_I16 mRNA sequence	sp|Q9SN39|PP320_ARATH/8e-131/Pentatricopeptide repeat-containing protein At4g18750, chloroplastic OS=Arabidopsis thaliana GN=PCMP-H45 PE=2 SV=1	bvg:104900835/2e-121/callose synthase 11-like; K11000 callose synthase [EC:2.4.1.-]	NA	PS51375/11.751/Pentatricopeptide (PPR) repeat profile.	NA
CL6.Contig51_All	gi|148909481|gb|ABR17838.1|/3.61954e-180/unknown [Picea sitchensis]	gi|270146922|gb|BT113874.1|/2e-31/Picea glauca clone GQ03503_I03 mRNA sequence	sp|Q3E6Q1|PPR32_ARATH/3e-139/Pentatricopeptide repeat-containing protein At1g11290 OS=Arabidopsis thaliana GN=PCMP-H40 PE=2 SV=1	pmum:103320333/1e-107/pentatricopeptide repeat-containing protein At2g04860; K01176 alpha-amylase [EC:3.2.1.1]	NA	PS51375/7.903/Pentatricopeptide (PPR) repeat profile.	NA
CL6.Contig52_All	gi|720082578|ref|XP_010242634.1|/0/PREDICTED: pentatricopeptide repeat-containing protein At2g39620 [Nelumbo nucifera]	gi|270146969|gb|BT113921.1|/7e-60/Picea glauca clone GQ03504_I16 mRNA sequence	sp|Q9M1V3|PP296_ARATH/2e-172/Pentatricopeptide repeat-containing protein At3g63370 OS=Arabidopsis thaliana GN=PCMP-H83 PE=2 SV=2	jcu:105633892/1e-139/pentatricopeptide repeat-containing protein At2g04860; K01176 alpha-amylase [EC:3.2.1.1]	NA	PF13041/5.6E-9/PPR repeat family	NA
CL6.Contig53_All	gi|148909481|gb|ABR17838.1|/0/unknown [Picea sitchensis]	gi|270145255|gb|BT112207.1|/3e-74/Picea glauca clone GQ03312_A15 mRNA sequence	sp|Q9LN01|PPR21_ARATH/2e-176/Pentatricopeptide repeat-containing protein At1g08070 OS=Arabidopsis thaliana GN=PCMP-H12 PE=2 SV=1	mtr:MTR_4g024860/4e-128/Pentatricopeptide repeat-containing protein; K19589 release factor glutamine methyltransferase [EC:2.1.1.297]	NA	PS51375/6.84/Pentatricopeptide (PPR) repeat profile.	NA
CL6.Contig54_All	gi|54695180|dbj|BAD67155.1|/0/PpPPR_98 [Physcomitrella patens]	gi|270146922|gb|BT113874.1|/1e-129/Picea glauca clone GQ03503_I03 mRNA sequence	sp|Q3E6Q1|PPR32_ARATH/0.0/Pentatricopeptide repeat-containing protein At1g11290 OS=Arabidopsis thaliana GN=PCMP-H40 PE=2 SV=1	bvg:104900835/3e-137/callose synthase 11-like; K11000 callose synthase [EC:2.4.1.-]	NA	PS51375/7.289/Pentatricopeptide (PPR) repeat profile.	NA
CL6.Contig55_All	gi|672169818|ref|XP_008804951.1|/8.97723e-28/PREDICTED: pentatricopeptide repeat-containing protein At4g14820 [Phoenix dactylifera]	gi|270146124|gb|BT113076.1|/2e-11/Picea glauca clone GQ03325_G03 mRNA sequence	sp|O23337|PP311_ARATH/2e-25/Pentatricopeptide repeat-containing protein At4g14820 OS=Arabidopsis thaliana GN=PCMP-H3 PE=2 SV=1	mtr:MTR_7g076710/9e-22/Pentatricopeptide repeat-containing protein; K07178 RIO kinase 1 [EC:2.7.11.1]	NA	PTHR24015:SF442/1.9E-40/--	NA
CL6.Contig56_All	gi|148909481|gb|ABR17838.1|/0/unknown [Picea sitchensis]	gi|270146922|gb|BT113874.1|/3e-65/Picea glauca clone GQ03503_I03 mRNA sequence	sp|Q3E6Q1|PPR32_ARATH/2e-170/Pentatricopeptide repeat-containing protein At1g11290 OS=Arabidopsis thaliana GN=PCMP-H40 PE=2 SV=1	pxb:103956661/4e-136/methionine aminopeptidase 1D, chloroplastic/mitochondrial; K17710 pentatricopeptide repeat domain-containing protein 1	NA	PF01535/0.051/PPR repeat	NA
CL6.Contig57_All	gi|720082578|ref|XP_010242634.1|/0/PREDICTED: pentatricopeptide repeat-containing protein At2g39620 [Nelumbo nucifera]	gi|270146922|gb|BT113874.1|/1e-86/Picea glauca clone GQ03503_I03 mRNA sequence	sp|Q3E6Q1|PPR32_ARATH/0.0/Pentatricopeptide repeat-containing protein At1g11290 OS=Arabidopsis thaliana GN=PCMP-H40 PE=2 SV=1	bvg:104900835/1e-138/callose synthase 11-like; K11000 callose synthase [EC:2.4.1.-]	NA	PS51375/7.618/Pentatricopeptide (PPR) repeat profile.	NA
CL6.Contig58_All	gi|294464140|gb|ADE77588.1|/5.70904e-90/unknown [Picea sitchensis]	gi|270139293|gb|BT106245.1|/2e-76/Picea glauca clone GQ02905_N02 mRNA sequence	sp|Q9SY02|PP301_ARATH/3e-73/Pentatricopeptide repeat-containing protein At4g02750 OS=Arabidopsis thaliana GN=PCMP-H24 PE=3 SV=1	mtr:MTR_4g024860/1e-57/Pentatricopeptide repeat-containing protein; K19589 release factor glutamine methyltransferase [EC:2.1.1.297]	NA	PF01535/0.055/PPR repeat	NA
CL6.Contig59_All	gi|294464140|gb|ADE77588.1|/2.12307e-29/unknown [Picea sitchensis]	gi|270146922|gb|BT113874.1|/2e-12/Picea glauca clone GQ03503_I03 mRNA sequence	sp|Q9LW32|PP258_ARATH/1e-23/Pentatricopeptide repeat-containing protein At3g26782, mitochondrial OS=Arabidopsis thaliana GN=PCMP-H34 PE=2 SV=1	bvg:104900835/2e-18/callose synthase 11-like; K11000 callose synthase [EC:2.4.1.-]	NA	NA	NA
CL6.Contig60_All	gi|148909481|gb|ABR17838.1|/9.85533e-103/unknown [Picea sitchensis]	gi|270146922|gb|BT113874.1|/2e-91/Picea glauca clone GQ03503_I03 mRNA sequence	sp|Q9SY02|PP301_ARATH/3e-91/Pentatricopeptide repeat-containing protein At4g02750 OS=Arabidopsis thaliana GN=PCMP-H24 PE=3 SV=1	bvg:104900835/4e-80/callose synthase 11-like; K11000 callose synthase [EC:2.4.1.-]	NA	PTHR24015/6.7E-154/--	NA
CL6.Contig61_All	gi|148909481|gb|ABR17838.1|/0/unknown [Picea sitchensis]	gi|270146969|gb|BT113921.1|/4e-65/Picea glauca clone GQ03504_I16 mRNA sequence	sp|Q3E6Q1|PPR32_ARATH/0.0/Pentatricopeptide repeat-containing protein At1g11290 OS=Arabidopsis thaliana GN=PCMP-H40 PE=2 SV=1	pmum:103320333/1e-130/pentatricopeptide repeat-containing protein At2g04860; K01176 alpha-amylase [EC:3.2.1.1]	NA	PS51375/7.081/Pentatricopeptide (PPR) repeat profile.	NA
CL6.Contig62_All	gi|148909481|gb|ABR17838.1|/1.06093e-61/unknown [Picea sitchensis]	gi|270139293|gb|BT106245.1|/1e-42/Picea glauca clone GQ02905_N02 mRNA sequence	sp|Q9SY02|PP301_ARATH/3e-54/Pentatricopeptide repeat-containing protein At4g02750 OS=Arabidopsis thaliana GN=PCMP-H24 PE=3 SV=1	cit:102622554/2e-47/pentatricopeptide repeat-containing protein At4g16470-like; K00857 thymidine kinase [EC:2.7.1.21]	NA	PF01535/0.0012/PPR repeat	NA
CL6.Contig63_All	gi|148909481|gb|ABR17838.1|/9.02721e-110/unknown [Picea sitchensis]	gi|270146922|gb|BT113874.1|/3e-87/Picea glauca clone GQ03503_I03 mRNA sequence	sp|Q9SY02|PP301_ARATH/4e-89/Pentatricopeptide repeat-containing protein At4g02750 OS=Arabidopsis thaliana GN=PCMP-H24 PE=3 SV=1	mtr:MTR_4g024860/3e-79/Pentatricopeptide repeat-containing protein; K19589 release factor glutamine methyltransferase [EC:2.1.1.297]	NA	PTHR24015/5.2E-97/--	NA
CL6.Contig64_All	gi|148909481|gb|ABR17838.1|/2.18735e-137/unknown [Picea sitchensis]	gi|270146969|gb|BT113921.1|/3e-66/Picea glauca clone GQ03504_I16 mRNA sequence	sp|Q9SN39|PP320_ARATH/8e-116/Pentatricopeptide repeat-containing protein At4g18750, chloroplastic OS=Arabidopsis thaliana GN=PCMP-H45 PE=2 SV=1	bvg:104900835/1e-103/callose synthase 11-like; K11000 callose synthase [EC:2.4.1.-]	NA	PS51375/8.089/Pentatricopeptide (PPR) repeat profile.	NA
CL6.Contig65_All	gi|148909481|gb|ABR17838.1|/0/unknown [Picea sitchensis]	gi|270146124|gb|BT113076.1|/1e-123/Picea glauca clone GQ03325_G03 mRNA sequence	sp|Q3E6Q1|PPR32_ARATH/0.0/Pentatricopeptide repeat-containing protein At1g11290 OS=Arabidopsis thaliana GN=PCMP-H40 PE=2 SV=1	bvg:104900835/3e-141/callose synthase 11-like; K11000 callose synthase [EC:2.4.1.-]	NA	PS51375/6.073/Pentatricopeptide (PPR) repeat profile.	NA
CL6.Contig66_All	gi|148909481|gb|ABR17838.1|/0/unknown [Picea sitchensis]	gi|270149042|gb|BT115994.1|/3e-87/Picea glauca clone GQ03710_B09 mRNA sequence	sp|Q3E6Q1|PPR32_ARATH/0.0/Pentatricopeptide repeat-containing protein At1g11290 OS=Arabidopsis thaliana GN=PCMP-H40 PE=2 SV=1	vvi:100250295/3e-135/uncharacterized LOC100250295; K03452 magnesium/proton exchanger	NA	PS51375/7.125/Pentatricopeptide (PPR) repeat profile.	NA
CL6.Contig67_All	gi|148909481|gb|ABR17838.1|/0/unknown [Picea sitchensis]	gi|270146922|gb|BT113874.1|/4e-46/Picea glauca clone GQ03503_I03 mRNA sequence	sp|Q3E6Q1|PPR32_ARATH/0.0/Pentatricopeptide repeat-containing protein At1g11290 OS=Arabidopsis thaliana GN=PCMP-H40 PE=2 SV=1	bvg:104900835/3e-141/callose synthase 11-like; K11000 callose synthase [EC:2.4.1.-]	NA	PS51375/6.884/Pentatricopeptide (PPR) repeat profile.	NA
CL6.Contig68_All	gi|294464140|gb|ADE77588.1|/1.92496e-46/unknown [Picea sitchensis]	gi|270146922|gb|BT113874.1|/4e-32/Picea glauca clone GQ03503_I03 mRNA sequence	sp|Q9SY02|PP301_ARATH/5e-41/Pentatricopeptide repeat-containing protein At4g02750 OS=Arabidopsis thaliana GN=PCMP-H24 PE=3 SV=1	pxb:103956661/2e-38/methionine aminopeptidase 1D, chloroplastic/mitochondrial; K17710 pentatricopeptide repeat domain-containing protein 1	NA	PS51375/7.991/Pentatricopeptide (PPR) repeat profile.	NA
CL6.Contig69_All	gi|148909481|gb|ABR17838.1|/3.20536e-33/unknown [Picea sitchensis]	gi|270146922|gb|BT113874.1|/1e-25/Picea glauca clone GQ03503_I03 mRNA sequence	sp|Q9LW32|PP258_ARATH/2e-29/Pentatricopeptide repeat-containing protein At3g26782, mitochondrial OS=Arabidopsis thaliana GN=PCMP-H34 PE=2 SV=1	bvg:104900835/8e-26/callose synthase 11-like; K11000 callose synthase [EC:2.4.1.-]	NA	PF13041/3.6E-13/PPR repeat family	NA
CL7.Contig1_All	gi|294464132|gb|ADE77584.1|/7.83108e-158/unknown [Picea sitchensis]	gi|297747444|gb|AC241328.1|/1e-54/Pinus taeda clone PT_7Ba3611N08, complete sequence	sp|O04336|WRK21_ARATH/3e-69/Probable WRKY transcription factor 21 OS=Arabidopsis thaliana GN=WRKY21 PE=2 SV=1	egu:105047514/2e-23/WRKY transcription factor 22-like; K13425 WRKY transcription factor 22	NA	PF10533/1.9E-19/Plant zinc cluster domain	NA
CL7.Contig2_All	gi|294464132|gb|ADE77584.1|/8.37445e-158/unknown [Picea sitchensis]	gi|297747444|gb|AC241328.1|/1e-54/Pinus taeda clone PT_7Ba3611N08, complete sequence	sp|O04336|WRK21_ARATH/3e-69/Probable WRKY transcription factor 21 OS=Arabidopsis thaliana GN=WRKY21 PE=2 SV=1	egu:105047514/2e-23/WRKY transcription factor 22-like; K13425 WRKY transcription factor 22	NA	PF10533/1.9E-19/Plant zinc cluster domain	NA
CL8.Contig1_All	gi|586644734|ref|XP_006878505.1|/7.51821e-45/hypothetical protein AMTR_s00011p00205190 [Amborella trichopoda] &gt;gi|548831848|gb|ERM94650.1| hypothetical protein AMTR_s00011p00205190 [Amborella trichopoda]	gi|270152568|gb|BT119454.1|/5e-08/Picea glauca clone GQ04105_O24 mRNA sequence	NA	NA	NA	NA	NA
CL8.Contig2_All	gi|148907130|gb|ABR16708.1|/2.40368e-54/unknown [Picea sitchensis]	gi|270152568|gb|BT119454.1|/5e-08/Picea glauca clone GQ04105_O24 mRNA sequence	NA	NA	NA	NA	NA
CL9.Contig1_All	gi|6094077|sp|O82713.1|RL41_QUESU/9.15776e-06/RecName: Full=60S ribosomal protein L41 [Quercus suber] &gt;gi|3492819|emb|CAA04691.1| RPL41 [Quercus suber]	gi|3492818|emb|AJ001347.1|/6e-07/Quercus suber cDNA for a ribosomal protein RPL41	sp|O82713|RL41_QUESU/2e-07/60S ribosomal protein L41 OS=Quercus suber GN=RPL41 PE=3 SV=1	NA	NA	NA	NA
CL9.Contig2_All	gi|6094077|sp|O82713.1|RL41_QUESU/7.37209e-06/RecName: Full=60S ribosomal protein L41 [Quercus suber] &gt;gi|3492819|emb|CAA04691.1| RPL41 [Quercus suber]	gi|3492818|emb|AJ001347.1|/1e-09/Quercus suber cDNA for a ribosomal protein RPL41	sp|O82713|RL41_QUESU/8e-08/60S ribosomal protein L41 OS=Quercus suber GN=RPL41 PE=3 SV=1	NA	NA	NA	NA
CL10.Contig1_All	gi|672109394|ref|XP_008789919.1|/0/PREDICTED: LOW QUALITY PROTEIN: ubiquitin carboxyl-terminal hydrolase 12-like [Phoenix dactylifera]	gi|270148109|gb|BT115061.1|/0.0/Picea glauca clone GQ03608_D22 mRNA sequence	sp|Q9FPT1|UBP12_ARATH/0.0/Ubiquitin carboxyl-terminal hydrolase 12 OS=Arabidopsis thaliana GN=UBP12 PE=1 SV=2	pda:103707271/0.0/ubiquitin carboxyl-terminal hydrolase 12-like; K11838 ubiquitin carboxyl-terminal hydrolase 7 [EC:3.4.19.12]	SPCC188.08c/8e-135/---	PS00973/-/Ubiquitin specific protease (USP) domain signature 2.	NA
CL10.Contig2_All	gi|720022758|ref|XP_010263137.1|/0/PREDICTED: ubiquitin carboxyl-terminal hydrolase 12 isoform X4 [Nelumbo nucifera]	gi|270148109|gb|BT115061.1|/0.0/Picea glauca clone GQ03608_D22 mRNA sequence	sp|Q9FPT1|UBP12_ARATH/0.0/Ubiquitin carboxyl-terminal hydrolase 12 OS=Arabidopsis thaliana GN=UBP12 PE=1 SV=2	atr:18421576/0.0/ubiquitin carboxyl-terminal hydrolase 12; K11838 ubiquitin carboxyl-terminal hydrolase 7 [EC:3.4.19.12]	SPCC188.08c/1e-151/---	PF12436/5.5E-88/ICP0-binding domain of Ubiquitin-specific protease 7	NA
CL10.Contig3_All	gi|720022758|ref|XP_010263137.1|/2.44851e-77/PREDICTED: ubiquitin carboxyl-terminal hydrolase 12 isoform X4 [Nelumbo nucifera]	gi|270148109|gb|BT115061.1|/1e-129/Picea glauca clone GQ03608_D22 mRNA sequence	sp|Q84WU2|UBP13_ARATH/8e-70/Ubiquitin carboxyl-terminal hydrolase 13 OS=Arabidopsis thaliana GN=UBP13 PE=1 SV=1	vvi:100252573/5e-77/ubiquitin carboxyl-terminal hydrolase 12; K11838 ubiquitin carboxyl-terminal hydrolase 7 [EC:3.4.19.12]	SPBC713.02c/3e-09/---	PTHR24619/8.6E-68/--	biological_process:GO:0006511//ubiquitin-dependent protein catabolic process;molecular_function:GO:0008234//cysteine-type peptidase activity;GO:0004221//ubiquitin thiolesterase activity;
CL10.Contig4_All	gi|720022755|ref|XP_010263136.1|/0/PREDICTED: ubiquitin carboxyl-terminal hydrolase 12 isoform X3 [Nelumbo nucifera]	gi|270151896|gb|BT118782.1|/0.0/Picea glauca clone GQ04010_C19 mRNA sequence	sp|Q9FPT1|UBP12_ARATH/0.0/Ubiquitin carboxyl-terminal hydrolase 12 OS=Arabidopsis thaliana GN=UBP12 PE=1 SV=2	pda:103707271/0.0/ubiquitin carboxyl-terminal hydrolase 12-like; K11838 ubiquitin carboxyl-terminal hydrolase 7 [EC:3.4.19.12]	SPBC713.02c/1e-166/---	SM00061/8.3E-16/meprin and TRAF homology	NA
CL10.Contig5_All	gi|720022755|ref|XP_010263136.1|/0/PREDICTED: ubiquitin carboxyl-terminal hydrolase 12 isoform X3 [Nelumbo nucifera]	gi|270151896|gb|BT118782.1|/0.0/Picea glauca clone GQ04010_C19 mRNA sequence	sp|Q9FPT1|UBP12_ARATH/0.0/Ubiquitin carboxyl-terminal hydrolase 12 OS=Arabidopsis thaliana GN=UBP12 PE=1 SV=2	pda:103707271/0.0/ubiquitin carboxyl-terminal hydrolase 12-like; K11838 ubiquitin carboxyl-terminal hydrolase 7 [EC:3.4.19.12]	SPBC713.02c/4e-163/---	PS00973/-/Ubiquitin specific protease (USP) domain signature 2.	NA
CL10.Contig6_All	gi|720022758|ref|XP_010263137.1|/0/PREDICTED: ubiquitin carboxyl-terminal hydrolase 12 isoform X4 [Nelumbo nucifera]	gi|270148109|gb|BT115061.1|/0.0/Picea glauca clone GQ03608_D22 mRNA sequence	sp|Q84WU2|UBP13_ARATH/0.0/Ubiquitin carboxyl-terminal hydrolase 13 OS=Arabidopsis thaliana GN=UBP13 PE=1 SV=1	atr:18421576/0.0/ubiquitin carboxyl-terminal hydrolase 12; K11838 ubiquitin carboxyl-terminal hydrolase 7 [EC:3.4.19.12]	SPBC713.02c/7e-57/---	PTHR24619:SF121/1.8E-234/--	NA
CL10.Contig7_All	gi|720022755|ref|XP_010263136.1|/0/PREDICTED: ubiquitin carboxyl-terminal hydrolase 12 isoform X3 [Nelumbo nucifera]	gi|270151896|gb|BT118782.1|/0.0/Picea glauca clone GQ04010_C19 mRNA sequence	sp|Q84WU2|UBP13_ARATH/0.0/Ubiquitin carboxyl-terminal hydrolase 13 OS=Arabidopsis thaliana GN=UBP13 PE=1 SV=1	pda:103707271/0.0/ubiquitin carboxyl-terminal hydrolase 12-like; K11838 ubiquitin carboxyl-terminal hydrolase 7 [EC:3.4.19.12]	SPBC713.02c/4e-165/---	PS00972/-/Ubiquitin specific protease (USP) domain signature 1.	NA
CL10.Contig8_All	gi|720022755|ref|XP_010263136.1|/0/PREDICTED: ubiquitin carboxyl-terminal hydrolase 12 isoform X3 [Nelumbo nucifera]	gi|270150061|gb|BT116947.1|/0.0/Picea glauca clone GQ03810_A01 mRNA sequence	sp|Q84WU2|UBP13_ARATH/0.0/Ubiquitin carboxyl-terminal hydrolase 13 OS=Arabidopsis thaliana GN=UBP13 PE=1 SV=1	atr:18421576/0.0/ubiquitin carboxyl-terminal hydrolase 12; K11838 ubiquitin carboxyl-terminal hydrolase 7 [EC:3.4.19.12]	SPCC188.08c/2e-30/---	PTHR24619/2.2E-99/--	NA
CL10.Contig9_All	gi|720022755|ref|XP_010263136.1|/0/PREDICTED: ubiquitin carboxyl-terminal hydrolase 12 isoform X3 [Nelumbo nucifera]	gi|270148109|gb|BT115061.1|/0.0/Picea glauca clone GQ03608_D22 mRNA sequence	sp|Q9FPT1|UBP12_ARATH/0.0/Ubiquitin carboxyl-terminal hydrolase 12 OS=Arabidopsis thaliana GN=UBP12 PE=1 SV=2	atr:18421576/0.0/ubiquitin carboxyl-terminal hydrolase 12; K11838 ubiquitin carboxyl-terminal hydrolase 7 [EC:3.4.19.12]	SPBC713.02c/3e-168/---	PF00917/3.8E-19/MATH domain	NA
CL10.Contig10_All	gi|672109394|ref|XP_008789919.1|/0/PREDICTED: LOW QUALITY PROTEIN: ubiquitin carboxyl-terminal hydrolase 12-like [Phoenix dactylifera]	gi|270150061|gb|BT116947.1|/0.0/Picea glauca clone GQ03810_A01 mRNA sequence	sp|Q9FPT1|UBP12_ARATH/0.0/Ubiquitin carboxyl-terminal hydrolase 12 OS=Arabidopsis thaliana GN=UBP12 PE=1 SV=2	atr:18421576/0.0/ubiquitin carboxyl-terminal hydrolase 12; K11838 ubiquitin carboxyl-terminal hydrolase 7 [EC:3.4.19.12]	SPBC713.02c/8e-145/---	PF00917/8.7E-17/MATH domain	NA
CL10.Contig11_All	gi|672109394|ref|XP_008789919.1|/0/PREDICTED: LOW QUALITY PROTEIN: ubiquitin carboxyl-terminal hydrolase 12-like [Phoenix dactylifera]	gi|270148109|gb|BT115061.1|/0.0/Picea glauca clone GQ03608_D22 mRNA sequence	sp|Q9FPT1|UBP12_ARATH/0.0/Ubiquitin carboxyl-terminal hydrolase 12 OS=Arabidopsis thaliana GN=UBP12 PE=1 SV=2	pda:103707271/0.0/ubiquitin carboxyl-terminal hydrolase 12-like; K11838 ubiquitin carboxyl-terminal hydrolase 7 [EC:3.4.19.12]	SPBC713.02c/4e-160/---	PTHR24619:SF121/0.0/--	NA
CL10.Contig12_All	gi|720022755|ref|XP_010263136.1|/0/PREDICTED: ubiquitin carboxyl-terminal hydrolase 12 isoform X3 [Nelumbo nucifera]	gi|270151896|gb|BT118782.1|/0.0/Picea glauca clone GQ04010_C19 mRNA sequence	sp|Q9FPT1|UBP12_ARATH/0.0/Ubiquitin carboxyl-terminal hydrolase 12 OS=Arabidopsis thaliana GN=UBP12 PE=1 SV=2	pda:103707271/0.0/ubiquitin carboxyl-terminal hydrolase 12-like; K11838 ubiquitin carboxyl-terminal hydrolase 7 [EC:3.4.19.12]	SPBC713.02c/5e-163/---	PTHR24619:SF121/0.0/--	NA
CL10.Contig13_All	gi|586642555|ref|XP_006826384.1|/0/hypothetical protein AMTR_s00004p00140970 [Amborella trichopoda] &gt;gi|548830698|gb|ERM93621.1| hypothetical protein AMTR_s00004p00140970 [Amborella trichopoda]	gi|270148109|gb|BT115061.1|/0.0/Picea glauca clone GQ03608_D22 mRNA sequence	sp|Q84WU2|UBP13_ARATH/0.0/Ubiquitin carboxyl-terminal hydrolase 13 OS=Arabidopsis thaliana GN=UBP13 PE=1 SV=1	atr:18421576/0.0/ubiquitin carboxyl-terminal hydrolase 12; K11838 ubiquitin carboxyl-terminal hydrolase 7 [EC:3.4.19.12]	SPCC188.08c/7e-25/---	PF12436/8.6E-89/ICP0-binding domain of Ubiquitin-specific protease 7	NA
CL10.Contig14_All	gi|672109394|ref|XP_008789919.1|/0/PREDICTED: LOW QUALITY PROTEIN: ubiquitin carboxyl-terminal hydrolase 12-like [Phoenix dactylifera]	gi|270148109|gb|BT115061.1|/0.0/Picea glauca clone GQ03608_D22 mRNA sequence	sp|Q9FPT1|UBP12_ARATH/0.0/Ubiquitin carboxyl-terminal hydrolase 12 OS=Arabidopsis thaliana GN=UBP12 PE=1 SV=2	pda:103707271/0.0/ubiquitin carboxyl-terminal hydrolase 12-like; K11838 ubiquitin carboxyl-terminal hydrolase 7 [EC:3.4.19.12]	SPBC713.02c/2e-160/---	PTHR24619:SF121/0.0/--	NA
CL10.Contig15_All	gi|672109394|ref|XP_008789919.1|/0/PREDICTED: LOW QUALITY PROTEIN: ubiquitin carboxyl-terminal hydrolase 12-like [Phoenix dactylifera]	gi|357493434|ref|XM_003616958.1|/0.0/Medicago truncatula Ubiquitin carboxyl-terminal hydrolase (MTR_5g086700) mRNA, complete cds	sp|Q9FPT1|UBP12_ARATH/0.0/Ubiquitin carboxyl-terminal hydrolase 12 OS=Arabidopsis thaliana GN=UBP12 PE=1 SV=2	pda:103707271/0.0/ubiquitin carboxyl-terminal hydrolase 12-like; K11838 ubiquitin carboxyl-terminal hydrolase 7 [EC:3.4.19.12]	SPBC713.02c/6e-129/---	PF00443/3.7E-53/Ubiquitin carboxyl-terminal hydrolase	NA
CL10.Contig16_All	gi|720022755|ref|XP_010263136.1|/0/PREDICTED: ubiquitin carboxyl-terminal hydrolase 12 isoform X3 [Nelumbo nucifera]	gi|270148109|gb|BT115061.1|/0.0/Picea glauca clone GQ03608_D22 mRNA sequence	sp|Q9FPT1|UBP12_ARATH/0.0/Ubiquitin carboxyl-terminal hydrolase 12 OS=Arabidopsis thaliana GN=UBP12 PE=1 SV=2	pda:103707271/0.0/ubiquitin carboxyl-terminal hydrolase 12-like; K11838 ubiquitin carboxyl-terminal hydrolase 7 [EC:3.4.19.12]	SPBC713.02c/4e-168/---	PS50235/41.076/Ubiquitin specific protease (USP) domain profile.	NA
CL10.Contig17_All	gi|720022755|ref|XP_010263136.1|/0/PREDICTED: ubiquitin carboxyl-terminal hydrolase 12 isoform X3 [Nelumbo nucifera]	gi|270148109|gb|BT115061.1|/0.0/Picea glauca clone GQ03608_D22 mRNA sequence	sp|Q84WU2|UBP13_ARATH/0.0/Ubiquitin carboxyl-terminal hydrolase 13 OS=Arabidopsis thaliana GN=UBP13 PE=1 SV=1	pda:103707271/0.0/ubiquitin carboxyl-terminal hydrolase 12-like; K11838 ubiquitin carboxyl-terminal hydrolase 7 [EC:3.4.19.12]	SPBC713.02c/3e-170/---	PS00972/-/Ubiquitin specific protease (USP) domain signature 1.	NA
CL10.Contig18_All	gi|672109394|ref|XP_008789919.1|/0/PREDICTED: LOW QUALITY PROTEIN: ubiquitin carboxyl-terminal hydrolase 12-like [Phoenix dactylifera]	gi|359487016|ref|XM_002263876.2|/1e-138/PREDICTED: Vitis vinifera ubiquitin carboxyl-terminal hydrolase 12-like (LOC100252573), mRNA	sp|Q9FPT1|UBP12_ARATH/0.0/Ubiquitin carboxyl-terminal hydrolase 12 OS=Arabidopsis thaliana GN=UBP12 PE=1 SV=2	pda:103707271/0.0/ubiquitin carboxyl-terminal hydrolase 12-like; K11838 ubiquitin carboxyl-terminal hydrolase 7 [EC:3.4.19.12]	YMR304w/4e-105/---	PTHR24619:SF121/3.9E-250/--	NA
CL10.Contig19_All	gi|672109394|ref|XP_008789919.1|/0/PREDICTED: LOW QUALITY PROTEIN: ubiquitin carboxyl-terminal hydrolase 12-like [Phoenix dactylifera]	gi|270148109|gb|BT115061.1|/0.0/Picea glauca clone GQ03608_D22 mRNA sequence	sp|Q9FPT1|UBP12_ARATH/0.0/Ubiquitin carboxyl-terminal hydrolase 12 OS=Arabidopsis thaliana GN=UBP12 PE=1 SV=2	pda:103707271/0.0/ubiquitin carboxyl-terminal hydrolase 12-like; K11838 ubiquitin carboxyl-terminal hydrolase 7 [EC:3.4.19.12]	SPBC713.02c/2e-163/---	PS00973/-/Ubiquitin specific protease (USP) domain signature 2.	NA
CL10.Contig20_All	gi|720022758|ref|XP_010263137.1|/0/PREDICTED: ubiquitin carboxyl-terminal hydrolase 12 isoform X4 [Nelumbo nucifera]	gi|270150061|gb|BT116947.1|/0.0/Picea glauca clone GQ03810_A01 mRNA sequence	sp|Q84WU2|UBP13_ARATH/0.0/Ubiquitin carboxyl-terminal hydrolase 13 OS=Arabidopsis thaliana GN=UBP13 PE=1 SV=1	atr:18421576/0.0/ubiquitin carboxyl-terminal hydrolase 12; K11838 ubiquitin carboxyl-terminal hydrolase 7 [EC:3.4.19.12]	SPBC713.02c/2e-38/---	PTHR24619:SF121/2.8E-145/--	NA
CL11.Contig1_All	gi|148906486|gb|ABR16396.1|/0/unknown [Picea sitchensis]	gi|270147772|gb|BT114724.1|/1e-114/Picea glauca clone GQ03519_O21 mRNA sequence	sp|P51567|AFC2_ARATH/1e-173/Serine/threonine-protein kinase AFC2 OS=Arabidopsis thaliana GN=AFC2 PE=1 SV=1	pop:POPTR_0016s08080g/0.0/POPTRDRAFT_576599; fus3-complementing family protein; K08287 dual-specificity kinase [EC:2.7.12.1]	SPAC1687.15/3e-20/---	PTHR24058:SF44/1.1E-256/--	biological_process:GO:0006468//protein phosphorylation;molecular_function:GO:0004712//protein serine/threonine/tyrosine kinase activity;GO:0004674//protein serine/threonine kinase activity;GO:0005524//ATP binding;
CL11.Contig2_All	gi|148906486|gb|ABR16396.1|/9.17048e-159/unknown [Picea sitchensis]	gi|270147772|gb|BT114724.1|/1e-113/Picea glauca clone GQ03519_O21 mRNA sequence	sp|P51566|AFC1_ARATH/5e-153/Serine/threonine-protein kinase AFC1 OS=Arabidopsis thaliana GN=AFC1 PE=2 SV=2	vvi:100251648/5e-159/serine/threonine-protein kinase AFC1; K08287 dual-specificity kinase [EC:2.7.12.1]	SPAC1687.15/2e-20/---	PTHR24058/7.1E-229/--	biological_process:GO:0006468//protein phosphorylation;molecular_function:GO:0004674//protein serine/threonine kinase activity;GO:0005524//ATP binding;
CL11.Contig3_All	gi|148906486|gb|ABR16396.1|/2.02052e-65/unknown [Picea sitchensis]	gi|270147772|gb|BT114724.1|/1e-39/Picea glauca clone GQ03519_O21 mRNA sequence	sp|P51566|AFC1_ARATH/1e-57/Serine/threonine-protein kinase AFC1 OS=Arabidopsis thaliana GN=AFC1 PE=2 SV=2	vvi:100251648/2e-62/serine/threonine-protein kinase AFC1; K08287 dual-specificity kinase [EC:2.7.12.1]	NA	PS50011/11.241/Protein kinase domain profile.	biological_process:GO:0006468//protein phosphorylation;molecular_function:GO:0004674//protein serine/threonine kinase activity;GO:0005524//ATP binding;
CL11.Contig4_All	gi|148906486|gb|ABR16396.1|/4.74276e-77/unknown [Picea sitchensis]	gi|270147772|gb|BT114724.1|/1e-39/Picea glauca clone GQ03519_O21 mRNA sequence	sp|P51566|AFC1_ARATH/1e-57/Serine/threonine-protein kinase AFC1 OS=Arabidopsis thaliana GN=AFC1 PE=2 SV=2	vvi:100251648/2e-62/serine/threonine-protein kinase AFC1; K08287 dual-specificity kinase [EC:2.7.12.1]	NA	PTHR24058/3.5E-77/--	biological_process:GO:0006468//protein phosphorylation;molecular_function:GO:0004674//protein serine/threonine kinase activity;GO:0005524//ATP binding;
CL11.Contig5_All	gi|225439856|ref|XP_002278124.1|/1.57032e-61/PREDICTED: serine/threonine-protein kinase AFC1 [Vitis vinifera] &gt;gi|297741539|emb|CBI32671.3| unnamed protein product [Vitis vinifera]	gi|270148278|gb|BT115230.1|/1e-55/Picea glauca clone GQ03612_A15 mRNA sequence	sp|P51566|AFC1_ARATH/2e-57/Serine/threonine-protein kinase AFC1 OS=Arabidopsis thaliana GN=AFC1 PE=2 SV=2	vvi:100251648/3e-62/serine/threonine-protein kinase AFC1; K08287 dual-specificity kinase [EC:2.7.12.1]	NA	PS50011/12.598/Protein kinase domain profile.	biological_process:GO:0006468//protein phosphorylation;molecular_function:GO:0004674//protein serine/threonine kinase activity;GO:0005524//ATP binding;
CL11.Contig6_All	gi|148906486|gb|ABR16396.1|/0/unknown [Picea sitchensis]	gi|270147772|gb|BT114724.1|/3e-95/Picea glauca clone GQ03519_O21 mRNA sequence	sp|P51567|AFC2_ARATH/2e-168/Serine/threonine-protein kinase AFC2 OS=Arabidopsis thaliana GN=AFC2 PE=1 SV=1	pop:POPTR_0016s08080g/2e-177/POPTRDRAFT_576599; fus3-complementing family protein; K08287 dual-specificity kinase [EC:2.7.12.1]	SPAC1687.15/9e-16/---	PTHR24058:SF44/1.4E-179/--	molecular_function:GO:0004672//protein kinase activity;
CL11.Contig7_All	gi|225439856|ref|XP_002278124.1|/2.33099e-96/PREDICTED: serine/threonine-protein kinase AFC1 [Vitis vinifera] &gt;gi|297741539|emb|CBI32671.3| unnamed protein product [Vitis vinifera]	gi|270147772|gb|BT114724.1|/9e-44/Picea glauca clone GQ03519_O21 mRNA sequence	sp|P51566|AFC1_ARATH/5e-91/Serine/threonine-protein kinase AFC1 OS=Arabidopsis thaliana GN=AFC1 PE=2 SV=2	vvi:100251648/4e-97/serine/threonine-protein kinase AFC1; K08287 dual-specificity kinase [EC:2.7.12.1]	SPAC1687.15/1e-10/---	PTHR24058:SF44/3.9E-64/--	molecular_function:GO:0004672//protein kinase activity;
CL11.Contig8_All	gi|148906486|gb|ABR16396.1|/0/unknown [Picea sitchensis]	gi|270147772|gb|BT114724.1|/3e-95/Picea glauca clone GQ03519_O21 mRNA sequence	sp|P51566|AFC1_ARATH/1e-162/Serine/threonine-protein kinase AFC1 OS=Arabidopsis thaliana GN=AFC1 PE=2 SV=2	pop:POPTR_0016s08080g/6e-172/POPTRDRAFT_576599; fus3-complementing family protein; K08287 dual-specificity kinase [EC:2.7.12.1]	SPAC1687.15/1e-15/---	PTHR24058/9.8E-173/--	biological_process:GO:0006468//protein phosphorylation;molecular_function:GO:0004674//protein serine/threonine kinase activity;GO:0005524//ATP binding;
CL11.Contig9_All	gi|225439856|ref|XP_002278124.1|/1.58143e-96/PREDICTED: serine/threonine-protein kinase AFC1 [Vitis vinifera] &gt;gi|297741539|emb|CBI32671.3| unnamed protein product [Vitis vinifera]	gi|270148278|gb|BT115230.1|/8e-56/Picea glauca clone GQ03612_A15 mRNA sequence	sp|P51566|AFC1_ARATH/3e-91/Serine/threonine-protein kinase AFC1 OS=Arabidopsis thaliana GN=AFC1 PE=2 SV=2	vvi:100251648/3e-97/serine/threonine-protein kinase AFC1; K08287 dual-specificity kinase [EC:2.7.12.1]	SPAC1687.15/7e-11/---	NA	molecular_function:GO:0004672//protein kinase activity;
CL11.Contig10_All	gi|148906486|gb|ABR16396.1|/9.91032e-160/unknown [Picea sitchensis]	gi|270147772|gb|BT114724.1|/2e-95/Picea glauca clone GQ03519_O21 mRNA sequence	sp|P51567|AFC2_ARATH/2e-136/Serine/threonine-protein kinase AFC2 OS=Arabidopsis thaliana GN=AFC2 PE=1 SV=1	pop:POPTR_0016s08080g/6e-140/POPTRDRAFT_576599; fus3-complementing family protein; K08287 dual-specificity kinase [EC:2.7.12.1]	YBL016w/3e-14/---	PTHR24058:SF44/1.4E-179/--	molecular_function:GO:0004672//protein kinase activity;
CL11.Contig11_All	gi|148906486|gb|ABR16396.1|/2.24266e-153/unknown [Picea sitchensis]	gi|270147772|gb|BT114724.1|/1e-94/Picea glauca clone GQ03519_O21 mRNA sequence	sp|P51566|AFC1_ARATH/1e-147/Serine/threonine-protein kinase AFC1 OS=Arabidopsis thaliana GN=AFC1 PE=2 SV=2	vvi:100251648/1e-153/serine/threonine-protein kinase AFC1; K08287 dual-specificity kinase [EC:2.7.12.1]	SPAC1687.15/9e-16/---	PS00107/-/Protein kinases ATP-binding region signature.	biological_process:GO:0006468//protein phosphorylation;molecular_function:GO:0004674//protein serine/threonine kinase activity;GO:0005524//ATP binding;
CL11.Contig12_All	gi|645220742|ref|XP_008241592.1|/5.79056e-115/PREDICTED: serine/threonine-protein kinase AFC1 [Prunus mume]	gi|270147772|gb|BT114724.1|/1e-94/Picea glauca clone GQ03519_O21 mRNA sequence	sp|P51566|AFC1_ARATH/2e-113/Serine/threonine-protein kinase AFC1 OS=Arabidopsis thaliana GN=AFC1 PE=2 SV=2	pmum:103340004/1e-115/serine/threonine-protein kinase AFC1; K08287 dual-specificity kinase [EC:2.7.12.1]	YBL016w/4e-13/---	PS00107/-/Protein kinases ATP-binding region signature.	biological_process:GO:0006468//protein phosphorylation;molecular_function:GO:0004674//protein serine/threonine kinase activity;GO:0005524//ATP binding;
CL11.Contig13_All	gi|148906486|gb|ABR16396.1|/3.06388e-135/unknown [Picea sitchensis]	gi|270147772|gb|BT114724.1|/6e-66/Picea glauca clone GQ03519_O21 mRNA sequence	sp|P51567|AFC2_ARATH/8e-111/Serine/threonine-protein kinase AFC2 OS=Arabidopsis thaliana GN=AFC2 PE=1 SV=1	jcu:105640289/6e-116/serine/threonine-protein kinase AFC2; K08287 dual-specificity kinase [EC:2.7.12.1]	YBL016w/1e-09/---	PF00069/1.4E-37/Protein kinase domain	biological_process:GO:0006468//protein phosphorylation;molecular_function:GO:0004712//protein serine/threonine/tyrosine kinase activity;GO:0004674//protein serine/threonine kinase activity;GO:0005524//ATP binding;
CL11.Contig14_All	gi|225439856|ref|XP_002278124.1|/5.86643e-81/PREDICTED: serine/threonine-protein kinase AFC1 [Vitis vinifera] &gt;gi|297741539|emb|CBI32671.3| unnamed protein product [Vitis vinifera]	gi|270147772|gb|BT114724.1|/2e-41/Picea glauca clone GQ03519_O21 mRNA sequence	sp|P51566|AFC1_ARATH/3e-76/Serine/threonine-protein kinase AFC1 OS=Arabidopsis thaliana GN=AFC1 PE=2 SV=2	egu:105045734/6e-82/serine/threonine-protein kinase AFC1-like; K08287 dual-specificity kinase [EC:2.7.12.1]	NA	PTHR24058/3.5E-77/--	molecular_function:GO:0004672//protein kinase activity;
CL11.Contig15_All	gi|148906486|gb|ABR16396.1|/1.5581e-153/unknown [Picea sitchensis]	gi|270147772|gb|BT114724.1|/1e-94/Picea glauca clone GQ03519_O21 mRNA sequence	sp|P51566|AFC1_ARATH/9e-148/Serine/threonine-protein kinase AFC1 OS=Arabidopsis thaliana GN=AFC1 PE=2 SV=2	vvi:100251648/8e-154/serine/threonine-protein kinase AFC1; K08287 dual-specificity kinase [EC:2.7.12.1]	SPAC1687.15/8e-16/---	PTHR24058:SF44/1.1E-151/--	biological_process:GO:0006468//protein phosphorylation;molecular_function:GO:0004674//protein serine/threonine kinase activity;GO:0005524//ATP binding;
CL11.Contig16_All	gi|147800314|emb|CAN73108.1|/8.4162e-99/hypothetical protein VITISV_001943 [Vitis vinifera]	gi|270147772|gb|BT114724.1|/1e-139/Picea glauca clone GQ03519_O21 mRNA sequence	sp|P51566|AFC1_ARATH/1e-97/Serine/threonine-protein kinase AFC1 OS=Arabidopsis thaliana GN=AFC1 PE=2 SV=2	vvi:100251648/3e-99/serine/threonine-protein kinase AFC1; K08287 dual-specificity kinase [EC:2.7.12.1]	SPAC1687.15/2e-16/---	PTHR24058:SF44/8.4E-142/--	biological_process:GO:0006468//protein phosphorylation;molecular_function:GO:0004674//protein serine/threonine kinase activity;GO:0005524//ATP binding;
CL11.Contig17_All	gi|571532175|ref|XP_006600200.1|/9.17187e-63/PREDICTED: uncharacterized protein LOC100804452 isoform X1 [Glycine max]	gi|470133890|ref|XM_004302744.1|/5e-31/PREDICTED: Fragaria vesca subsp. vesca serine/threonine-protein kinase AFC1-like (LOC101310038), mRNA	sp|P51566|AFC1_ARATH/2e-53/Serine/threonine-protein kinase AFC1 OS=Arabidopsis thaliana GN=AFC1 PE=2 SV=2	bdi:100839096/2e-54/serine/threonine-protein kinase AFC1; K08287 dual-specificity kinase [EC:2.7.12.1]	NA	PF00069/1.3E-9/Protein kinase domain	NA
CL11.Contig18_All	gi|148906486|gb|ABR16396.1|/9.97806e-98/unknown [Picea sitchensis]	gi|270147772|gb|BT114724.1|/1e-110/Picea glauca clone GQ03519_O21 mRNA sequence	sp|P51566|AFC1_ARATH/6e-95/Serine/threonine-protein kinase AFC1 OS=Arabidopsis thaliana GN=AFC1 PE=2 SV=2	pmum:103321863/1e-97/serine/threonine-protein kinase AFC2-like; K08287 dual-specificity kinase [EC:2.7.12.1]	SPAC1687.15/3e-15/---	PF00069/3.6E-36/Protein kinase domain	NA
CL11.Contig19_All	gi|698946298|gb|AIU34468.1|/2.00657e-98/putative serine/threonine-protein kinase AFC1-like protein, partial [Taraxacum brevicorniculatum]	gi|270147772|gb|BT114724.1|/9e-72/Picea glauca clone GQ03519_O21 mRNA sequence	sp|P51566|AFC1_ARATH/1e-94/Serine/threonine-protein kinase AFC1 OS=Arabidopsis thaliana GN=AFC1 PE=2 SV=2	pop:POPTR_0016s08080g/1e-97/POPTRDRAFT_576599; fus3-complementing family protein; K08287 dual-specificity kinase [EC:2.7.12.1]	SPAC1687.15/5e-16/---	PS50011/24.273/Protein kinase domain profile.	biological_process:GO:0006468//protein phosphorylation;molecular_function:GO:0004674//protein serine/threonine kinase activity;GO:0005524//ATP binding;
CL11.Contig20_All	gi|225439856|ref|XP_002278124.1|/2.80895e-56/PREDICTED: serine/threonine-protein kinase AFC1 [Vitis vinifera] &gt;gi|297741539|emb|CBI32671.3| unnamed protein product [Vitis vinifera]	gi|147767045|emb|AM451429.2|/6e-33/Vitis vinifera contig VV78X017581.6, whole genome shotgun sequence	sp|P51566|AFC1_ARATH/3e-52/Serine/threonine-protein kinase AFC1 OS=Arabidopsis thaliana GN=AFC1 PE=2 SV=2	vvi:100251648/5e-57/serine/threonine-protein kinase AFC1; K08287 dual-specificity kinase [EC:2.7.12.1]	NA	PTHR24058:SF44/3.9E-64/--	molecular_function:GO:0004672//protein kinase activity;
CL11.Contig21_All	gi|672113015|ref|XP_008808767.1|/2.43604e-105/PREDICTED: serine/threonine-protein kinase AFC3 isoform X2 [Phoenix dactylifera]	gi|270147772|gb|BT114724.1|/1e-84/Picea glauca clone GQ03519_O21 mRNA sequence	sp|P51567|AFC2_ARATH/1e-103/Serine/threonine-protein kinase AFC2 OS=Arabidopsis thaliana GN=AFC2 PE=1 SV=1	pda:103720700/6e-106/serine/threonine-protein kinase AFC3; K08287 dual-specificity kinase [EC:2.7.12.1]	SPAC1687.15/6e-11/---	NA	NA
CL11.Contig22_All	gi|698946298|gb|AIU34468.1|/8.16859e-154/putative serine/threonine-protein kinase AFC1-like protein, partial [Taraxacum brevicorniculatum]	gi|270147772|gb|BT114724.1|/4e-95/Picea glauca clone GQ03519_O21 mRNA sequence	sp|P51566|AFC1_ARATH/4e-150/Serine/threonine-protein kinase AFC1 OS=Arabidopsis thaliana GN=AFC1 PE=2 SV=2	vvi:100251648/7e-154/serine/threonine-protein kinase AFC1; K08287 dual-specificity kinase [EC:2.7.12.1]	SPAC1687.15/1e-19/---	PTHR24058/1.0E-223/--	biological_process:GO:0006468//protein phosphorylation;molecular_function:GO:0004674//protein serine/threonine kinase activity;GO:0005524//ATP binding;
CL11.Contig23_All	gi|148906486|gb|ABR16396.1|/3.33355e-102/unknown [Picea sitchensis]	gi|270147772|gb|BT114724.1|/3e-65/Picea glauca clone GQ03519_O21 mRNA sequence	sp|P51567|AFC2_ARATH/1e-84/Serine/threonine-protein kinase AFC2 OS=Arabidopsis thaliana GN=AFC2 PE=1 SV=1	pda:103719829/2e-87/serine/threonine-protein kinase AFC2-like; K08287 dual-specificity kinase [EC:2.7.12.1]	BH2504_1/4e-09/---	PTHR24058/3.9E-121/--	biological_process:GO:0006468//protein phosphorylation;molecular_function:GO:0004712//protein serine/threonine/tyrosine kinase activity;GO:0004674//protein serine/threonine kinase activity;GO:0005524//ATP binding;
CL11.Contig24_All	gi|225439856|ref|XP_002278124.1|/1.73957e-96/PREDICTED: serine/threonine-protein kinase AFC1 [Vitis vinifera] &gt;gi|297741539|emb|CBI32671.3| unnamed protein product [Vitis vinifera]	gi|270147772|gb|BT114724.1|/7e-44/Picea glauca clone GQ03519_O21 mRNA sequence	sp|P51566|AFC1_ARATH/3e-91/Serine/threonine-protein kinase AFC1 OS=Arabidopsis thaliana GN=AFC1 PE=2 SV=2	vvi:100251648/3e-97/serine/threonine-protein kinase AFC1; K08287 dual-specificity kinase [EC:2.7.12.1]	SPAC1687.15/8e-11/---	PTHR24058:SF44/3.9E-64/--	molecular_function:GO:0004672//protein kinase activity;
CL11.Contig25_All	gi|225439856|ref|XP_002278124.1|/1.48659e-61/PREDICTED: serine/threonine-protein kinase AFC1 [Vitis vinifera] &gt;gi|297741539|emb|CBI32671.3| unnamed protein product [Vitis vinifera]	gi|270147772|gb|BT114724.1|/1e-39/Picea glauca clone GQ03519_O21 mRNA sequence	sp|P51566|AFC1_ARATH/2e-57/Serine/threonine-protein kinase AFC1 OS=Arabidopsis thaliana GN=AFC1 PE=2 SV=2	vvi:100251648/3e-62/serine/threonine-protein kinase AFC1; K08287 dual-specificity kinase [EC:2.7.12.1]	NA	PS50011/12.598/Protein kinase domain profile.	biological_process:GO:0006468//protein phosphorylation;molecular_function:GO:0004674//protein serine/threonine kinase activity;GO:0005524//ATP binding;
CL11.Contig26_All	gi|148906486|gb|ABR16396.1|/2.28506e-65/unknown [Picea sitchensis]	gi|270147772|gb|BT114724.1|/1e-39/Picea glauca clone GQ03519_O21 mRNA sequence	sp|P51566|AFC1_ARATH/2e-57/Serine/threonine-protein kinase AFC1 OS=Arabidopsis thaliana GN=AFC1 PE=2 SV=2	vvi:100251648/3e-62/serine/threonine-protein kinase AFC1; K08287 dual-specificity kinase [EC:2.7.12.1]	NA	PS50011/11.241/Protein kinase domain profile.	biological_process:GO:0006468//protein phosphorylation;molecular_function:GO:0004674//protein serine/threonine kinase activity;GO:0005524//ATP binding;
CL11.Contig27_All	gi|147800314|emb|CAN73108.1|/1.52108e-127/hypothetical protein VITISV_001943 [Vitis vinifera]	gi|270147772|gb|BT114724.1|/1e-145/Picea glauca clone GQ03519_O21 mRNA sequence	sp|P51566|AFC1_ARATH/1e-125/Serine/threonine-protein kinase AFC1 OS=Arabidopsis thaliana GN=AFC1 PE=2 SV=2	egr:104417619/4e-128/serine/threonine-protein kinase AFC2; K08287 dual-specificity kinase [EC:2.7.12.1]	SPAC1687.15/6e-17/---	PF00069/9.9E-39/Protein kinase domain	biological_process:GO:0006468//protein phosphorylation;molecular_function:GO:0004674//protein serine/threonine kinase activity;GO:0005524//ATP binding;
CL11.Contig28_All	gi|225439856|ref|XP_002278124.1|/1.30039e-61/PREDICTED: serine/threonine-protein kinase AFC1 [Vitis vinifera] &gt;gi|297741539|emb|CBI32671.3| unnamed protein product [Vitis vinifera]	gi|270147772|gb|BT114724.1|/1e-39/Picea glauca clone GQ03519_O21 mRNA sequence	sp|P51566|AFC1_ARATH/1e-57/Serine/threonine-protein kinase AFC1 OS=Arabidopsis thaliana GN=AFC1 PE=2 SV=2	vvi:100251648/2e-62/serine/threonine-protein kinase AFC1; K08287 dual-specificity kinase [EC:2.7.12.1]	NA	PS50011/12.598/Protein kinase domain profile.	biological_process:GO:0006468//protein phosphorylation;molecular_function:GO:0004674//protein serine/threonine kinase activity;GO:0005524//ATP binding;
CL11.Contig29_All	gi|571452467|ref|XP_006579061.1|/8.26387e-114/PREDICTED: serine/threonine-protein kinase AFC3-like [Glycine max]	gi|270147772|gb|BT114724.1|/0.0/Picea glauca clone GQ03519_O21 mRNA sequence	sp|P51566|AFC1_ARATH/3e-108/Serine/threonine-protein kinase AFC1 OS=Arabidopsis thaliana GN=AFC1 PE=2 SV=2	gmx:100797975/1e-114/serine/threonine-protein kinase AFC3-like; K08287 dual-specificity kinase [EC:2.7.12.1]	SPAC1687.15/1e-14/---	PTHR24058:SF44/4.6E-165/--	NA
CL11.Contig30_All	gi|225439856|ref|XP_002278124.1|/6.92021e-81/PREDICTED: serine/threonine-protein kinase AFC1 [Vitis vinifera] &gt;gi|297741539|emb|CBI32671.3| unnamed protein product [Vitis vinifera]	gi|270147772|gb|BT114724.1|/2e-41/Picea glauca clone GQ03519_O21 mRNA sequence	sp|P51566|AFC1_ARATH/4e-76/Serine/threonine-protein kinase AFC1 OS=Arabidopsis thaliana GN=AFC1 PE=2 SV=2	egu:105045734/7e-82/serine/threonine-protein kinase AFC1-like; K08287 dual-specificity kinase [EC:2.7.12.1]	NA	PTHR24058:SF44/5.7E-48/--	molecular_function:GO:0004672//protein kinase activity;
CL11.Contig31_All	gi|645220742|ref|XP_008241592.1|/3.65924e-115/PREDICTED: serine/threonine-protein kinase AFC1 [Prunus mume]	gi|270147772|gb|BT114724.1|/8e-95/Picea glauca clone GQ03519_O21 mRNA sequence	sp|P51566|AFC1_ARATH/1e-113/Serine/threonine-protein kinase AFC1 OS=Arabidopsis thaliana GN=AFC1 PE=2 SV=2	pmum:103340004/6e-116/serine/threonine-protein kinase AFC1; K08287 dual-specificity kinase [EC:2.7.12.1]	YBL016w/3e-13/---	PTHR24058:SF44/1.1E-151/--	biological_process:GO:0006468//protein phosphorylation;molecular_function:GO:0004674//protein serine/threonine kinase activity;GO:0005524//ATP binding;
CL11.Contig32_All	gi|225439856|ref|XP_002278124.1|/5.37666e-81/PREDICTED: serine/threonine-protein kinase AFC1 [Vitis vinifera] &gt;gi|297741539|emb|CBI32671.3| unnamed protein product [Vitis vinifera]	gi|270147772|gb|BT114724.1|/2e-41/Picea glauca clone GQ03519_O21 mRNA sequence	sp|P51566|AFC1_ARATH/3e-76/Serine/threonine-protein kinase AFC1 OS=Arabidopsis thaliana GN=AFC1 PE=2 SV=2	egu:105045734/5e-82/serine/threonine-protein kinase AFC1-like; K08287 dual-specificity kinase [EC:2.7.12.1]	NA	PTHR24058:SF44/3.9E-64/--	molecular_function:GO:0004672//protein kinase activity;
CL11.Contig33_All	gi|586755195|ref|XP_006853010.1|/4.46459e-40/hypothetical protein AMTR_s00174p00035020 [Amborella trichopoda] &gt;gi|548856647|gb|ERN14477.1| hypothetical protein AMTR_s00174p00035020 [Amborella trichopoda]	gi|147767045|emb|AM451429.2|/7e-35/Vitis vinifera contig VV78X017581.6, whole genome shotgun sequence	sp|P51567|AFC2_ARATH/3e-31/Serine/threonine-protein kinase AFC2 OS=Arabidopsis thaliana GN=AFC2 PE=1 SV=1	atr:18442733/8e-41/serine/threonine-protein kinase AFC2; K08287 dual-specificity kinase [EC:2.7.12.1]	NA	NA	NA
CL11.Contig34_All	gi|148906486|gb|ABR16396.1|/1.56878e-68/unknown [Picea sitchensis]	gi|270147772|gb|BT114724.1|/1e-64/Picea glauca clone GQ03519_O21 mRNA sequence	sp|P51566|AFC1_ARATH/4e-65/Serine/threonine-protein kinase AFC1 OS=Arabidopsis thaliana GN=AFC1 PE=2 SV=2	egu:105052966/3e-67/serine/threonine-protein kinase AFC2-like; K08287 dual-specificity kinase [EC:2.7.12.1]	BH2504_1/9e-07/---	PF00069/3.8E-29/Protein kinase domain	biological_process:GO:0006468//protein phosphorylation;molecular_function:GO:0004712//protein serine/threonine/tyrosine kinase activity;GO:0004674//protein serine/threonine kinase activity;GO:0005524//ATP binding;
CL11.Contig35_All	gi|148906486|gb|ABR16396.1|/2.34291e-30/unknown [Picea sitchensis]	gi|270146935|gb|BT113887.1|/3e-17/Picea glauca clone GQ03503_K20 mRNA sequence	sp|P51567|AFC2_ARATH/4e-20/Serine/threonine-protein kinase AFC2 OS=Arabidopsis thaliana GN=AFC2 PE=1 SV=1	atr:18442733/5e-21/serine/threonine-protein kinase AFC2; K08287 dual-specificity kinase [EC:2.7.12.1]	NA	NA	NA
CL11.Contig36_All	gi|147800314|emb|CAN73108.1|/5.98667e-99/hypothetical protein VITISV_001943 [Vitis vinifera]	gi|270147772|gb|BT114724.1|/1e-140/Picea glauca clone GQ03519_O21 mRNA sequence	sp|P51566|AFC1_ARATH/1e-97/Serine/threonine-protein kinase AFC1 OS=Arabidopsis thaliana GN=AFC1 PE=2 SV=2	vvi:100251648/2e-99/serine/threonine-protein kinase AFC1; K08287 dual-specificity kinase [EC:2.7.12.1]	SPAC1687.15/2e-16/---	PTHR24058:SF44/8.4E-142/--	biological_process:GO:0006468//protein phosphorylation;molecular_function:GO:0004674//protein serine/threonine kinase activity;GO:0005524//ATP binding;
CL11.Contig37_All	gi|225439856|ref|XP_002278124.1|/2.2193e-56/PREDICTED: serine/threonine-protein kinase AFC1 [Vitis vinifera] &gt;gi|297741539|emb|CBI32671.3| unnamed protein product [Vitis vinifera]	gi|147767045|emb|AM451429.2|/5e-33/Vitis vinifera contig VV78X017581.6, whole genome shotgun sequence	sp|P51566|AFC1_ARATH/2e-52/Serine/threonine-protein kinase AFC1 OS=Arabidopsis thaliana GN=AFC1 PE=2 SV=2	vvi:100251648/4e-57/serine/threonine-protein kinase AFC1; K08287 dual-specificity kinase [EC:2.7.12.1]	NA	PTHR24058:SF44/3.9E-64/--	molecular_function:GO:0004672//protein kinase activity;
CL11.Contig38_All	gi|148906486|gb|ABR16396.1|/2.70771e-91/unknown [Picea sitchensis]	gi|270147772|gb|BT114724.1|/8e-38/Picea glauca clone GQ03519_O21 mRNA sequence	sp|P51566|AFC1_ARATH/4e-87/Serine/threonine-protein kinase AFC1 OS=Arabidopsis thaliana GN=AFC1 PE=2 SV=2	vvi:100251648/9e-91/serine/threonine-protein kinase AFC1; K08287 dual-specificity kinase [EC:2.7.12.1]	SPAC1687.15/2e-16/---	NA	biological_process:GO:0006468//protein phosphorylation;molecular_function:GO:0004674//protein serine/threonine kinase activity;GO:0005524//ATP binding;
CL11.Contig39_All	gi|571452467|ref|XP_006579061.1|/2.6059e-53/PREDICTED: serine/threonine-protein kinase AFC3-like [Glycine max]	gi|270147772|gb|BT114724.1|/4e-86/Picea glauca clone GQ03519_O21 mRNA sequence	sp|P51566|AFC1_ARATH/2e-52/Serine/threonine-protein kinase AFC1 OS=Arabidopsis thaliana GN=AFC1 PE=2 SV=2	gmx:100797975/5e-54/serine/threonine-protein kinase AFC3-like; K08287 dual-specificity kinase [EC:2.7.12.1]	SPAC1687.15/1e-10/---	PS00108/-/Serine/Threonine protein kinases active-site signature.	NA
CL11.Contig40_All	gi|148906486|gb|ABR16396.1|/2.57158e-78/unknown [Picea sitchensis]	gi|470133890|ref|XM_004302744.1|/2e-25/PREDICTED: Fragaria vesca subsp. vesca serine/threonine-protein kinase AFC1-like (LOC101310038), mRNA	sp|P51567|AFC2_ARATH/1e-58/Serine/threonine-protein kinase AFC2 OS=Arabidopsis thaliana GN=AFC2 PE=1 SV=1	egu:105052966/4e-63/serine/threonine-protein kinase AFC2-like; K08287 dual-specificity kinase [EC:2.7.12.1]	NA	PF00069/4.8E-10/Protein kinase domain	molecular_function:GO:0004672//protein kinase activity;
CL11.Contig41_All	gi|148906486|gb|ABR16396.1|/4.74358e-82/unknown [Picea sitchensis]	gi|470133890|ref|XM_004302744.1|/1e-47/PREDICTED: Fragaria vesca subsp. vesca serine/threonine-protein kinase AFC1-like (LOC101310038), mRNA	sp|P51567|AFC2_ARATH/2e-65/Serine/threonine-protein kinase AFC2 OS=Arabidopsis thaliana GN=AFC2 PE=1 SV=1	fve:101305429/4e-76/serine/threonine-protein kinase AFC2-like; K08287 dual-specificity kinase [EC:2.7.12.1]	SPAC1687.15/1e-08/---	PS50011/12.966/Protein kinase domain profile.	biological_process:GO:0016310//phosphorylation;molecular_function:GO:0000166//nucleotide binding;GO:0004672//protein kinase activity;
CL11.Contig42_All	gi|148906486|gb|ABR16396.1|/3.1444e-82/unknown [Picea sitchensis]	gi|270147772|gb|BT114724.1|/1e-110/Picea glauca clone GQ03519_O21 mRNA sequence	sp|P51566|AFC1_ARATH/2e-79/Serine/threonine-protein kinase AFC1 OS=Arabidopsis thaliana GN=AFC1 PE=2 SV=2	fve:101305429/3e-82/serine/threonine-protein kinase AFC2-like; K08287 dual-specificity kinase [EC:2.7.12.1]	SPAC1687.15/3e-14/---	PS50011/18.874/Protein kinase domain profile.	NA
CL11.Contig43_All	gi|148906486|gb|ABR16396.1|/1.33835e-123/unknown [Picea sitchensis]	gi|270147772|gb|BT114724.1|/6e-66/Picea glauca clone GQ03519_O21 mRNA sequence	sp|P51567|AFC2_ARATH/1e-103/Serine/threonine-protein kinase AFC2 OS=Arabidopsis thaliana GN=AFC2 PE=1 SV=1	jcu:105640289/1e-108/serine/threonine-protein kinase AFC2; K08287 dual-specificity kinase [EC:2.7.12.1]	YBL016w/2e-09/---	PS50011/28.329/Protein kinase domain profile.	biological_process:GO:0006468//protein phosphorylation;molecular_function:GO:0004712//protein serine/threonine/tyrosine kinase activity;GO:0004674//protein serine/threonine kinase activity;GO:0005524//ATP binding;
CL11.Contig44_All	gi|590573093|ref|XP_007012024.1|/2.28476e-151/Kinase superfamily protein [Theobroma cacao] &gt;gi|508782387|gb|EOY29643.1| Kinase superfamily protein [Theobroma cacao]	gi|270147772|gb|BT114724.1|/0.0/Picea glauca clone GQ03519_O21 mRNA sequence	sp|P51566|AFC1_ARATH/2e-149/Serine/threonine-protein kinase AFC1 OS=Arabidopsis thaliana GN=AFC1 PE=2 SV=2	tcc:TCM_037129/4e-152/Kinase superfamily protein; K08287 dual-specificity kinase [EC:2.7.12.1]	SPAC1687.15/2e-19/---	PTHR24058:SF44/1.6E-226/--	biological_process:GO:0006468//protein phosphorylation;molecular_function:GO:0004674//protein serine/threonine kinase activity;GO:0005524//ATP binding;
CL11.Contig45_All	gi|148906486|gb|ABR16396.1|/7.28468e-32/unknown [Picea sitchensis]	gi|147767045|emb|AM451429.2|/4e-33/Vitis vinifera contig VV78X017581.6, whole genome shotgun sequence	sp|P51567|AFC2_ARATH/2e-30/Serine/threonine-protein kinase AFC2 OS=Arabidopsis thaliana GN=AFC2 PE=1 SV=1	egu:105052966/7e-31/serine/threonine-protein kinase AFC2-like; K08287 dual-specificity kinase [EC:2.7.12.1]	NA	NA	NA
CL11.Contig46_All	gi|698946298|gb|AIU34468.1|/2.97293e-151/putative serine/threonine-protein kinase AFC1-like protein, partial [Taraxacum brevicorniculatum]	gi|270147772|gb|BT114724.1|/2e-96/Picea glauca clone GQ03519_O21 mRNA sequence	sp|P51566|AFC1_ARATH/2e-148/Serine/threonine-protein kinase AFC1 OS=Arabidopsis thaliana GN=AFC1 PE=2 SV=2	vvi:100251648/2e-151/serine/threonine-protein kinase AFC1; K08287 dual-specificity kinase [EC:2.7.12.1]	SPAC1687.15/1e-19/---	PF00069/1.5E-55/Protein kinase domain	biological_process:GO:0006468//protein phosphorylation;molecular_function:GO:0004674//protein serine/threonine kinase activity;GO:0005524//ATP binding;
CL11.Contig47_All	gi|148906486|gb|ABR16396.1|/8.60374e-116/unknown [Picea sitchensis]	gi|470133890|ref|XM_004302744.1|/9e-48/PREDICTED: Fragaria vesca subsp. vesca serine/threonine-protein kinase AFC1-like (LOC101310038), mRNA	sp|P51566|AFC1_ARATH/1e-111/Serine/threonine-protein kinase AFC1 OS=Arabidopsis thaliana GN=AFC1 PE=2 SV=2	pop:POPTR_0016s08080g/5e-113/POPTRDRAFT_576599; fus3-complementing family protein; K08287 dual-specificity kinase [EC:2.7.12.1]	SPAC1687.15/9e-14/---	PF00069/9.9E-51/Protein kinase domain	biological_process:GO:0006468//protein phosphorylation;molecular_function:GO:0004674//protein serine/threonine kinase activity;GO:0005524//ATP binding;
CL11.Contig48_All	gi|147800314|emb|CAN73108.1|/8.97102e-99/hypothetical protein VITISV_001943 [Vitis vinifera]	gi|270147772|gb|BT114724.1|/1e-139/Picea glauca clone GQ03519_O21 mRNA sequence	sp|P51566|AFC1_ARATH/2e-97/Serine/threonine-protein kinase AFC1 OS=Arabidopsis thaliana GN=AFC1 PE=2 SV=2	vvi:100251648/3e-99/serine/threonine-protein kinase AFC1; K08287 dual-specificity kinase [EC:2.7.12.1]	SPAC1687.15/2e-16/---	PTHR24058:SF44/8.4E-142/--	biological_process:GO:0006468//protein phosphorylation;molecular_function:GO:0004674//protein serine/threonine kinase activity;GO:0005524//ATP binding;
CL11.Contig49_All	gi|586755195|ref|XP_006853010.1|/9.66289e-157/hypothetical protein AMTR_s00174p00035020 [Amborella trichopoda] &gt;gi|548856647|gb|ERN14477.1| hypothetical protein AMTR_s00174p00035020 [Amborella trichopoda]	gi|270147772|gb|BT114724.1|/1e-140/Picea glauca clone GQ03519_O21 mRNA sequence	sp|P51567|AFC2_ARATH/4e-153/Serine/threonine-protein kinase AFC2 OS=Arabidopsis thaliana GN=AFC2 PE=1 SV=1	atr:18442733/2e-157/serine/threonine-protein kinase AFC2; K08287 dual-specificity kinase [EC:2.7.12.1]	SPAC1687.15/3e-17/---	PF00069/9.9E-39/Protein kinase domain	NA
CL11.Contig50_All	gi|147800314|emb|CAN73108.1|/5.4569e-99/hypothetical protein VITISV_001943 [Vitis vinifera]	gi|270147772|gb|BT114724.1|/1e-140/Picea glauca clone GQ03519_O21 mRNA sequence	sp|P51566|AFC1_ARATH/9e-98/Serine/threonine-protein kinase AFC1 OS=Arabidopsis thaliana GN=AFC1 PE=2 SV=2	vvi:100251648/2e-99/serine/threonine-protein kinase AFC1; K08287 dual-specificity kinase [EC:2.7.12.1]	SPAC1687.15/1e-16/---	PTHR24058:SF44/8.4E-142/--	biological_process:GO:0006468//protein phosphorylation;molecular_function:GO:0004674//protein serine/threonine kinase activity;GO:0005524//ATP binding;
CL11.Contig51_All	gi|225439856|ref|XP_002278124.1|/1.66601e-61/PREDICTED: serine/threonine-protein kinase AFC1 [Vitis vinifera] &gt;gi|297741539|emb|CBI32671.3| unnamed protein product [Vitis vinifera]	gi|270147772|gb|BT114724.1|/2e-39/Picea glauca clone GQ03519_O21 mRNA sequence	sp|P51566|AFC1_ARATH/2e-57/Serine/threonine-protein kinase AFC1 OS=Arabidopsis thaliana GN=AFC1 PE=2 SV=2	vvi:100251648/3e-62/serine/threonine-protein kinase AFC1; K08287 dual-specificity kinase [EC:2.7.12.1]	NA	PS50011/12.598/Protein kinase domain profile.	biological_process:GO:0006468//protein phosphorylation;molecular_function:GO:0004674//protein serine/threonine kinase activity;GO:0005524//ATP binding;
CL11.Contig52_All	gi|661889939|emb|CDP06659.1|/5.00933e-45/unnamed protein product [Coffea canephora]	gi|470133890|ref|XM_004302744.1|/2e-47/PREDICTED: Fragaria vesca subsp. vesca serine/threonine-protein kinase AFC1-like (LOC101310038), mRNA	sp|P51566|AFC1_ARATH/2e-44/Serine/threonine-protein kinase AFC1 OS=Arabidopsis thaliana GN=AFC1 PE=2 SV=2	egu:105047730/3e-45/serine/threonine-protein kinase AFC3; K08287 dual-specificity kinase [EC:2.7.12.1]	SPAC1687.15/2e-08/---	PTHR24058/2.6E-67/--	biological_process:GO:0006468//protein phosphorylation;molecular_function:GO:0004674//protein serine/threonine kinase activity;GO:0005524//ATP binding;
CL11.Contig53_All	gi|168065756|ref|XP_001784813.1|/2.2087e-52/predicted protein [Physcomitrella patens] &gt;gi|162663610|gb|EDQ50365.1| predicted protein [Physcomitrella patens]	gi|270145824|gb|BT112776.1|/3e-13/Picea glauca clone GQ03320_M20 mRNA sequence	sp|P51566|AFC1_ARATH/9e-51/Serine/threonine-protein kinase AFC1 OS=Arabidopsis thaliana GN=AFC1 PE=2 SV=2	vvi:100251648/3e-52/serine/threonine-protein kinase AFC1; K08287 dual-specificity kinase [EC:2.7.12.1]	NA	PF00069/4.8E-7/Protein kinase domain	biological_process:GO:0006468//protein phosphorylation;molecular_function:GO:0004674//protein serine/threonine kinase activity;GO:0005524//ATP binding;
CL11.Contig54_All	gi|148906486|gb|ABR16396.1|/3.41594e-55/unknown [Picea sitchensis]	gi|147767045|emb|AM451429.2|/1e-26/Vitis vinifera contig VV78X017581.6, whole genome shotgun sequence	sp|P51567|AFC2_ARATH/1e-42/Serine/threonine-protein kinase AFC2 OS=Arabidopsis thaliana GN=AFC2 PE=1 SV=1	jcu:105640289/6e-46/serine/threonine-protein kinase AFC2; K08287 dual-specificity kinase [EC:2.7.12.1]	NA	PF00069/2.6E-9/Protein kinase domain	NA
CL11.Contig55_All	gi|148906486|gb|ABR16396.1|/1.29177e-153/unknown [Picea sitchensis]	gi|270148278|gb|BT115230.1|/9e-53/Picea glauca clone GQ03612_A15 mRNA sequence	sp|P51566|AFC1_ARATH/3e-142/Serine/threonine-protein kinase AFC1 OS=Arabidopsis thaliana GN=AFC1 PE=2 SV=2	vvi:100251648/6e-147/serine/threonine-protein kinase AFC1; K08287 dual-specificity kinase [EC:2.7.12.1]	SPAC1687.15/3e-20/---	PTHR24058:SF44/6.3E-217/--	biological_process:GO:0006468//protein phosphorylation;molecular_function:GO:0004674//protein serine/threonine kinase activity;GO:0005524//ATP binding;
CL11.Contig56_All	gi|148906486|gb|ABR16396.1|/8.57618e-63/unknown [Picea sitchensis]	gi|470133890|ref|XM_004302744.1|/4e-27/PREDICTED: Fragaria vesca subsp. vesca serine/threonine-protein kinase AFC1-like (LOC101310038), mRNA	sp|P51567|AFC2_ARATH/2e-46/Serine/threonine-protein kinase AFC2 OS=Arabidopsis thaliana GN=AFC2 PE=1 SV=1	jcu:105640289/8e-52/serine/threonine-protein kinase AFC2; K08287 dual-specificity kinase [EC:2.7.12.1]	NA	PS50011/9.913/Protein kinase domain profile.	molecular_function:GO:0004672//protein kinase activity;
CL11.Contig57_All	gi|527196461|gb|EPS65327.1|/8.24971e-102/hypothetical protein M569_09450, partial [Genlisea aurea]	gi|270147772|gb|BT114724.1|/1e-43/Picea glauca clone GQ03519_O21 mRNA sequence	sp|P51566|AFC1_ARATH/1e-89/Serine/threonine-protein kinase AFC1 OS=Arabidopsis thaliana GN=AFC1 PE=2 SV=2	atr:18442733/2e-114/serine/threonine-protein kinase AFC2; K08287 dual-specificity kinase [EC:2.7.12.1]	SPAC1687.15/6e-14/---	PS50011/24.429/Protein kinase domain profile.	biological_process:GO:0006468//protein phosphorylation;molecular_function:GO:0004674//protein serine/threonine kinase activity;GO:0005524//ATP binding;
CL11.Contig58_All	gi|698946298|gb|AIU34468.1|/1.30293e-98/putative serine/threonine-protein kinase AFC1-like protein, partial [Taraxacum brevicorniculatum]	gi|270147772|gb|BT114724.1|/4e-79/Picea glauca clone GQ03519_O21 mRNA sequence	sp|P51566|AFC1_ARATH/8e-95/Serine/threonine-protein kinase AFC1 OS=Arabidopsis thaliana GN=AFC1 PE=2 SV=2	pop:POPTR_0016s08080g/7e-98/POPTRDRAFT_576599; fus3-complementing family protein; K08287 dual-specificity kinase [EC:2.7.12.1]	SPAC1687.15/3e-16/---	PS50011/24.273/Protein kinase domain profile.	biological_process:GO:0006468//protein phosphorylation;molecular_function:GO:0004674//protein serine/threonine kinase activity;GO:0005524//ATP binding;
CL11.Contig59_All	gi|148906486|gb|ABR16396.1|/3.92721e-160/unknown [Picea sitchensis]	gi|270147772|gb|BT114724.1|/1e-111/Picea glauca clone GQ03519_O21 mRNA sequence	sp|P51566|AFC1_ARATH/3e-150/Serine/threonine-protein kinase AFC1 OS=Arabidopsis thaliana GN=AFC1 PE=2 SV=2	pmum:103337955/5e-154/serine/threonine-protein kinase AFC2; K08287 dual-specificity kinase [EC:2.7.12.1]	SPAC1687.15/5e-19/---	PTHR24058/3.7E-232/--	biological_process:GO:0006468//protein phosphorylation;molecular_function:GO:0004712//protein serine/threonine/tyrosine kinase activity;GO:0004674//protein serine/threonine kinase activity;GO:0005524//ATP binding;
CL11.Contig60_All	gi|148906486|gb|ABR16396.1|/5.39231e-77/unknown [Picea sitchensis]	gi|270147772|gb|BT114724.1|/1e-39/Picea glauca clone GQ03519_O21 mRNA sequence	sp|P51566|AFC1_ARATH/1e-57/Serine/threonine-protein kinase AFC1 OS=Arabidopsis thaliana GN=AFC1 PE=2 SV=2	vvi:100251648/2e-62/serine/threonine-protein kinase AFC1; K08287 dual-specificity kinase [EC:2.7.12.1]	NA	PTHR24058/3.5E-77/--	biological_process:GO:0006468//protein phosphorylation;molecular_function:GO:0004674//protein serine/threonine kinase activity;GO:0005524//ATP binding;
CL11.Contig61_All	gi|703102141|ref|XP_010097380.1|/4.06289e-101/Serine/threonine-protein kinase AFC1 [Morus notabilis] &gt;gi|587878900|gb|EXB67886.1| Serine/threonine-protein kinase AFC1 [Morus notabilis]	gi|470133890|ref|XM_004302744.1|/2e-47/PREDICTED: Fragaria vesca subsp. vesca serine/threonine-protein kinase AFC1-like (LOC101310038), mRNA	sp|P51566|AFC1_ARATH/1e-92/Serine/threonine-protein kinase AFC1 OS=Arabidopsis thaliana GN=AFC1 PE=2 SV=2	fve:101305429/5e-99/serine/threonine-protein kinase AFC2-like; K08287 dual-specificity kinase [EC:2.7.12.1]	SPAC1687.15/8e-17/---	PTHR24058/1.2E-131/--	biological_process:GO:0006468//protein phosphorylation;molecular_function:GO:0004674//protein serine/threonine kinase activity;GO:0005524//ATP binding;
CL11.Contig62_All	gi|148906486|gb|ABR16396.1|/4.50521e-90/unknown [Picea sitchensis]	gi|270147772|gb|BT114724.1|/2e-65/Picea glauca clone GQ03519_O21 mRNA sequence	sp|P51566|AFC1_ARATH/2e-88/Serine/threonine-protein kinase AFC1 OS=Arabidopsis thaliana GN=AFC1 PE=2 SV=2	pmum:103340004/3e-89/serine/threonine-protein kinase AFC1; K08287 dual-specificity kinase [EC:2.7.12.1]	YBL016w/1e-08/---	PS50011/27.425/Protein kinase domain profile.	biological_process:GO:0006468//protein phosphorylation;molecular_function:GO:0004674//protein serine/threonine kinase activity;GO:0005524//ATP binding;
CL11.Contig63_All	gi|148906486|gb|ABR16396.1|/6.36284e-90/unknown [Picea sitchensis]	gi|270147772|gb|BT114724.1|/3e-65/Picea glauca clone GQ03519_O21 mRNA sequence	sp|P51566|AFC1_ARATH/2e-88/Serine/threonine-protein kinase AFC1 OS=Arabidopsis thaliana GN=AFC1 PE=2 SV=2	pmum:103340004/4e-89/serine/threonine-protein kinase AFC1; K08287 dual-specificity kinase [EC:2.7.12.1]	YBL016w/2e-08/---	PS00107/-/Protein kinases ATP-binding region signature.	biological_process:GO:0006468//protein phosphorylation;molecular_function:GO:0004674//protein serine/threonine kinase activity;GO:0005524//ATP binding;
CL11.Contig64_All	gi|148906486|gb|ABR16396.1|/1.3317e-158/unknown [Picea sitchensis]	gi|270147772|gb|BT114724.1|/1e-113/Picea glauca clone GQ03519_O21 mRNA sequence	sp|P51566|AFC1_ARATH/8e-153/Serine/threonine-protein kinase AFC1 OS=Arabidopsis thaliana GN=AFC1 PE=2 SV=2	vvi:100251648/7e-159/serine/threonine-protein kinase AFC1; K08287 dual-specificity kinase [EC:2.7.12.1]	SPAC1687.15/3e-20/---	PS50011/36.895/Protein kinase domain profile.	biological_process:GO:0006468//protein phosphorylation;molecular_function:GO:0004674//protein serine/threonine kinase activity;GO:0005524//ATP binding;
CL11.Contig65_All	gi|148906486|gb|ABR16396.1|/0/unknown [Picea sitchensis]	gi|270147772|gb|BT114724.1|/1e-113/Picea glauca clone GQ03519_O21 mRNA sequence	sp|P51566|AFC1_ARATH/6e-168/Serine/threonine-protein kinase AFC1 OS=Arabidopsis thaliana GN=AFC1 PE=2 SV=2	pop:POPTR_0016s08080g/4e-177/POPTRDRAFT_576599; fus3-complementing family protein; K08287 dual-specificity kinase [EC:2.7.12.1]	SPAC1687.15/3e-20/---	PTHR24058/7.2E-250/--	biological_process:GO:0006468//protein phosphorylation;molecular_function:GO:0004712//protein serine/threonine/tyrosine kinase activity;GO:0004674//protein serine/threonine kinase activity;GO:0005524//ATP binding;
CL11.Contig66_All	gi|225439856|ref|XP_002278124.1|/4.11717e-86/PREDICTED: serine/threonine-protein kinase AFC1 [Vitis vinifera] &gt;gi|297741539|emb|CBI32671.3| unnamed protein product [Vitis vinifera]	gi|270147772|gb|BT114724.1|/8e-60/Picea glauca clone GQ03519_O21 mRNA sequence	sp|P51566|AFC1_ARATH/2e-81/Serine/threonine-protein kinase AFC1 OS=Arabidopsis thaliana GN=AFC1 PE=2 SV=2	egu:105045734/4e-87/serine/threonine-protein kinase AFC1-like; K08287 dual-specificity kinase [EC:2.7.12.1]	SPAC1687.15/3e-14/---	SM00220/1.8E-8/Serine/Threonine protein kinases, catalytic domain	biological_process:GO:0006468//protein phosphorylation;molecular_function:GO:0004674//protein serine/threonine kinase activity;GO:0005524//ATP binding;
CL11.Contig67_All	gi|225439856|ref|XP_002278124.1|/8.06801e-133/PREDICTED: serine/threonine-protein kinase AFC1 [Vitis vinifera] &gt;gi|297741539|emb|CBI32671.3| unnamed protein product [Vitis vinifera]	gi|270147772|gb|BT114724.1|/6e-63/Picea glauca clone GQ03519_O21 mRNA sequence	sp|P51566|AFC1_ARATH/2e-127/Serine/threonine-protein kinase AFC1 OS=Arabidopsis thaliana GN=AFC1 PE=2 SV=2	vvi:100251648/1e-133/serine/threonine-protein kinase AFC1; K08287 dual-specificity kinase [EC:2.7.12.1]	SPAC1687.15/2e-16/---	SM00220/6.9E-11/Serine/Threonine protein kinases, catalytic domain	biological_process:GO:0006468//protein phosphorylation;molecular_function:GO:0004674//protein serine/threonine kinase activity;GO:0005524//ATP binding;
CL11.Contig68_All	gi|148906486|gb|ABR16396.1|/1.4327e-177/unknown [Picea sitchensis]	gi|270147772|gb|BT114724.1|/5e-63/Picea glauca clone GQ03519_O21 mRNA sequence	sp|P51567|AFC2_ARATH/3e-150/Serine/threonine-protein kinase AFC2 OS=Arabidopsis thaliana GN=AFC2 PE=1 SV=1	pop:POPTR_0016s08080g/2e-157/POPTRDRAFT_576599; fus3-complementing family protein; K08287 dual-specificity kinase [EC:2.7.12.1]	SPAC1687.15/2e-16/---	SM00220/6.9E-11/Serine/Threonine protein kinases, catalytic domain	biological_process:GO:0006468//protein phosphorylation;molecular_function:GO:0004712//protein serine/threonine/tyrosine kinase activity;GO:0004674//protein serine/threonine kinase activity;GO:0005524//ATP binding;
CL11.Contig69_All	gi|225439856|ref|XP_002278124.1|/1.1424e-101/PREDICTED: serine/threonine-protein kinase AFC1 [Vitis vinifera] &gt;gi|297741539|emb|CBI32671.3| unnamed protein product [Vitis vinifera]	gi|270147772|gb|BT114724.1|/2e-62/Picea glauca clone GQ03519_O21 mRNA sequence	sp|P51566|AFC1_ARATH/2e-96/Serine/threonine-protein kinase AFC1 OS=Arabidopsis thaliana GN=AFC1 PE=2 SV=2	vvi:100251648/2e-102/serine/threonine-protein kinase AFC1; K08287 dual-specificity kinase [EC:2.7.12.1]	SPAC1687.15/3e-15/---	PS50011/24.711/Protein kinase domain profile.	biological_process:GO:0006468//protein phosphorylation;molecular_function:GO:0004674//protein serine/threonine kinase activity;GO:0005524//ATP binding;
CL11.Contig70_All	gi|225439856|ref|XP_002278124.1|/9.04349e-102/PREDICTED: serine/threonine-protein kinase AFC1 [Vitis vinifera] &gt;gi|297741539|emb|CBI32671.3| unnamed protein product [Vitis vinifera]	gi|270147772|gb|BT114724.1|/2e-62/Picea glauca clone GQ03519_O21 mRNA sequence	sp|P51566|AFC1_ARATH/2e-96/Serine/threonine-protein kinase AFC1 OS=Arabidopsis thaliana GN=AFC1 PE=2 SV=2	vvi:100251648/2e-102/serine/threonine-protein kinase AFC1; K08287 dual-specificity kinase [EC:2.7.12.1]	SPAC1687.15/2e-15/---	PS50011/24.711/Protein kinase domain profile.	biological_process:GO:0006468//protein phosphorylation;molecular_function:GO:0004674//protein serine/threonine kinase activity;GO:0005524//ATP binding;
CL11.Contig71_All	gi|225439856|ref|XP_002278124.1|/1.00506e-101/PREDICTED: serine/threonine-protein kinase AFC1 [Vitis vinifera] &gt;gi|297741539|emb|CBI32671.3| unnamed protein product [Vitis vinifera]	gi|270147772|gb|BT114724.1|/2e-62/Picea glauca clone GQ03519_O21 mRNA sequence	sp|P51566|AFC1_ARATH/2e-96/Serine/threonine-protein kinase AFC1 OS=Arabidopsis thaliana GN=AFC1 PE=2 SV=2	vvi:100251648/2e-102/serine/threonine-protein kinase AFC1; K08287 dual-specificity kinase [EC:2.7.12.1]	SPAC1687.15/2e-15/---	PS50011/24.711/Protein kinase domain profile.	biological_process:GO:0006468//protein phosphorylation;molecular_function:GO:0004674//protein serine/threonine kinase activity;GO:0005524//ATP binding;
CL11.Contig72_All	gi|225439856|ref|XP_002278124.1|/1.38884e-101/PREDICTED: serine/threonine-protein kinase AFC1 [Vitis vinifera] &gt;gi|297741539|emb|CBI32671.3| unnamed protein product [Vitis vinifera]	gi|270147772|gb|BT114724.1|/3e-62/Picea glauca clone GQ03519_O21 mRNA sequence	sp|P51566|AFC1_ARATH/3e-96/Serine/threonine-protein kinase AFC1 OS=Arabidopsis thaliana GN=AFC1 PE=2 SV=2	vvi:100251648/2e-102/serine/threonine-protein kinase AFC1; K08287 dual-specificity kinase [EC:2.7.12.1]	SPAC1687.15/3e-15/---	PS50011/24.711/Protein kinase domain profile.	biological_process:GO:0006468//protein phosphorylation;molecular_function:GO:0004674//protein serine/threonine kinase activity;GO:0005524//ATP binding;
CL11.Contig73_All	gi|225439856|ref|XP_002278124.1|/2.77521e-122/PREDICTED: serine/threonine-protein kinase AFC1 [Vitis vinifera] &gt;gi|297741539|emb|CBI32671.3| unnamed protein product [Vitis vinifera]	gi|270147772|gb|BT114724.1|/2e-94/Picea glauca clone GQ03519_O21 mRNA sequence	sp|P51566|AFC1_ARATH/2e-117/Serine/threonine-protein kinase AFC1 OS=Arabidopsis thaliana GN=AFC1 PE=2 SV=2	vvi:100251648/5e-123/serine/threonine-protein kinase AFC1; K08287 dual-specificity kinase [EC:2.7.12.1]	SPAC1687.15/1e-18/---	PS00108/-/Serine/Threonine protein kinases active-site signature.	biological_process:GO:0006468//protein phosphorylation;molecular_function:GO:0004674//protein serine/threonine kinase activity;GO:0005524//ATP binding;
CL11.Contig74_All	gi|225439856|ref|XP_002278124.1|/2.22662e-122/PREDICTED: serine/threonine-protein kinase AFC1 [Vitis vinifera] &gt;gi|297741539|emb|CBI32671.3| unnamed protein product [Vitis vinifera]	gi|270147772|gb|BT114724.1|/1e-94/Picea glauca clone GQ03519_O21 mRNA sequence	sp|P51566|AFC1_ARATH/2e-117/Serine/threonine-protein kinase AFC1 OS=Arabidopsis thaliana GN=AFC1 PE=2 SV=2	vvi:100251648/4e-123/serine/threonine-protein kinase AFC1; K08287 dual-specificity kinase [EC:2.7.12.1]	SPAC1687.15/9e-19/---	PS00108/-/Serine/Threonine protein kinases active-site signature.	biological_process:GO:0006468//protein phosphorylation;molecular_function:GO:0004674//protein serine/threonine kinase activity;GO:0005524//ATP binding;
CL11.Contig75_All	gi|225439856|ref|XP_002278124.1|/5.3349e-133/PREDICTED: serine/threonine-protein kinase AFC1 [Vitis vinifera] &gt;gi|297741539|emb|CBI32671.3| unnamed protein product [Vitis vinifera]	gi|270147772|gb|BT114724.1|/4e-63/Picea glauca clone GQ03519_O21 mRNA sequence	sp|P51566|AFC1_ARATH/1e-127/Serine/threonine-protein kinase AFC1 OS=Arabidopsis thaliana GN=AFC1 PE=2 SV=2	vvi:100251648/9e-134/serine/threonine-protein kinase AFC1; K08287 dual-specificity kinase [EC:2.7.12.1]	SPAC1687.15/1e-16/---	SM00220/6.9E-11/Serine/Threonine protein kinases, catalytic domain	biological_process:GO:0006468//protein phosphorylation;molecular_function:GO:0004674//protein serine/threonine kinase activity;GO:0005524//ATP binding;
CL11.Contig76_All	gi|225439856|ref|XP_002278124.1|/3.11482e-86/PREDICTED: serine/threonine-protein kinase AFC1 [Vitis vinifera] &gt;gi|297741539|emb|CBI32671.3| unnamed protein product [Vitis vinifera]	gi|270147772|gb|BT114724.1|/6e-60/Picea glauca clone GQ03519_O21 mRNA sequence	sp|P51566|AFC1_ARATH/2e-81/Serine/threonine-protein kinase AFC1 OS=Arabidopsis thaliana GN=AFC1 PE=2 SV=2	egu:105045734/3e-87/serine/threonine-protein kinase AFC1-like; K08287 dual-specificity kinase [EC:2.7.12.1]	SPAC1687.15/2e-14/---	SM00220/1.8E-8/Serine/Threonine protein kinases, catalytic domain	biological_process:GO:0006468//protein phosphorylation;molecular_function:GO:0004674//protein serine/threonine kinase activity;GO:0005524//ATP binding;
CL11.Contig77_All	gi|698946298|gb|AIU34468.1|/2.01132e-98/putative serine/threonine-protein kinase AFC1-like protein, partial [Taraxacum brevicorniculatum]	gi|270147772|gb|BT114724.1|/4e-74/Picea glauca clone GQ03519_O21 mRNA sequence	sp|P51566|AFC1_ARATH/3e-94/Serine/threonine-protein kinase AFC1 OS=Arabidopsis thaliana GN=AFC1 PE=2 SV=2	pop:POPTR_0016s08080g/3e-97/POPTRDRAFT_576599; fus3-complementing family protein; K08287 dual-specificity kinase [EC:2.7.12.1]	SPAC1687.15/6e-15/---	PF00069/5.3E-34/Protein kinase domain	biological_process:GO:0006468//protein phosphorylation;molecular_function:GO:0004674//protein serine/threonine kinase activity;GO:0005524//ATP binding;
CL11.Contig78_All	gi|698946298|gb|AIU34468.1|/1.31965e-98/putative serine/threonine-protein kinase AFC1-like protein, partial [Taraxacum brevicorniculatum]	gi|270147772|gb|BT114724.1|/3e-74/Picea glauca clone GQ03519_O21 mRNA sequence	sp|P51566|AFC1_ARATH/2e-94/Serine/threonine-protein kinase AFC1 OS=Arabidopsis thaliana GN=AFC1 PE=2 SV=2	pop:POPTR_0016s08080g/2e-97/POPTRDRAFT_576599; fus3-complementing family protein; K08287 dual-specificity kinase [EC:2.7.12.1]	SPAC1687.15/4e-15/---	PF00069/5.3E-34/Protein kinase domain	biological_process:GO:0006468//protein phosphorylation;molecular_function:GO:0004674//protein serine/threonine kinase activity;GO:0005524//ATP binding;
CL11.Contig79_All	gi|224138498|ref|XP_002322829.1|/5.42638e-168/fus3-complementing family protein [Populus trichocarpa] &gt;gi|222867459|gb|EEF04590.1| fus3-complementing family protein [Populus trichocarpa]	gi|270147772|gb|BT114724.1|/1e-134/Picea glauca clone GQ03519_O21 mRNA sequence	sp|P51566|AFC1_ARATH/4e-160/Serine/threonine-protein kinase AFC1 OS=Arabidopsis thaliana GN=AFC1 PE=2 SV=2	pop:POPTR_0016s08080g/1e-168/POPTRDRAFT_576599; fus3-complementing family protein; K08287 dual-specificity kinase [EC:2.7.12.1]	SPAC1687.15/2e-19/---	PTHR24058/1.4E-236/--	biological_process:GO:0006468//protein phosphorylation;molecular_function:GO:0004674//protein serine/threonine kinase activity;GO:0005524//ATP binding;
CL11.Contig80_All	gi|698946298|gb|AIU34468.1|/1.23681e-98/putative serine/threonine-protein kinase AFC1-like protein, partial [Taraxacum brevicorniculatum]	gi|270147772|gb|BT114724.1|/3e-74/Picea glauca clone GQ03519_O21 mRNA sequence	sp|P51566|AFC1_ARATH/2e-94/Serine/threonine-protein kinase AFC1 OS=Arabidopsis thaliana GN=AFC1 PE=2 SV=2	pop:POPTR_0016s08080g/2e-97/POPTRDRAFT_576599; fus3-complementing family protein; K08287 dual-specificity kinase [EC:2.7.12.1]	SPAC1687.15/3e-15/---	PF00069/5.3E-34/Protein kinase domain	biological_process:GO:0006468//protein phosphorylation;molecular_function:GO:0004674//protein serine/threonine kinase activity;GO:0005524//ATP binding;
CL11.Contig81_All	gi|698946298|gb|AIU34468.1|/2.01267e-150/putative serine/threonine-protein kinase AFC1-like protein, partial [Taraxacum brevicorniculatum]	gi|270147772|gb|BT114724.1|/1e-135/Picea glauca clone GQ03519_O21 mRNA sequence	sp|P51566|AFC1_ARATH/2e-147/Serine/threonine-protein kinase AFC1 OS=Arabidopsis thaliana GN=AFC1 PE=2 SV=2	pop:POPTR_0016s08080g/6e-151/POPTRDRAFT_576599; fus3-complementing family protein; K08287 dual-specificity kinase [EC:2.7.12.1]	SPAC1687.15/2e-19/---	PTHR24058/2.8E-218/--	biological_process:GO:0006468//protein phosphorylation;molecular_function:GO:0004674//protein serine/threonine kinase activity;GO:0005524//ATP binding;
CL11.Contig82_All	gi|698946298|gb|AIU34468.1|/1.19453e-98/putative serine/threonine-protein kinase AFC1-like protein, partial [Taraxacum brevicorniculatum]	gi|270147772|gb|BT114724.1|/3e-74/Picea glauca clone GQ03519_O21 mRNA sequence	sp|P51566|AFC1_ARATH/2e-94/Serine/threonine-protein kinase AFC1 OS=Arabidopsis thaliana GN=AFC1 PE=2 SV=2	pop:POPTR_0016s08080g/1e-97/POPTRDRAFT_576599; fus3-complementing family protein; K08287 dual-specificity kinase [EC:2.7.12.1]	SPAC1687.15/3e-15/---	PF00069/5.3E-34/Protein kinase domain	biological_process:GO:0006468//protein phosphorylation;molecular_function:GO:0004674//protein serine/threonine kinase activity;GO:0005524//ATP binding;
CL11.Contig83_All	gi|698946298|gb|AIU34468.1|/2.07201e-98/putative serine/threonine-protein kinase AFC1-like protein, partial [Taraxacum brevicorniculatum]	gi|270147772|gb|BT114724.1|/5e-74/Picea glauca clone GQ03519_O21 mRNA sequence	sp|P51566|AFC1_ARATH/3e-94/Serine/threonine-protein kinase AFC1 OS=Arabidopsis thaliana GN=AFC1 PE=2 SV=2	pop:POPTR_0016s08080g/3e-97/POPTRDRAFT_576599; fus3-complementing family protein; K08287 dual-specificity kinase [EC:2.7.12.1]	SPAC1687.15/6e-15/---	PF00069/5.3E-34/Protein kinase domain	biological_process:GO:0006468//protein phosphorylation;molecular_function:GO:0004674//protein serine/threonine kinase activity;GO:0005524//ATP binding;
CL12.Contig1_All	gi|294462312|gb|ADE76705.1|/0/unknown [Picea sitchensis]	gi|470130801|ref|XM_004301243.1|/5e-08/PREDICTED: Fragaria vesca subsp. vesca polynucleotide 5'-hydroxyl-kinase NOL9-like (LOC101306640), mRNA	sp|Q8VYP6|NOL9_ARATH/4e-99/Polynucleotide 5'-hydroxyl-kinase NOL9 OS=Arabidopsis thaliana GN=At5g11010 PE=2 SV=1	atr:105420556/1e-128/polynucleotide 5'-hydroxyl-kinase NOL9; K06947 polynucleotide 5'-hydroxyl-kinase GRC3/NOL9 [EC:2.7.1.-]	SPCC830.03/4e-22/---	PF06807/1.3E-35/Pre-mRNA cleavage complex II protein Clp1	NA
CL12.Contig2_All	gi|294462312|gb|ADE76705.1|/0/unknown [Picea sitchensis]	gi|470130801|ref|XM_004301243.1|/6e-08/PREDICTED: Fragaria vesca subsp. vesca polynucleotide 5'-hydroxyl-kinase NOL9-like (LOC101306640), mRNA	sp|Q8VYP6|NOL9_ARATH/4e-99/Polynucleotide 5'-hydroxyl-kinase NOL9 OS=Arabidopsis thaliana GN=At5g11010 PE=2 SV=1	atr:105420556/1e-128/polynucleotide 5'-hydroxyl-kinase NOL9; K06947 polynucleotide 5'-hydroxyl-kinase GRC3/NOL9 [EC:2.7.1.-]	SPCC830.03/4e-22/---	PF06807/1.3E-35/Pre-mRNA cleavage complex II protein Clp1	NA
CL12.Contig3_All	gi|294462312|gb|ADE76705.1|/0/unknown [Picea sitchensis]	gi|470130801|ref|XM_004301243.1|/5e-08/PREDICTED: Fragaria vesca subsp. vesca polynucleotide 5'-hydroxyl-kinase NOL9-like (LOC101306640), mRNA	sp|Q8VYP6|NOL9_ARATH/4e-99/Polynucleotide 5'-hydroxyl-kinase NOL9 OS=Arabidopsis thaliana GN=At5g11010 PE=2 SV=1	atr:105420556/1e-128/polynucleotide 5'-hydroxyl-kinase NOL9; K06947 polynucleotide 5'-hydroxyl-kinase GRC3/NOL9 [EC:2.7.1.-]	SPCC830.03/4e-22/---	PF06807/1.3E-35/Pre-mRNA cleavage complex II protein Clp1	NA
CL13.Contig1_All	gi|698452170|ref|XP_009779356.1|/3.39603e-19/PREDICTED: transcription factor TGA2 [Nicotiana sylvestris]	NA	sp|O24160|TGA21_TOBAC/1e-18/TGACG-sequence-specific DNA-binding protein TGA-2.1 OS=Nicotiana tabacum GN=TGA21 PE=1 SV=1	csv:101223216/2e-19/transcription factor TGA6; K14431 transcription factor TGA	NA	PTHR22952/3.6E-31/--	NA
CL13.Contig2_All	gi|302788346|ref|XP_002975942.1|/8.17621e-102/hypothetical protein SELMODRAFT_232668 [Selaginella moellendorffii] &gt;gi|300156218|gb|EFJ22847.1| hypothetical protein SELMODRAFT_232668 [Selaginella moellendorffii]	gi|270135795|gb|BT102747.1|/3e-17/Picea glauca clone GQ02013_K01 mRNA sequence	sp|O24160|TGA21_TOBAC/3e-90/TGACG-sequence-specific DNA-binding protein TGA-2.1 OS=Nicotiana tabacum GN=TGA21 PE=1 SV=1	egu:105034229/3e-95/transcription factor TGA2-like; K14431 transcription factor TGA	NA	PTHR22952/6.0E-150/--	biological_process:GO:0009863//salicylic acid mediated signaling pathway;GO:0006355//regulation of transcription, DNA-templated;GO:0009410//response to xenobiotic stimulus;GO:0009909//regulation of flower development;GO:0009627//systemic acquired resistance;cellular_component:GO:0005737//cytoplasm;molecular_function:GO:0043565//sequence-specific DNA binding;GO:0003700//sequence-specific DNA bindi…
CL13.Contig3_All	gi|723802077|ref|NP_001289788.1|/7.8365e-140/transcription factor TGA2 [Nelumbo nucifera] &gt;gi|430007897|gb|AGA20434.1| bZIP protein [Nelumbo nucifera]	gi|270135795|gb|BT102747.1|/7e-17/Picea glauca clone GQ02013_K01 mRNA sequence	sp|O24160|TGA21_TOBAC/3e-121/TGACG-sequence-specific DNA-binding protein TGA-2.1 OS=Nicotiana tabacum GN=TGA21 PE=1 SV=1	pda:103705788/2e-135/transcription factor TGA6-like; K14431 transcription factor TGA	NA	PTHR22952/1.3E-185/--	NA
CL13.Contig4_All	gi|723802077|ref|NP_001289788.1|/4.86852e-145/transcription factor TGA2 [Nelumbo nucifera] &gt;gi|430007897|gb|AGA20434.1| bZIP protein [Nelumbo nucifera]	gi|270135795|gb|BT102747.1|/7e-17/Picea glauca clone GQ02013_K01 mRNA sequence	sp|O24160|TGA21_TOBAC/3e-121/TGACG-sequence-specific DNA-binding protein TGA-2.1 OS=Nicotiana tabacum GN=TGA21 PE=1 SV=1	gmx:100815176/1e-142/transcription factor HBP-1b(c1)-like; K14431 transcription factor TGA	NA	PF00170/2.3E-8/bZIP transcription factor	NA
CL13.Contig5_All	gi|723802077|ref|NP_001289788.1|/5.93663e-142/transcription factor TGA2 [Nelumbo nucifera] &gt;gi|430007897|gb|AGA20434.1| bZIP protein [Nelumbo nucifera]	gi|270135795|gb|BT102747.1|/6e-17/Picea glauca clone GQ02013_K01 mRNA sequence	sp|O24160|TGA21_TOBAC/1e-121/TGACG-sequence-specific DNA-binding protein TGA-2.1 OS=Nicotiana tabacum GN=TGA21 PE=1 SV=1	egu:105034229/2e-137/transcription factor TGA2-like; K14431 transcription factor TGA	NA	PF14144/8.5E-32/Seed dormancy control	NA
CL13.Contig6_All	gi|723802077|ref|NP_001289788.1|/3.7709e-147/transcription factor TGA2 [Nelumbo nucifera] &gt;gi|430007897|gb|AGA20434.1| bZIP protein [Nelumbo nucifera]	gi|270135795|gb|BT102747.1|/6e-17/Picea glauca clone GQ02013_K01 mRNA sequence	sp|O24160|TGA21_TOBAC/1e-121/TGACG-sequence-specific DNA-binding protein TGA-2.1 OS=Nicotiana tabacum GN=TGA21 PE=1 SV=1	egu:105034229/1e-142/transcription factor TGA2-like; K14431 transcription factor TGA	NA	PF00170/2.5E-8/bZIP transcription factor	NA
CL14.Contig1_All	gi|116787381|gb|ABK24487.1|/8.38778e-141/unknown [Picea sitchensis]	gi|270138280|gb|BT105232.1|/8e-78/Picea glauca clone GQ02819_P17 mRNA sequence	sp|Q6Z1C0|NUCL1_ORYSJ/7e-11/Nucleolin 1 OS=Oryza sativa subsp. japonica GN=Os08g0192900 PE=2 SV=1	atr:18432076/3e-93/nuclear pore complex protein NUP50A; K15304 Ran-binding protein 3	SPBC1773.07c/2e-07/---	PF08911/1.1E-16/NUP50 (Nucleoporin 50 kDa)	NA
CL14.Contig2_All	gi|116787381|gb|ABK24487.1|/7.95211e-141/unknown [Picea sitchensis]	gi|270138280|gb|BT105232.1|/8e-78/Picea glauca clone GQ02819_P17 mRNA sequence	sp|Q6Z1C0|NUCL1_ORYSJ/7e-11/Nucleolin 1 OS=Oryza sativa subsp. japonica GN=Os08g0192900 PE=2 SV=1	atr:18432076/3e-93/nuclear pore complex protein NUP50A; K15304 Ran-binding protein 3	SPBC1773.07c/2e-07/---	PF08911/1.1E-16/NUP50 (Nucleoporin 50 kDa)	NA
CL14.Contig3_All	gi|116787381|gb|ABK24487.1|/8.85497e-141/unknown [Picea sitchensis]	gi|270138280|gb|BT105232.1|/9e-78/Picea glauca clone GQ02819_P17 mRNA sequence	sp|Q6Z1C0|NUCL1_ORYSJ/8e-11/Nucleolin 1 OS=Oryza sativa subsp. japonica GN=Os08g0192900 PE=2 SV=1	atr:18432076/3e-93/nuclear pore complex protein NUP50A; K15304 Ran-binding protein 3	SPBC1773.07c/2e-07/---	PF08911/1.1E-16/NUP50 (Nucleoporin 50 kDa)	NA
CL14.Contig4_All	gi|116787381|gb|ABK24487.1|/8.38778e-141/unknown [Picea sitchensis]	gi|270138280|gb|BT105232.1|/8e-78/Picea glauca clone GQ02819_P17 mRNA sequence	sp|Q6Z1C0|NUCL1_ORYSJ/7e-11/Nucleolin 1 OS=Oryza sativa subsp. japonica GN=Os08g0192900 PE=2 SV=1	atr:18432076/3e-93/nuclear pore complex protein NUP50A; K15304 Ran-binding protein 3	SPBC1773.07c/2e-07/---	PF08911/1.1E-16/NUP50 (Nucleoporin 50 kDa)	NA
CL15.Contig1_All	gi|116784214|gb|ABK23259.1|/1.31271e-52/unknown [Picea sitchensis] &gt;gi|116791297|gb|ABK25926.1| unknown [Picea sitchensis] &gt;gi|148907956|gb|ABR17098.1| unknown [Picea sitchensis]	gi|270137677|gb|BT104629.1|/2e-20/Picea glauca clone GQ02812_M03 mRNA sequence	NA	NA	NA	PF07939/9.5E-27/Protein of unknown function (DUF1685)	NA
CL15.Contig2_All	gi|116784214|gb|ABK23259.1|/1.32923e-52/unknown [Picea sitchensis] &gt;gi|116791297|gb|ABK25926.1| unknown [Picea sitchensis] &gt;gi|148907956|gb|ABR17098.1| unknown [Picea sitchensis]	gi|270137677|gb|BT104629.1|/2e-20/Picea glauca clone GQ02812_M03 mRNA sequence	NA	NA	NA	PF07939/9.5E-27/Protein of unknown function (DUF1685)	NA
CL15.Contig3_All	gi|116784214|gb|ABK23259.1|/1.13998e-52/unknown [Picea sitchensis] &gt;gi|116791297|gb|ABK25926.1| unknown [Picea sitchensis] &gt;gi|148907956|gb|ABR17098.1| unknown [Picea sitchensis]	gi|270137677|gb|BT104629.1|/2e-20/Picea glauca clone GQ02812_M03 mRNA sequence	NA	NA	NA	PF07939/9.5E-27/Protein of unknown function (DUF1685)	NA
CL15.Contig4_All	gi|116784214|gb|ABK23259.1|/1.05352e-52/unknown [Picea sitchensis] &gt;gi|116791297|gb|ABK25926.1| unknown [Picea sitchensis] &gt;gi|148907956|gb|ABR17098.1| unknown [Picea sitchensis]	gi|270137677|gb|BT104629.1|/2e-20/Picea glauca clone GQ02812_M03 mRNA sequence	NA	NA	NA	PF07939/9.5E-27/Protein of unknown function (DUF1685)	NA
CL15.Contig5_All	gi|116784214|gb|ABK23259.1|/1.57943e-52/unknown [Picea sitchensis] &gt;gi|116791297|gb|ABK25926.1| unknown [Picea sitchensis] &gt;gi|148907956|gb|ABR17098.1| unknown [Picea sitchensis]	gi|270137677|gb|BT104629.1|/3e-20/Picea glauca clone GQ02812_M03 mRNA sequence	NA	NA	NA	PF07939/9.5E-27/Protein of unknown function (DUF1685)	NA
CL16.Contig1_All	gi|302800802|ref|XP_002982158.1|/1.81164e-20/hypothetical protein SELMODRAFT_445080 [Selaginella moellendorffii] &gt;gi|300150174|gb|EFJ16826.1| hypothetical protein SELMODRAFT_445080 [Selaginella moellendorffii]	NA	NA	NA	NA	NA	NA
CL16.Contig2_All	gi|302800802|ref|XP_002982158.1|/1.4677e-20/hypothetical protein SELMODRAFT_445080 [Selaginella moellendorffii] &gt;gi|300150174|gb|EFJ16826.1| hypothetical protein SELMODRAFT_445080 [Selaginella moellendorffii]	NA	NA	NA	NA	NA	NA
CL16.Contig3_All	gi|302800802|ref|XP_002982158.1|/2.88325e-20/hypothetical protein SELMODRAFT_445080 [Selaginella moellendorffii] &gt;gi|300150174|gb|EFJ16826.1| hypothetical protein SELMODRAFT_445080 [Selaginella moellendorffii]	NA	NA	NA	NA	NA	NA
CL16.Contig4_All	gi|302800802|ref|XP_002982158.1|/2.77934e-20/hypothetical protein SELMODRAFT_445080 [Selaginella moellendorffii] &gt;gi|300150174|gb|EFJ16826.1| hypothetical protein SELMODRAFT_445080 [Selaginella moellendorffii]	NA	NA	NA	NA	NA	NA
CL16.Contig5_All	gi|302800802|ref|XP_002982158.1|/3.10947e-20/hypothetical protein SELMODRAFT_445080 [Selaginella moellendorffii] &gt;gi|300150174|gb|EFJ16826.1| hypothetical protein SELMODRAFT_445080 [Selaginella moellendorffii]	NA	NA	NA	NA	NA	NA
CL16.Contig6_All	gi|302800802|ref|XP_002982158.1|/1.53087e-20/hypothetical protein SELMODRAFT_445080 [Selaginella moellendorffii] &gt;gi|300150174|gb|EFJ16826.1| hypothetical protein SELMODRAFT_445080 [Selaginella moellendorffii]	NA	NA	NA	NA	NA	NA
CL17.Contig1_All	gi|116785135|gb|ABK23606.1|/1.4685e-31/unknown [Picea sitchensis]	gi|270140754|gb|BT107706.1|/3e-42/Picea glauca clone GQ03111_L22 mRNA sequence	NA	atr:105420470/5e-33/uncharacterized LOC105420470; K02911 large subunit ribosomal protein L32	NA	PTHR21026/4.7E-20/--	NA
CL17.Contig2_All	gi|116785135|gb|ABK23606.1|/2.31281e-28/unknown [Picea sitchensis]	gi|270140754|gb|BT107706.1|/1e-37/Picea glauca clone GQ03111_L22 mRNA sequence	NA	atr:105420470/4e-33/uncharacterized LOC105420470; K02911 large subunit ribosomal protein L32	NA	PTHR21026/6.3E-19/--	NA
CL18.Contig1_All	gi|586648353|ref|XP_006828862.1|/2.44901e-79/hypothetical protein AMTR_s00001p00165480 [Amborella trichopoda] &gt;gi|548833841|gb|ERM96278.1| hypothetical protein AMTR_s00001p00165480 [Amborella trichopoda]	NA	sp|Q9SFV9|PP218_ARATH/4e-69/Pentatricopeptide repeat-containing protein At3g07290, mitochondrial OS=Arabidopsis thaliana GN=At3g07290 PE=2 SV=1	bvg:104883170/9e-57/pentatricopeptide repeat-containing protein At5g65560-like; K17964 leucine-rich PPR motif-containing protein, mitochondrial	NA	PTHR24015/7.0E-111/--	NA
CL18.Contig2_All	gi|672178817|ref|XP_008809556.1|/2.73454e-32/PREDICTED: pentatricopeptide repeat-containing protein At5g65560-like [Phoenix dactylifera]	NA	sp|Q9FNL2|PP418_ARATH/2e-24/Pentatricopeptide repeat-containing protein At5g46100 OS=Arabidopsis thaliana GN=At5g46100 PE=2 SV=1	bvg:104883170/6e-26/pentatricopeptide repeat-containing protein At5g65560-like; K17964 leucine-rich PPR motif-containing protein, mitochondrial	NA	PTHR24015/9.5E-41/--	NA
CL18.Contig3_All	gi|586772244|ref|XP_006856878.1|/8.8499e-20/hypothetical protein AMTR_s00055p00197790 [Amborella trichopoda] &gt;gi|548860812|gb|ERN18345.1| hypothetical protein AMTR_s00055p00197790 [Amborella trichopoda]	NA	sp|Q9LFF1|PP281_ARATH/3e-14/Pentatricopeptide repeat-containing protein At3g53700, chloroplastic OS=Arabidopsis thaliana GN=MEE40 PE=2 SV=1	pda:103716474/6e-14/pentatricopeptide repeat-containing protein At5g65560-like; K17710 pentatricopeptide repeat domain-containing protein 1	NA	NA	NA
CL18.Contig4_All	gi|586772244|ref|XP_006856878.1|/0/hypothetical protein AMTR_s00055p00197790 [Amborella trichopoda] &gt;gi|548860812|gb|ERN18345.1| hypothetical protein AMTR_s00055p00197790 [Amborella trichopoda]	gi|117606420|gb|AC182567.2|/5e-06/Erythranthe guttata clone MGBa-50E20, complete sequence	sp|Q9LSL9|PP445_ARATH/0.0/Pentatricopeptide repeat-containing protein At5g65560 OS=Arabidopsis thaliana GN=At5g65560 PE=2 SV=1	bvg:104883170/0.0/pentatricopeptide repeat-containing protein At5g65560-like; K17964 leucine-rich PPR motif-containing protein, mitochondrial	NA	PS51375/6.281/Pentatricopeptide (PPR) repeat profile.	NA
CL18.Contig5_All	gi|147858101|emb|CAN78867.1|/7.46709e-87/hypothetical protein VITISV_041982 [Vitis vinifera]	NA	sp|Q3EDF8|PPR28_ARATH/2e-55/Pentatricopeptide repeat-containing protein At1g09900 OS=Arabidopsis thaliana GN=At1g09900 PE=2 SV=1	bvg:104883170/2e-66/pentatricopeptide repeat-containing protein At5g65560-like; K17964 leucine-rich PPR motif-containing protein, mitochondrial	NA	PS51375/11.696/Pentatricopeptide (PPR) repeat profile.	NA
CL19.Contig1_All	gi|168048133|ref|XP_001776522.1|/0/predicted protein [Physcomitrella patens] &gt;gi|162672113|gb|EDQ58655.1| predicted protein [Physcomitrella patens]	gi|270133883|gb|BT100835.1|/1e-118/Picea glauca clone GQ0046_M24 mRNA sequence	sp|Q8H0U4|TNPO1_ARATH/3e-29/Transportin-1 OS=Arabidopsis thaliana GN=TRN1 PE=1 SV=1	vvi:100265913/0.0/importin subunit beta-1; K14293 importin subunit beta-1	SPAC1B1.03c/9e-165/---	SM00913/3.9E-9/Importin-beta N-terminal domain	biological_process:GO:0006886//intracellular protein transport;GO:0006913//nucleocytoplasmic transport;cellular_component:GO:0005643//nuclear pore;molecular_function:GO:0008565//protein transporter activity;
CL19.Contig2_All	gi|168048133|ref|XP_001776522.1|/0/predicted protein [Physcomitrella patens] &gt;gi|162672113|gb|EDQ58655.1| predicted protein [Physcomitrella patens]	gi|270133883|gb|BT100835.1|/1e-118/Picea glauca clone GQ0046_M24 mRNA sequence	sp|B8ARW2|TNPO1_ORYSI/7e-17/Transportin-1 OS=Oryza sativa subsp. indica GN=OsI_18044 PE=2 SV=1	vvi:100265913/0.0/importin subunit beta-1; K14293 importin subunit beta-1	SPAC1B1.03c/2e-104/---	PTHR10527/0.0/--	biological_process:GO:0006886//intracellular protein transport;GO:0006913//nucleocytoplasmic transport;cellular_component:GO:0005643//nuclear pore;molecular_function:GO:0008565//protein transporter activity;
CL19.Contig3_All	gi|224284937|gb|ACN40198.1|/0/unknown [Picea sitchensis]	gi|270152810|gb|BT119696.1|/0.0/Picea glauca clone GQ04108_O16 mRNA sequence	sp|Q8H0U4|TNPO1_ARATH/3e-24/Transportin-1 OS=Arabidopsis thaliana GN=TRN1 PE=1 SV=1	atr:18434807/0.0/importin subunit beta-1; K14293 importin subunit beta-1	SPAC1B1.03c/9e-170/---	PS50166/18.961/Importin-beta N-terminal domain profile.	biological_process:GO:0006886//intracellular protein transport;GO:0006913//nucleocytoplasmic transport;cellular_component:GO:0005643//nuclear pore;molecular_function:GO:0008565//protein transporter activity;
CL19.Contig4_All	gi|168048133|ref|XP_001776522.1|/0/predicted protein [Physcomitrella patens] &gt;gi|162672113|gb|EDQ58655.1| predicted protein [Physcomitrella patens]	gi|270133883|gb|BT100835.1|/1e-118/Picea glauca clone GQ0046_M24 mRNA sequence	sp|Q8H0U4|TNPO1_ARATH/3e-29/Transportin-1 OS=Arabidopsis thaliana GN=TRN1 PE=1 SV=1	vvi:100265913/0.0/importin subunit beta-1; K14293 importin subunit beta-1	SPAC1B1.03c/9e-165/---	PS50166/19.459/Importin-beta N-terminal domain profile.	biological_process:GO:0006886//intracellular protein transport;GO:0006913//nucleocytoplasmic transport;cellular_component:GO:0005643//nuclear pore;molecular_function:GO:0008565//protein transporter activity;
CL19.Contig5_All	gi|224284937|gb|ACN40198.1|/0/unknown [Picea sitchensis]	gi|270152810|gb|BT119696.1|/0.0/Picea glauca clone GQ04108_O16 mRNA sequence	sp|Q8H0U4|TNPO1_ARATH/3e-24/Transportin-1 OS=Arabidopsis thaliana GN=TRN1 PE=1 SV=1	atr:18434807/0.0/importin subunit beta-1; K14293 importin subunit beta-1	SPAC1B1.03c/1e-169/---	PS50166/18.961/Importin-beta N-terminal domain profile.	biological_process:GO:0006886//intracellular protein transport;GO:0006913//nucleocytoplasmic transport;cellular_component:GO:0005643//nuclear pore;molecular_function:GO:0008565//protein transporter activity;
CL20.Contig1_All	gi|147845956|emb|CAN79900.1|/2.97689e-07/hypothetical protein VITISV_007865 [Vitis vinifera]	NA	NA	NA	NA	NA	NA
CL20.Contig2_All	gi|702438895|ref|XP_010070580.1|/6.82283e-31/PREDICTED: TMV resistance protein N-like isoform X1 [Eucalyptus grandis]	NA	sp|Q40392|TMVRN_NICGU/1e-16/TMV resistance protein N OS=Nicotiana glutinosa GN=N PE=1 SV=1	egr:104417101/5e-22/TMV resistance protein N-like; K19613 leucine-rich repeat protein SHOC2	NA	PS50104/10.906/TIR domain profile.	NA
CL21.Contig1_All	gi|357462523|ref|XP_003601543.1|/7.73264e-11/Ubiquitin and WLM domain-containing protein [Medicago truncatula]	gi|159132443|emb|CU024880.19|/5e-15/M.truncatula DNA sequence from clone MTH2-7H19 on chromosome 3, complete sequence	NA	NA	NA	NA	NA
CL21.Contig2_All	gi|116789419|gb|ABK25240.1|/0/unknown [Picea sitchensis]	gi|470136586|ref|XM_004304020.1|/3e-31/PREDICTED: Fragaria vesca subsp. vesca uncharacterized LOC101295150 (LOC101295150), mRNA	NA	NA	NA	PTHR23153/1.6E-58/--	NA
CL22.Contig1_All	gi|720005161|ref|XP_010257567.1|/0/PREDICTED: E3 ubiquitin-protein ligase BRE1-like 2 [Nelumbo nucifera]	gi|270143194|gb|BT110146.1|/0.0/Picea glauca clone GQ03217_A11 mRNA sequence	sp|Q336R3|BRE1B_ORYSJ/0.0/E3 ubiquitin-protein ligase BRE1-like 2 OS=Oryza sativa subsp. japonica GN=BRE1B PE=2 SV=1	vvi:100251829/0.0/E3 ubiquitin-protein ligase BRE1-like 2; K10696 E3 ubiquitin-protein ligase BRE1 [EC:2.3.2.27]	YHR023w/8e-16/---	PTHR23163:SF0/1.9E-288/--	molecular_function:GO:0046872//metal ion binding;GO:0016740//transferase activity;
CL22.Contig2_All	gi|720005161|ref|XP_010257567.1|/0/PREDICTED: E3 ubiquitin-protein ligase BRE1-like 2 [Nelumbo nucifera]	gi|270143196|gb|BT110148.1|/0.0/Picea glauca clone GQ03217_A18 mRNA sequence	sp|Q9C895|BRE1B_ARATH/0.0/E3 ubiquitin-protein ligase BRE1-like 2 OS=Arabidopsis thaliana GN=HUB2 PE=2 SV=2	vvi:100251829/0.0/E3 ubiquitin-protein ligase BRE1-like 2; K10696 E3 ubiquitin-protein ligase BRE1 [EC:2.3.2.27]	MK0690/2e-18/---	PF13920/2.6E-7/Zinc finger, C3HC4 type (RING finger)	molecular_function:GO:0046872//metal ion binding;
CL22.Contig3_All	gi|168016988|ref|XP_001761030.1|/0/predicted protein [Physcomitrella patens] &gt;gi|162687716|gb|EDQ74097.1| predicted protein [Physcomitrella patens]	gi|270143196|gb|BT110148.1|/0.0/Picea glauca clone GQ03217_A18 mRNA sequence	sp|Q9C895|BRE1B_ARATH/0.0/E3 ubiquitin-protein ligase BRE1-like 2 OS=Arabidopsis thaliana GN=HUB2 PE=2 SV=2	atr:18428197/0.0/E3 ubiquitin-protein ligase BRE1-like 1; K10696 E3 ubiquitin-protein ligase BRE1 [EC:2.3.2.27]	MK0690/9e-18/---	PS00518/-/Zinc finger RING-type signature.	molecular_function:GO:0046872//metal ion binding;GO:0016740//transferase activity;
CL22.Contig4_All	gi|720005161|ref|XP_010257567.1|/0/PREDICTED: E3 ubiquitin-protein ligase BRE1-like 2 [Nelumbo nucifera]	gi|270143194|gb|BT110146.1|/0.0/Picea glauca clone GQ03217_A11 mRNA sequence	sp|Q336R3|BRE1B_ORYSJ/0.0/E3 ubiquitin-protein ligase BRE1-like 2 OS=Oryza sativa subsp. japonica GN=BRE1B PE=2 SV=1	vvi:100251829/0.0/E3 ubiquitin-protein ligase BRE1-like 2; K10696 E3 ubiquitin-protein ligase BRE1 [EC:2.3.2.27]	MK0690/2e-17/---	PTHR23163:SF0/2.8E-294/--	molecular_function:GO:0046872//metal ion binding;
CL23.Contig1_All	gi|586685310|ref|XP_006841641.1|/6.31931e-103/hypothetical protein AMTR_s00003p00235660 [Amborella trichopoda] &gt;gi|548843662|gb|ERN03316.1| hypothetical protein AMTR_s00003p00235660 [Amborella trichopoda]	gi|270139301|gb|BT106253.1|/7e-66/Picea glauca clone GQ02905_P15 mRNA sequence	NA	NA	NA	PS50158/9.125/Zinc finger CCHC-type profile.	NA
CL23.Contig2_All	gi|586685310|ref|XP_006841641.1|/5.50148e-103/hypothetical protein AMTR_s00003p00235660 [Amborella trichopoda] &gt;gi|548843662|gb|ERN03316.1| hypothetical protein AMTR_s00003p00235660 [Amborella trichopoda]	gi|270139301|gb|BT106253.1|/6e-66/Picea glauca clone GQ02905_P15 mRNA sequence	NA	NA	NA	PS50158/9.125/Zinc finger CCHC-type profile.	NA
CL23.Contig3_All	gi|586685310|ref|XP_006841641.1|/8.17683e-103/hypothetical protein AMTR_s00003p00235660 [Amborella trichopoda] &gt;gi|548843662|gb|ERN03316.1| hypothetical protein AMTR_s00003p00235660 [Amborella trichopoda]	gi|270139301|gb|BT106253.1|/8e-66/Picea glauca clone GQ02905_P15 mRNA sequence	NA	NA	NA	PS50158/9.125/Zinc finger CCHC-type profile.	NA
CL23.Contig4_All	NA	NA	NA	NA	NA	NA	NA
CL23.Contig5_All	NA	NA	NA	NA	NA	NA	NA
CL24.Contig1_All	gi|294462655|gb|ADE76873.1|/2.58288e-101/unknown [Picea sitchensis]	gi|270140974|gb|BT107926.1|/1e-13/Picea glauca clone GQ03114_I06 mRNA sequence	NA	NA	NA	PS50071/12.843/'Homeobox' domain profile.	NA
CL24.Contig2_All	gi|294462655|gb|ADE76873.1|/1.22112e-107/unknown [Picea sitchensis]	gi|270140974|gb|BT107926.1|/1e-13/Picea glauca clone GQ03114_I06 mRNA sequence	sp|Q69T58|ROC8_ORYSJ/2e-07/Homeobox-leucine zipper protein ROC8 OS=Oryza sativa subsp. japonica GN=ROC8 PE=2 SV=2	obr:102711357/2e-06/homeobox-leucine zipper protein ROC8-like; K09338 homeobox-leucine zipper protein	ECU03g1170/2e-06/---	SM00389/1.1E-17/Homeodomain	NA
CL24.Contig3_All	gi|294462655|gb|ADE76873.1|/5.67208e-102/unknown [Picea sitchensis]	gi|270140974|gb|BT107926.1|/1e-13/Picea glauca clone GQ03114_I06 mRNA sequence	NA	NA	NA	PS50071/12.843/'Homeobox' domain profile.	NA
CL24.Contig4_All	gi|294462655|gb|ADE76873.1|/4.74904e-107/unknown [Picea sitchensis]	gi|270140974|gb|BT107926.1|/1e-13/Picea glauca clone GQ03114_I06 mRNA sequence	sp|Q69T58|ROC8_ORYSJ/2e-07/Homeobox-leucine zipper protein ROC8 OS=Oryza sativa subsp. japonica GN=ROC8 PE=2 SV=2	zma:100193808/2e-06/uncharacterized LOC100193808; K09338 homeobox-leucine zipper protein	ECU03g1170/2e-06/---	PTHR24326/4.0E-20/--	NA
CL24.Contig5_All	gi|294462655|gb|ADE76873.1|/6.02823e-102/unknown [Picea sitchensis]	gi|270140974|gb|BT107926.1|/2e-13/Picea glauca clone GQ03114_I06 mRNA sequence	NA	NA	NA	PS50071/12.843/'Homeobox' domain profile.	NA
CL24.Contig6_All	gi|294462655|gb|ADE76873.1|/1.10469e-107/unknown [Picea sitchensis]	gi|270140974|gb|BT107926.1|/1e-13/Picea glauca clone GQ03114_I06 mRNA sequence	sp|Q69T58|ROC8_ORYSJ/2e-07/Homeobox-leucine zipper protein ROC8 OS=Oryza sativa subsp. japonica GN=ROC8 PE=2 SV=2	obr:102711357/2e-06/homeobox-leucine zipper protein ROC8-like; K09338 homeobox-leucine zipper protein	ECU03g1170/2e-06/---	SM00389/1.1E-17/Homeodomain	NA
CL24.Contig7_All	gi|294462655|gb|ADE76873.1|/5.44152e-107/unknown [Picea sitchensis]	gi|270140974|gb|BT107926.1|/1e-13/Picea glauca clone GQ03114_I06 mRNA sequence	sp|Q69T58|ROC8_ORYSJ/3e-07/Homeobox-leucine zipper protein ROC8 OS=Oryza sativa subsp. japonica GN=ROC8 PE=2 SV=2	zma:100193808/3e-06/uncharacterized LOC100193808; K09338 homeobox-leucine zipper protein	ECU03g1170/2e-06/---	PTHR24326/4.0E-20/--	NA
CL25.Contig1_All	gi|586781384|ref|XP_006859038.1|/0/hypothetical protein AMTR_s00068p00181410 [Amborella trichopoda] &gt;gi|548863150|gb|ERN20505.1| hypothetical protein AMTR_s00068p00181410 [Amborella trichopoda]	gi|2736124|gb|AF020843.1|AF020843/0.0/Ginkgo biloba RPB140 (RPB2) mRNA, partial cds	sp|Q42877|RPB2_SOLLC/0.0/DNA-directed RNA polymerase II subunit RPB2 OS=Solanum lycopersicum GN=RPB2 PE=2 SV=1	atr:18448921/0.0/RPB2; DNA-directed RNA polymerase II subunit RPB2; K03010 DNA-directed RNA polymerase II subunit RPB2 [EC:2.7.7.6]	YOR151c/0.0/---	PF04567/1.4E-20/RNA polymerase Rpb2, domain 5	biological_process:GO:0006351//transcription, DNA-templated;molecular_function:GO:0003899//DNA-directed RNA polymerase activity;GO:0032549//ribonucleoside binding;GO:0003677//DNA binding;
CL25.Contig2_All	gi|586781384|ref|XP_006859038.1|/0/hypothetical protein AMTR_s00068p00181410 [Amborella trichopoda] &gt;gi|548863150|gb|ERN20505.1| hypothetical protein AMTR_s00068p00181410 [Amborella trichopoda]	gi|2736124|gb|AF020843.1|AF020843/0.0/Ginkgo biloba RPB140 (RPB2) mRNA, partial cds	sp|Q42877|RPB2_SOLLC/0.0/DNA-directed RNA polymerase II subunit RPB2 OS=Solanum lycopersicum GN=RPB2 PE=2 SV=1	atr:18448921/0.0/RPB2; DNA-directed RNA polymerase II subunit RPB2; K03010 DNA-directed RNA polymerase II subunit RPB2 [EC:2.7.7.6]	YOR151c/0.0/---	PF04567/1.4E-20/RNA polymerase Rpb2, domain 5	biological_process:GO:0006351//transcription, DNA-templated;molecular_function:GO:0003899//DNA-directed RNA polymerase activity;GO:0032549//ribonucleoside binding;GO:0003677//DNA binding;
CL25.Contig3_All	gi|586781384|ref|XP_006859038.1|/0/hypothetical protein AMTR_s00068p00181410 [Amborella trichopoda] &gt;gi|548863150|gb|ERN20505.1| hypothetical protein AMTR_s00068p00181410 [Amborella trichopoda]	gi|2736124|gb|AF020843.1|AF020843/0.0/Ginkgo biloba RPB140 (RPB2) mRNA, partial cds	sp|Q42877|RPB2_SOLLC/0.0/DNA-directed RNA polymerase II subunit RPB2 OS=Solanum lycopersicum GN=RPB2 PE=2 SV=1	atr:18448921/0.0/RPB2; DNA-directed RNA polymerase II subunit RPB2; K03010 DNA-directed RNA polymerase II subunit RPB2 [EC:2.7.7.6]	YOR151c/0.0/---	PF04567/1.4E-20/RNA polymerase Rpb2, domain 5	biological_process:GO:0006351//transcription, DNA-templated;molecular_function:GO:0003899//DNA-directed RNA polymerase activity;GO:0032549//ribonucleoside binding;GO:0003677//DNA binding;
CL25.Contig4_All	gi|586781384|ref|XP_006859038.1|/0/hypothetical protein AMTR_s00068p00181410 [Amborella trichopoda] &gt;gi|548863150|gb|ERN20505.1| hypothetical protein AMTR_s00068p00181410 [Amborella trichopoda]	gi|2736124|gb|AF020843.1|AF020843/0.0/Ginkgo biloba RPB140 (RPB2) mRNA, partial cds	sp|Q42877|RPB2_SOLLC/0.0/DNA-directed RNA polymerase II subunit RPB2 OS=Solanum lycopersicum GN=RPB2 PE=2 SV=1	atr:18448921/0.0/RPB2; DNA-directed RNA polymerase II subunit RPB2; K03010 DNA-directed RNA polymerase II subunit RPB2 [EC:2.7.7.6]	YOR151c/0.0/---	PF04567/1.4E-20/RNA polymerase Rpb2, domain 5	biological_process:GO:0006351//transcription, DNA-templated;molecular_function:GO:0003899//DNA-directed RNA polymerase activity;GO:0032549//ribonucleoside binding;GO:0003677//DNA binding;
CL26.Contig1_All	gi|720060882|ref|XP_010274995.1|/0/PREDICTED: chloride channel protein CLC-c [Nelumbo nucifera]	gi|270141330|gb|BT108282.1|/1e-157/Picea glauca clone GQ03119_G21 mRNA sequence	sp|Q96282|CLCC_ARATH/0.0/Chloride channel protein CLC-c OS=Arabidopsis thaliana GN=CLC-C PE=1 SV=1	cit:102626077/0.0/chloride channel protein CLC-c-like; K05016 chloride channel 7	YJR040w_1/1e-30/---	PTHR11689/9.0E-292/--	NA
CL26.Contig2_All	gi|720060882|ref|XP_010274995.1|/0/PREDICTED: chloride channel protein CLC-c [Nelumbo nucifera]	gi|270138206|gb|BT105158.1|/1e-160/Picea glauca clone GQ02819_D24 mRNA sequence	sp|Q96282|CLCC_ARATH/0.0/Chloride channel protein CLC-c OS=Arabidopsis thaliana GN=CLC-C PE=1 SV=1	pda:103704786/0.0/chloride channel protein CLC-c-like; K05016 chloride channel 7	YJR040w_1/1e-36/---	PR00762/1.7E-60/Chloride channel signature	NA
CL26.Contig3_All	gi|586754593|ref|XP_006852872.1|/0/hypothetical protein AMTR_s00033p00206270 [Amborella trichopoda] &gt;gi|548856486|gb|ERN14339.1| hypothetical protein AMTR_s00033p00206270 [Amborella trichopoda]	gi|270138206|gb|BT105158.1|/0.0/Picea glauca clone GQ02819_D24 mRNA sequence	sp|Q96282|CLCC_ARATH/0.0/Chloride channel protein CLC-c OS=Arabidopsis thaliana GN=CLC-C PE=1 SV=1	pop:POPTR_0006s06280g/0.0/chloride channel-like family protein; K05016 chloride channel 7	YJR040w_1/1e-32/---	PTHR11689/0.0/--	NA
CL26.Contig4_All	gi|719981808|ref|XP_010250239.1|/0/PREDICTED: putative chloride channel-like protein CLC-g [Nelumbo nucifera]	gi|270138206|gb|BT105158.1|/0.0/Picea glauca clone GQ02819_D24 mRNA sequence	sp|Q96282|CLCC_ARATH/0.0/Chloride channel protein CLC-c OS=Arabidopsis thaliana GN=CLC-C PE=1 SV=1	pop:POPTR_0003s00940g/0.0/Chloride channel protein CLC-c; K05016 chloride channel 7	YJR040w_1/2e-41/---	PF00571/4.7E-4/CBS domain	NA
CL26.Contig5_All	gi|720060882|ref|XP_010274995.1|/4.80576e-58/PREDICTED: chloride channel protein CLC-c [Nelumbo nucifera]	gi|270138206|gb|BT105158.1|/7e-50/Picea glauca clone GQ02819_D24 mRNA sequence	sp|Q96282|CLCC_ARATH/4e-52/Chloride channel protein CLC-c OS=Arabidopsis thaliana GN=CLC-C PE=1 SV=1	atr:18427740/1e-58/chloride channel protein CLC-c; K05016 chloride channel 7	sll1864_1/2e-09/---	PTHR11689/6.3E-79/--	NA
CL26.Contig6_All	gi|567877863|ref|XP_006431490.1|/0/hypothetical protein CICLE_v10000336mg [Citrus clementina] &gt;gi|557533612|gb|ESR44730.1| hypothetical protein CICLE_v10000336mg [Citrus clementina]	gi|270138206|gb|BT105158.1|/1e-160/Picea glauca clone GQ02819_D24 mRNA sequence	sp|Q96282|CLCC_ARATH/0.0/Chloride channel protein CLC-c OS=Arabidopsis thaliana GN=CLC-C PE=1 SV=1	egu:105049759/0.0/chloride channel protein CLC-c-like; K05016 chloride channel 7	YJR040w_1/4e-28/---	PR01120/7.1E-17/Plant CLC chloride channel signature	NA
CL26.Contig7_All	gi|719981808|ref|XP_010250239.1|/0/PREDICTED: putative chloride channel-like protein CLC-g [Nelumbo nucifera]	gi|270138206|gb|BT105158.1|/0.0/Picea glauca clone GQ02819_D24 mRNA sequence	sp|Q96282|CLCC_ARATH/0.0/Chloride channel protein CLC-c OS=Arabidopsis thaliana GN=CLC-C PE=1 SV=1	pop:POPTR_0006s06280g/0.0/chloride channel-like family protein; K05016 chloride channel 7	YJR040w_1/4e-18/---	PTHR11689/4.7E-296/--	NA
CL26.Contig8_All	gi|586670604|ref|XP_006836849.1|/2.60865e-17/hypothetical protein AMTR_s00099p00074960 [Amborella trichopoda] &gt;gi|548839413|gb|ERM99702.1| hypothetical protein AMTR_s00099p00074960 [Amborella trichopoda]	gi|270152100|gb|BT118986.1|/7e-16/Picea glauca clone GQ04013_A09 mRNA sequence	sp|Q96282|CLCC_ARATH/2e-14/Chloride channel protein CLC-c OS=Arabidopsis thaliana GN=CLC-C PE=1 SV=1	atr:18427740/5e-18/chloride channel protein CLC-c; K05016 chloride channel 7	NA	NA	NA
CL26.Contig9_All	gi|719981808|ref|XP_010250239.1|/1.52442e-172/PREDICTED: putative chloride channel-like protein CLC-g [Nelumbo nucifera]	gi|270138206|gb|BT105158.1|/0.0/Picea glauca clone GQ02819_D24 mRNA sequence	sp|Q96282|CLCC_ARATH/2e-157/Chloride channel protein CLC-c OS=Arabidopsis thaliana GN=CLC-C PE=1 SV=1	sot:102578887/1e-169/chloride channel protein CLC-c-like; K05016 chloride channel 7	YJR040w_1/5e-24/---	PS51371/7.809/CBS domain profile.	NA
CL26.Contig10_All	gi|586670604|ref|XP_006836849.1|/1.20999e-24/hypothetical protein AMTR_s00099p00074960 [Amborella trichopoda] &gt;gi|548839413|gb|ERM99702.1| hypothetical protein AMTR_s00099p00074960 [Amborella trichopoda]	NA	sp|P92942|CLCB_ARATH/1e-23/Chloride channel protein CLC-b OS=Arabidopsis thaliana GN=CLC-B PE=1 SV=1	atr:18427740/2e-25/chloride channel protein CLC-c; K05016 chloride channel 7	NA	PTHR11689/2.1E-27/--	biological_process:GO:0055085//transmembrane transport;GO:0006821//chloride transport;cellular_component:GO:0016021//integral component of membrane;molecular_function:GO:0005247//voltage-gated chloride channel activity;
CL27.Contig1_All	NA	NA	NA	NA	NA	NA	NA
CL27.Contig2_All	NA	NA	NA	NA	NA	NA	NA
CL27.Contig3_All	NA	NA	NA	NA	NA	NA	NA
CL27.Contig4_All	NA	NA	NA	NA	NA	NA	NA
CL27.Contig5_All	NA	NA	NA	NA	NA	NA	NA
CL27.Contig6_All	NA	NA	NA	NA	NA	NA	NA
CL27.Contig7_All	NA	NA	NA	NA	NA	NA	NA
CL27.Contig8_All	NA	NA	NA	NA	NA	NA	NA
CL27.Contig9_All	NA	NA	NA	NA	NA	NA	NA
CL27.Contig10_All	NA	NA	NA	NA	NA	NA	NA
CL27.Contig11_All	NA	NA	NA	NA	NA	NA	NA
CL27.Contig12_All	NA	NA	NA	NA	NA	NA	NA
CL28.Contig1_All	gi|116784079|gb|ABK23205.1|/1.03657e-107/unknown [Picea sitchensis]	gi|270148806|gb|BT115758.1|/1e-136/Picea glauca clone GQ03705_K12 mRNA sequence	NA	NA	NA	PTHR20531/4.6E-70/--	NA
CL28.Contig2_All	gi|116784079|gb|ABK23205.1|/1.19239e-107/unknown [Picea sitchensis]	gi|270148806|gb|BT115758.1|/1e-136/Picea glauca clone GQ03705_K12 mRNA sequence	NA	NA	NA	PTHR20531/4.6E-70/--	NA
CL28.Contig3_All	gi|116784079|gb|ABK23205.1|/1.11288e-107/unknown [Picea sitchensis]	gi|270148806|gb|BT115758.1|/1e-136/Picea glauca clone GQ03705_K12 mRNA sequence	NA	NA	NA	PTHR20531/4.6E-70/--	NA
CL28.Contig4_All	gi|116784079|gb|ABK23205.1|/1.26999e-107/unknown [Picea sitchensis]	gi|270148806|gb|BT115758.1|/1e-136/Picea glauca clone GQ03705_K12 mRNA sequence	NA	NA	NA	PTHR20531/4.6E-70/--	NA
CL28.Contig5_All	gi|116784079|gb|ABK23205.1|/1.86109e-94/unknown [Picea sitchensis]	gi|270148806|gb|BT115758.1|/1e-115/Picea glauca clone GQ03705_K12 mRNA sequence	NA	NA	NA	PTHR20531/2.4E-51/--	NA
CL28.Contig6_All	gi|116784079|gb|ABK23205.1|/1.07983e-122/unknown [Picea sitchensis]	gi|270148806|gb|BT115758.1|/1e-158/Picea glauca clone GQ03705_K12 mRNA sequence	NA	NA	NA	PTHR20531/5.8E-79/--	NA
CL28.Contig7_All	gi|116784079|gb|ABK23205.1|/1.30307e-122/unknown [Picea sitchensis]	gi|270148806|gb|BT115758.1|/1e-158/Picea glauca clone GQ03705_K12 mRNA sequence	NA	NA	NA	PTHR20531/5.8E-79/--	NA
CL28.Contig8_All	gi|116784079|gb|ABK23205.1|/2.37497e-120/unknown [Picea sitchensis]	gi|270148806|gb|BT115758.1|/1e-154/Picea glauca clone GQ03705_K12 mRNA sequence	NA	NA	NA	PTHR20531/2.4E-76/--	NA
CL28.Contig9_All	gi|116784079|gb|ABK23205.1|/1.17233e-122/unknown [Picea sitchensis]	gi|270148806|gb|BT115758.1|/1e-158/Picea glauca clone GQ03705_K12 mRNA sequence	NA	NA	NA	PTHR20531/5.8E-79/--	NA
CL28.Contig10_All	gi|116784079|gb|ABK23205.1|/1.09139e-122/unknown [Picea sitchensis]	gi|270148806|gb|BT115758.1|/1e-158/Picea glauca clone GQ03705_K12 mRNA sequence	NA	NA	NA	PTHR20531/5.8E-79/--	NA
CL28.Contig11_All	gi|116784079|gb|ABK23205.1|/2.02242e-120/unknown [Picea sitchensis]	gi|270148806|gb|BT115758.1|/1e-154/Picea glauca clone GQ03705_K12 mRNA sequence	NA	NA	NA	PTHR20531/2.4E-76/--	NA
CL28.Contig12_All	gi|116784079|gb|ABK23205.1|/1.6867e-31/unknown [Picea sitchensis]	gi|270148806|gb|BT115758.1|/6e-30/Picea glauca clone GQ03705_K12 mRNA sequence	NA	NA	NA	NA	NA
CL28.Contig13_All	gi|116784079|gb|ABK23205.1|/2.59526e-31/unknown [Picea sitchensis]	gi|270148806|gb|BT115758.1|/8e-30/Picea glauca clone GQ03705_K12 mRNA sequence	NA	NA	NA	NA	NA
CL28.Contig14_All	gi|116784079|gb|ABK23205.1|/2.20858e-120/unknown [Picea sitchensis]	gi|270148806|gb|BT115758.1|/1e-154/Picea glauca clone GQ03705_K12 mRNA sequence	NA	NA	NA	PTHR20531/2.4E-76/--	NA
CL28.Contig15_All	gi|116784079|gb|ABK23205.1|/1.84224e-120/unknown [Picea sitchensis]	gi|270148806|gb|BT115758.1|/1e-154/Picea glauca clone GQ03705_K12 mRNA sequence	NA	NA	NA	PTHR20531/2.4E-76/--	NA
CL28.Contig16_All	gi|116784079|gb|ABK23205.1|/1.94745e-101/unknown [Picea sitchensis]	gi|270148806|gb|BT115758.1|/1e-128/Picea glauca clone GQ03705_K12 mRNA sequence	NA	NA	NA	PF00583/4.2E-8/Acetyltransferase (GNAT) family	NA
CL28.Contig17_All	gi|116784079|gb|ABK23205.1|/2.43653e-101/unknown [Picea sitchensis]	gi|270148806|gb|BT115758.1|/1e-128/Picea glauca clone GQ03705_K12 mRNA sequence	NA	NA	NA	PF00583/4.2E-8/Acetyltransferase (GNAT) family	NA
CL29.Contig1_All	gi|719969475|ref|XP_010268554.1|/6.51653e-180/PREDICTED: peptidyl-prolyl cis-trans isomerase CYP40 [Nelumbo nucifera]	gi|270152307|gb|BT119193.1|/4e-63/Picea glauca clone GQ04102_J17 mRNA sequence	sp|Q9C566|CYP40_ARATH/2e-163/Peptidyl-prolyl cis-trans isomerase CYP40 OS=Arabidopsis thaliana GN=CYP40 PE=2 SV=1	tcc:TCM_007003/6e-176/Peptidyl-prolyl cis-trans isomerase / cyclophilin-40 (CYP40) / rotamase isoform 1; K05864 peptidyl-prolyl isomerase D [EC:5.2.1.8]	YLR216c_1/3e-50/---	PS50293/14.987/TPR repeat region circular profile.	NA
CL29.Contig2_All	gi|719969475|ref|XP_010268554.1|/8.04117e-154/PREDICTED: peptidyl-prolyl cis-trans isomerase CYP40 [Nelumbo nucifera]	gi|270152307|gb|BT119193.1|/0.0/Picea glauca clone GQ04102_J17 mRNA sequence	sp|Q9C566|CYP40_ARATH/2e-137/Peptidyl-prolyl cis-trans isomerase CYP40 OS=Arabidopsis thaliana GN=CYP40 PE=2 SV=1	atr:18424655/1e-153/peptidyl-prolyl cis-trans isomerase CYP40; K05864 peptidyl-prolyl isomerase D [EC:5.2.1.8]	SPAC1B3.03c_1/1e-38/---	PF07719/1.9E-7/Tetratricopeptide repeat	NA
CL29.Contig3_All	gi|719969475|ref|XP_010268554.1|/7.30642e-37/PREDICTED: peptidyl-prolyl cis-trans isomerase CYP40 [Nelumbo nucifera]	gi|270152307|gb|BT119193.1|/4e-15/Picea glauca clone GQ04102_J17 mRNA sequence	sp|Q9C566|CYP40_ARATH/1e-32/Peptidyl-prolyl cis-trans isomerase CYP40 OS=Arabidopsis thaliana GN=CYP40 PE=2 SV=1	mus:103995218/2e-37/peptidyl-prolyl cis-trans isomerase CYP40-like; K05864 peptidyl-prolyl isomerase D [EC:5.2.1.8]	NA	PS50293/12.663/TPR repeat region circular profile.	biological_process:GO:0006457//protein folding;GO:0000413//protein peptidyl-prolyl isomerization;molecular_function:GO:0003755//peptidyl-prolyl cis-trans isomerase activity;
CL29.Contig4_All	gi|719969475|ref|XP_010268554.1|/1.17618e-179/PREDICTED: peptidyl-prolyl cis-trans isomerase CYP40 [Nelumbo nucifera]	gi|270152307|gb|BT119193.1|/0.0/Picea glauca clone GQ04102_J17 mRNA sequence	sp|Q9C566|CYP40_ARATH/1e-160/Peptidyl-prolyl cis-trans isomerase CYP40 OS=Arabidopsis thaliana GN=CYP40 PE=2 SV=1	atr:18424655/2e-178/peptidyl-prolyl cis-trans isomerase CYP40; K05864 peptidyl-prolyl isomerase D [EC:5.2.1.8]	slr1251/2e-48/---	PF07719/2.5E-7/Tetratricopeptide repeat	NA
CL29.Contig5_All	gi|719969475|ref|XP_010268554.1|/0/PREDICTED: peptidyl-prolyl cis-trans isomerase CYP40 [Nelumbo nucifera]	gi|270152307|gb|BT119193.1|/0.0/Picea glauca clone GQ04102_J17 mRNA sequence	sp|Q9C566|CYP40_ARATH/3e-166/Peptidyl-prolyl cis-trans isomerase CYP40 OS=Arabidopsis thaliana GN=CYP40 PE=2 SV=1	atr:18424655/0.0/peptidyl-prolyl cis-trans isomerase CYP40; K05864 peptidyl-prolyl isomerase D [EC:5.2.1.8]	slr1251/2e-53/---	PS50005/7.139/TPR repeat profile.	NA
CL30.Contig1_All	gi|116793530|gb|ABK26779.1|/1.04065e-53/unknown [Picea sitchensis]	gi|270140378|gb|BT107330.1|/1e-46/Picea glauca clone GQ03105_N12 mRNA sequence	NA	NA	NA	SM00671/4.2E-4/Sel1-like repeats.	NA
CL30.Contig2_All	gi|116793530|gb|ABK26779.1|/1.7193e-53/unknown [Picea sitchensis]	gi|270140378|gb|BT107330.1|/1e-46/Picea glauca clone GQ03105_N12 mRNA sequence	NA	NA	NA	SM00671/4.2E-4/Sel1-like repeats.	NA
CL31.Contig1_All	gi|168034612|ref|XP_001769806.1|/1.75225e-23/predicted protein [Physcomitrella patens] &gt;gi|162678915|gb|EDQ65368.1| predicted protein [Physcomitrella patens]	gi|270140030|gb|BT106982.1|/5e-71/Picea glauca clone GQ03101_H23 mRNA sequence	NA	NA	NA	PF11209/5.8E-17/Protein of unknown function (DUF2993)	NA
CL31.Contig2_All	gi|168034612|ref|XP_001769806.1|/1.33577e-20/predicted protein [Physcomitrella patens] &gt;gi|162678915|gb|EDQ65368.1| predicted protein [Physcomitrella patens]	gi|270140030|gb|BT106982.1|/2e-39/Picea glauca clone GQ03101_H23 mRNA sequence	NA	NA	NA	PF11209/1.4E-12/Protein of unknown function (DUF2993)	NA
CL32.Contig1_All	gi|148906924|gb|ABR16607.1|/4.01989e-79/unknown [Picea sitchensis]	gi|270144162|gb|BT111114.1|/7e-49/Picea glauca clone GQ03232_N11 mRNA sequence	NA	NA	NA	NA	NA
CL32.Contig2_All	gi|148906924|gb|ABR16607.1|/1.84282e-57/unknown [Picea sitchensis]	gi|270144162|gb|BT111114.1|/3e-49/Picea glauca clone GQ03232_N11 mRNA sequence	NA	NA	NA	NA	NA
CL32.Contig3_All	gi|148906924|gb|ABR16607.1|/1.727e-57/unknown [Picea sitchensis]	gi|270144162|gb|BT111114.1|/3e-49/Picea glauca clone GQ03232_N11 mRNA sequence	NA	NA	NA	NA	NA
CL32.Contig4_All	gi|148906924|gb|ABR16607.1|/1.42161e-57/unknown [Picea sitchensis]	gi|270144162|gb|BT111114.1|/3e-67/Picea glauca clone GQ03232_N11 mRNA sequence	NA	NA	NA	NA	NA
CL32.Contig5_All	gi|148906924|gb|ABR16607.1|/1.1963e-64/unknown [Picea sitchensis]	gi|270144162|gb|BT111114.1|/3e-67/Picea glauca clone GQ03232_N11 mRNA sequence	NA	NA	NA	NA	NA
CL32.Contig6_All	gi|148906924|gb|ABR16607.1|/1.85841e-59/unknown [Picea sitchensis]	gi|270144162|gb|BT111114.1|/3e-67/Picea glauca clone GQ03232_N11 mRNA sequence	NA	NA	NA	NA	NA
CL32.Contig7_All	gi|148906924|gb|ABR16607.1|/2.58501e-59/unknown [Picea sitchensis]	gi|270144162|gb|BT111114.1|/7e-32/Picea glauca clone GQ03232_N11 mRNA sequence	NA	NA	NA	NA	NA
CL32.Contig8_All	gi|148906924|gb|ABR16607.1|/2.91746e-59/unknown [Picea sitchensis]	gi|270144162|gb|BT111114.1|/2e-11/Picea glauca clone GQ03232_N11 mRNA sequence	NA	NA	NA	NA	NA
CL32.Contig9_All	gi|148906924|gb|ABR16607.1|/2.24951e-57/unknown [Picea sitchensis]	gi|270144162|gb|BT111114.1|/2e-11/Picea glauca clone GQ03232_N11 mRNA sequence	NA	NA	NA	NA	NA
CL32.Contig10_All	gi|148906924|gb|ABR16607.1|/5.0819e-79/unknown [Picea sitchensis]	gi|270144162|gb|BT111114.1|/9e-49/Picea glauca clone GQ03232_N11 mRNA sequence	NA	NA	NA	NA	NA
CL32.Contig11_All	gi|148906924|gb|ABR16607.1|/5.62253e-79/unknown [Picea sitchensis]	gi|270144162|gb|BT111114.1|/9e-49/Picea glauca clone GQ03232_N11 mRNA sequence	NA	NA	NA	NA	NA
CL32.Contig12_All	gi|148906924|gb|ABR16607.1|/1.86577e-61/unknown [Picea sitchensis]	gi|270144162|gb|BT111114.1|/4e-49/Picea glauca clone GQ03232_N11 mRNA sequence	NA	NA	NA	NA	NA
CL32.Contig13_All	gi|148906924|gb|ABR16607.1|/2.43205e-59/unknown [Picea sitchensis]	gi|270144162|gb|BT111114.1|/7e-32/Picea glauca clone GQ03232_N11 mRNA sequence	NA	NA	NA	NA	NA
CL32.Contig14_All	gi|148906924|gb|ABR16607.1|/1.35133e-99/unknown [Picea sitchensis]	gi|270144162|gb|BT111114.1|/1e-48/Picea glauca clone GQ03232_N11 mRNA sequence	NA	NA	NA	NA	NA
CL32.Contig15_All	gi|148906924|gb|ABR16607.1|/1.75531e-57/unknown [Picea sitchensis]	gi|270144162|gb|BT111114.1|/7e-41/Picea glauca clone GQ03232_N11 mRNA sequence	NA	NA	NA	NA	NA
CL32.Contig16_All	gi|148906924|gb|ABR16607.1|/1.21224e-99/unknown [Picea sitchensis]	gi|270144162|gb|BT111114.1|/1e-48/Picea glauca clone GQ03232_N11 mRNA sequence	NA	NA	NA	NA	NA
CL32.Contig17_All	gi|148906924|gb|ABR16607.1|/2.47725e-59/unknown [Picea sitchensis]	gi|270144162|gb|BT111114.1|/3e-49/Picea glauca clone GQ03232_N11 mRNA sequence	NA	NA	NA	NA	NA
CL32.Contig18_All	gi|148906924|gb|ABR16607.1|/9.86727e-39/unknown [Picea sitchensis]	gi|270144162|gb|BT111114.1|/2e-49/Picea glauca clone GQ03232_N11 mRNA sequence	NA	NA	NA	NA	NA
CL32.Contig19_All	gi|148906924|gb|ABR16607.1|/1.04637e-18/unknown [Picea sitchensis]	gi|270144162|gb|BT111114.1|/5e-23/Picea glauca clone GQ03232_N11 mRNA sequence	NA	NA	NA	NA	NA
CL32.Contig20_All	gi|148906924|gb|ABR16607.1|/3.47669e-25/unknown [Picea sitchensis]	gi|270144162|gb|BT111114.1|/3e-12/Picea glauca clone GQ03232_N11 mRNA sequence	NA	NA	NA	NA	NA
CL32.Contig21_All	gi|148906924|gb|ABR16607.1|/7.87576e-48/unknown [Picea sitchensis]	gi|270144162|gb|BT111114.1|/2e-67/Picea glauca clone GQ03232_N11 mRNA sequence	NA	NA	NA	NA	NA
CL32.Contig22_All	gi|148906924|gb|ABR16607.1|/1.52713e-57/unknown [Picea sitchensis]	gi|270144162|gb|BT111114.1|/4e-67/Picea glauca clone GQ03232_N11 mRNA sequence	NA	NA	NA	NA	NA
CL32.Contig23_All	gi|148906924|gb|ABR16607.1|/5.41942e-51/unknown [Picea sitchensis]	gi|270144162|gb|BT111114.1|/2e-46/Picea glauca clone GQ03232_N11 mRNA sequence	NA	NA	NA	NA	NA
CL33.Contig1_All	gi|720041472|ref|XP_010268917.1|/0/PREDICTED: G-type lectin S-receptor-like serine/threonine-protein kinase At2g19130 isoform X2 [Nelumbo nucifera]	gi|270147383|gb|BT114335.1|/3e-43/Picea glauca clone GQ03512_K11 mRNA sequence	sp|O64477|Y2913_ARATH/0.0/G-type lectin S-receptor-like serine/threonine-protein kinase At2g19130 OS=Arabidopsis thaliana GN=At2g19130 PE=2 SV=1	dosa:Os01t0870500-01/4e-115/Os01g0870500; Similar to S-domain class receptor-like kinase3.; K04733 interleukin-1 receptor-associated kinase 4 [EC:2.7.11.1]	YAR019c/1e-16/---	SM00220/1.2E-29/Serine/Threonine protein kinases, catalytic domain	NA
CL33.Contig2_All	gi|720041472|ref|XP_010268917.1|/0/PREDICTED: G-type lectin S-receptor-like serine/threonine-protein kinase At2g19130 isoform X2 [Nelumbo nucifera]	gi|166706933|dbj|AP009381.1|/2e-20/Cycas taitungensis mitochondrial DNA, complete genome	sp|O64477|Y2913_ARATH/0.0/G-type lectin S-receptor-like serine/threonine-protein kinase At2g19130 OS=Arabidopsis thaliana GN=At2g19130 PE=2 SV=1	dosa:Os01t0870500-01/2e-88/Os01g0870500; Similar to S-domain class receptor-like kinase3.; K04733 interleukin-1 receptor-associated kinase 4 [EC:2.7.11.1]	CAC1728_1/4e-17/---	PS50927/17.747/Bulb-type lectin domain profile.	NA
CL33.Contig3_All	gi|720099241|ref|XP_010247878.1|/0/PREDICTED: G-type lectin S-receptor-like serine/threonine-protein kinase At2g19130 [Nelumbo nucifera]	gi|270151095|gb|BT117981.1|/2e-72/Picea glauca clone GQ03919_H15 mRNA sequence	sp|O64477|Y2913_ARATH/0.0/G-type lectin S-receptor-like serine/threonine-protein kinase At2g19130 OS=Arabidopsis thaliana GN=At2g19130 PE=2 SV=1	dosa:Os01t0870500-01/1e-118/Os01g0870500; Similar to S-domain class receptor-like kinase3.; K04733 interleukin-1 receptor-associated kinase 4 [EC:2.7.11.1]	CAC1728_1/2e-17/---	PF00954/1.8E-30/S-locus glycoprotein family	biological_process:GO:0009987//cellular process;molecular_function:GO:0016301//kinase activity;
CL33.Contig4_All	gi|593221166|ref|XP_007132606.1|/0/hypothetical protein PHAVU_011G109100g [Phaseolus vulgaris] &gt;gi|561005606|gb|ESW04600.1| hypothetical protein PHAVU_011G109100g [Phaseolus vulgaris]	gi|270151095|gb|BT117981.1|/2e-72/Picea glauca clone GQ03919_H15 mRNA sequence	sp|O64477|Y2913_ARATH/0.0/G-type lectin S-receptor-like serine/threonine-protein kinase At2g19130 OS=Arabidopsis thaliana GN=At2g19130 PE=2 SV=1	dosa:Os01t0870500-01/9e-115/Os01g0870500; Similar to S-domain class receptor-like kinase3.; K04733 interleukin-1 receptor-associated kinase 4 [EC:2.7.11.1]	CAC1728_1/2e-17/---	PTHR24420/4.2E-189/--	NA
CL33.Contig5_All	gi|720041472|ref|XP_010268917.1|/0/PREDICTED: G-type lectin S-receptor-like serine/threonine-protein kinase At2g19130 isoform X2 [Nelumbo nucifera]	gi|270151095|gb|BT117981.1|/2e-32/Picea glauca clone GQ03919_H15 mRNA sequence	sp|O64477|Y2913_ARATH/0.0/G-type lectin S-receptor-like serine/threonine-protein kinase At2g19130 OS=Arabidopsis thaliana GN=At2g19130 PE=2 SV=1	dosa:Os01t0870500-01/3e-110/Os01g0870500; Similar to S-domain class receptor-like kinase3.; K04733 interleukin-1 receptor-associated kinase 4 [EC:2.7.11.1]	CAC1728_1/3e-16/---	PS00108/-/Serine/Threonine protein kinases active-site signature.	biological_process:GO:0009987//cellular process;molecular_function:GO:0016301//kinase activity;
CL34.Contig1_All	gi|586770957|ref|XP_006856632.1|/8.78981e-154/hypothetical protein AMTR_s00046p00231370 [Amborella trichopoda] &gt;gi|548860513|gb|ERN18099.1| hypothetical protein AMTR_s00046p00231370 [Amborella trichopoda]	gi|270136409|gb|BT103361.1|/5e-55/Picea glauca clone GQ02510_M02 mRNA sequence	sp|Q9LNC4|GTE4_ARATH/4e-108/Transcription factor GTE4 OS=Arabidopsis thaliana GN=GTE4 PE=2 SV=1	pda:103703632/5e-124/transcription factor GTE4-like; K11721 bromodomain-containing protein 3	YDL070w/7e-20/---	PR00503/7.3E-17/Bromodomain signature	NA
CL34.Contig2_All	gi|586753196|ref|XP_006852486.1|/1.97294e-148/hypothetical protein AMTR_s00021p00136760 [Amborella trichopoda] &gt;gi|548856097|gb|ERN13953.1| hypothetical protein AMTR_s00021p00136760 [Amborella trichopoda]	gi|270137949|gb|BT104901.1|/1e-102/Picea glauca clone GQ02816_G11 mRNA sequence	sp|Q9LNC4|GTE4_ARATH/2e-110/Transcription factor GTE4 OS=Arabidopsis thaliana GN=GTE4 PE=2 SV=1	mus:103971236/8e-122/transcription factor GTE4-like isoform X1; K11721 bromodomain-containing protein 3	YDL070w/2e-20/---	SM00297/7.6E-28/bromo domain	NA
CL34.Contig3_All	gi|586770957|ref|XP_006856632.1|/9.68239e-154/hypothetical protein AMTR_s00046p00231370 [Amborella trichopoda] &gt;gi|548860513|gb|ERN18099.1| hypothetical protein AMTR_s00046p00231370 [Amborella trichopoda]	gi|270136409|gb|BT103361.1|/6e-55/Picea glauca clone GQ02510_M02 mRNA sequence	sp|Q9LNC4|GTE4_ARATH/4e-108/Transcription factor GTE4 OS=Arabidopsis thaliana GN=GTE4 PE=2 SV=1	pda:103703632/5e-124/transcription factor GTE4-like; K11721 bromodomain-containing protein 3	YDL070w/7e-20/---	PR00503/7.3E-17/Bromodomain signature	NA
CL34.Contig4_All	gi|586770957|ref|XP_006856632.1|/9.48688e-154/hypothetical protein AMTR_s00046p00231370 [Amborella trichopoda] &gt;gi|548860513|gb|ERN18099.1| hypothetical protein AMTR_s00046p00231370 [Amborella trichopoda]	gi|270136409|gb|BT103361.1|/5e-55/Picea glauca clone GQ02510_M02 mRNA sequence	sp|Q9LNC4|GTE4_ARATH/4e-108/Transcription factor GTE4 OS=Arabidopsis thaliana GN=GTE4 PE=2 SV=1	pda:103703632/5e-124/transcription factor GTE4-like; K11721 bromodomain-containing protein 3	YDL070w/7e-20/---	PR00503/7.3E-17/Bromodomain signature	NA
CL34.Contig5_All	gi|586770957|ref|XP_006856632.1|/9.84674e-154/hypothetical protein AMTR_s00046p00231370 [Amborella trichopoda] &gt;gi|548860513|gb|ERN18099.1| hypothetical protein AMTR_s00046p00231370 [Amborella trichopoda]	gi|270136409|gb|BT103361.1|/6e-55/Picea glauca clone GQ02510_M02 mRNA sequence	sp|Q9LNC4|GTE4_ARATH/4e-108/Transcription factor GTE4 OS=Arabidopsis thaliana GN=GTE4 PE=2 SV=1	pda:103703632/5e-124/transcription factor GTE4-like; K11721 bromodomain-containing protein 3	YDL070w/7e-20/---	PR00503/7.3E-17/Bromodomain signature	NA
CL34.Contig6_All	gi|586770957|ref|XP_006856632.1|/6.94947e-154/hypothetical protein AMTR_s00046p00231370 [Amborella trichopoda] &gt;gi|548860513|gb|ERN18099.1| hypothetical protein AMTR_s00046p00231370 [Amborella trichopoda]	gi|270136409|gb|BT103361.1|/4e-55/Picea glauca clone GQ02510_M02 mRNA sequence	sp|Q9LNC4|GTE4_ARATH/3e-108/Transcription factor GTE4 OS=Arabidopsis thaliana GN=GTE4 PE=2 SV=1	pda:103703632/4e-124/transcription factor GTE4-like; K11721 bromodomain-containing protein 3	YDL070w/5e-20/---	PR00503/7.3E-17/Bromodomain signature	NA
CL34.Contig7_All	gi|586770957|ref|XP_006856632.1|/1.08373e-153/hypothetical protein AMTR_s00046p00231370 [Amborella trichopoda] &gt;gi|548860513|gb|ERN18099.1| hypothetical protein AMTR_s00046p00231370 [Amborella trichopoda]	gi|270136409|gb|BT103361.1|/6e-55/Picea glauca clone GQ02510_M02 mRNA sequence	sp|Q9LNC4|GTE4_ARATH/5e-108/Transcription factor GTE4 OS=Arabidopsis thaliana GN=GTE4 PE=2 SV=1	pda:103703632/6e-124/transcription factor GTE4-like; K11721 bromodomain-containing protein 3	YDL070w/8e-20/---	PR00503/7.3E-17/Bromodomain signature	NA
CL34.Contig8_All	gi|586770957|ref|XP_006856632.1|/9.01083e-154/hypothetical protein AMTR_s00046p00231370 [Amborella trichopoda] &gt;gi|548860513|gb|ERN18099.1| hypothetical protein AMTR_s00046p00231370 [Amborella trichopoda]	gi|270136409|gb|BT103361.1|/5e-55/Picea glauca clone GQ02510_M02 mRNA sequence	sp|Q9LNC4|GTE4_ARATH/4e-108/Transcription factor GTE4 OS=Arabidopsis thaliana GN=GTE4 PE=2 SV=1	pda:103703632/5e-124/transcription factor GTE4-like; K11721 bromodomain-containing protein 3	YDL070w/7e-20/---	PR00503/7.3E-17/Bromodomain signature	NA
CL34.Contig9_All	gi|586770957|ref|XP_006856632.1|/1.12406e-153/hypothetical protein AMTR_s00046p00231370 [Amborella trichopoda] &gt;gi|548860513|gb|ERN18099.1| hypothetical protein AMTR_s00046p00231370 [Amborella trichopoda]	gi|270136409|gb|BT103361.1|/6e-55/Picea glauca clone GQ02510_M02 mRNA sequence	sp|Q9LNC4|GTE4_ARATH/5e-108/Transcription factor GTE4 OS=Arabidopsis thaliana GN=GTE4 PE=2 SV=1	pda:103703632/6e-124/transcription factor GTE4-like; K11721 bromodomain-containing protein 3	YDL070w/8e-20/---	PR00503/7.3E-17/Bromodomain signature	NA
CL34.Contig10_All	gi|586770957|ref|XP_006856632.1|/7.51071e-154/hypothetical protein AMTR_s00046p00231370 [Amborella trichopoda] &gt;gi|548860513|gb|ERN18099.1| hypothetical protein AMTR_s00046p00231370 [Amborella trichopoda]	gi|270136409|gb|BT103361.1|/4e-55/Picea glauca clone GQ02510_M02 mRNA sequence	sp|Q9LNC4|GTE4_ARATH/3e-108/Transcription factor GTE4 OS=Arabidopsis thaliana GN=GTE4 PE=2 SV=1	pda:103703632/4e-124/transcription factor GTE4-like; K11721 bromodomain-containing protein 3	YDL070w/6e-20/---	PR00503/7.3E-17/Bromodomain signature	NA
CL34.Contig11_All	gi|586770957|ref|XP_006856632.1|/9.35937e-154/hypothetical protein AMTR_s00046p00231370 [Amborella trichopoda] &gt;gi|548860513|gb|ERN18099.1| hypothetical protein AMTR_s00046p00231370 [Amborella trichopoda]	gi|270136409|gb|BT103361.1|/5e-55/Picea glauca clone GQ02510_M02 mRNA sequence	sp|Q9LNC4|GTE4_ARATH/4e-108/Transcription factor GTE4 OS=Arabidopsis thaliana GN=GTE4 PE=2 SV=1	pda:103703632/5e-124/transcription factor GTE4-like; K11721 bromodomain-containing protein 3	YDL070w/7e-20/---	PR00503/7.3E-17/Bromodomain signature	NA
CL34.Contig12_All	gi|586770957|ref|XP_006856632.1|/1.18056e-153/hypothetical protein AMTR_s00046p00231370 [Amborella trichopoda] &gt;gi|548860513|gb|ERN18099.1| hypothetical protein AMTR_s00046p00231370 [Amborella trichopoda]	gi|270136409|gb|BT103361.1|/7e-55/Picea glauca clone GQ02510_M02 mRNA sequence	sp|Q9LNC4|GTE4_ARATH/5e-108/Transcription factor GTE4 OS=Arabidopsis thaliana GN=GTE4 PE=2 SV=1	pda:103703632/6e-124/transcription factor GTE4-like; K11721 bromodomain-containing protein 3	YDL070w/9e-20/---	PR00503/7.3E-17/Bromodomain signature	NA
CL34.Contig13_All	NA	NA	NA	NA	NA	NA	NA
CL35.Contig1_All	gi|116784773|gb|ABK23467.1|/3.91656e-115/unknown [Picea sitchensis]	gi|270137144|gb|BT104096.1|/1e-148/Picea glauca clone GQ02806_G05 mRNA sequence	sp|Q9ZPI5|MFP2_ARATH/6e-25/Peroxisomal fatty acid beta-oxidation multifunctional protein MFP2 OS=Arabidopsis thaliana GN=MFP2 PE=1 SV=1	gmx:100804855/3e-26/delta(3,5)-Delta(2,4)-dienoyl-CoA isomerase, mitochondrial-like; K12663 delta(3,5)-Delta(2,4)-dienoyl-CoA isomerase [EC:5.3.3.-]	CC1723/7e-50/---	PTHR11941:SF54/6.6E-88/--	biological_process:GO:0008152//metabolic process;cellular_component:GO:0005777//peroxisome;molecular_function:GO:0003824//catalytic activity;
CL35.Contig2_All	gi|116784773|gb|ABK23467.1|/4.72479e-86/unknown [Picea sitchensis]	gi|270137144|gb|BT104096.1|/1e-114/Picea glauca clone GQ02806_G05 mRNA sequence	sp|Q9ZPI5|MFP2_ARATH/1e-17/Peroxisomal fatty acid beta-oxidation multifunctional protein MFP2 OS=Arabidopsis thaliana GN=MFP2 PE=1 SV=1	cmo:103497849/7e-17/glyoxysomal fatty acid beta-oxidation multifunctional protein MFP-a; K10527 enoyl-CoA hydratase/3-hydroxyacyl-CoA dehydrogenase [EC:4.2.1.17 1.1.1.35 1.1.1.211]	CC1723/2e-38/---	PTHR11941:SF54/5.2E-63/--	biological_process:GO:0008152//metabolic process;cellular_component:GO:0005777//peroxisome;molecular_function:GO:0003824//catalytic activity;
CL35.Contig3_All	gi|116784773|gb|ABK23467.1|/1.00187e-95/unknown [Picea sitchensis]	gi|270137144|gb|BT104096.1|/1e-135/Picea glauca clone GQ02806_G05 mRNA sequence	sp|Q9ZPI5|MFP2_ARATH/1e-23/Peroxisomal fatty acid beta-oxidation multifunctional protein MFP2 OS=Arabidopsis thaliana GN=MFP2 PE=1 SV=1	ath:AT3G06860/2e-22/MFP2; fatty acid beta-oxidation multifunctional protein MFP2; K10527 enoyl-CoA hydratase/3-hydroxyacyl-CoA dehydrogenase [EC:4.2.1.17 1.1.1.35 1.1.1.211]	CC1723/2e-45/---	PTHR11941/3.7E-75/--	biological_process:GO:0008152//metabolic process;cellular_component:GO:0005777//peroxisome;molecular_function:GO:0003824//catalytic activity;
CL36.Contig1_All	gi|77553024|gb|ABA95820.1|/7.81055e-59/retrotransposon protein, putative, unclassified [Oryza sativa Japonica Group]	gi|297747391|gb|AC241270.1|/2e-64/Pinus taeda clone PT_7Ba0014H13, complete sequence	sp|P10978|POLX_TOBAC/6e-45/Retrovirus-related Pol polyprotein from transposon TNT 1-94 OS=Nicotiana tabacum PE=2 SV=1	mdm:103449689/8e-50/uncharacterized LOC103449689; K16570 gamma-tubulin complex component 3	NA	PTHR11439/5.6E-105/--	NA
CL36.Contig2_All	gi|147794682|emb|CAN60366.1|/1.30117e-55/hypothetical protein VITISV_031870 [Vitis vinifera]	gi|297747391|gb|AC241270.1|/2e-42/Pinus taeda clone PT_7Ba0014H13, complete sequence	sp|P10978|POLX_TOBAC/1e-43/Retrovirus-related Pol polyprotein from transposon TNT 1-94 OS=Nicotiana tabacum PE=2 SV=1	mdm:103449689/6e-47/uncharacterized LOC103449689; K16570 gamma-tubulin complex component 3	NA	PTHR11439:SF127/5.9E-97/--	NA
CL36.Contig3_All	gi|147794682|emb|CAN60366.1|/6.81213e-52/hypothetical protein VITISV_031870 [Vitis vinifera]	gi|297747391|gb|AC241270.1|/1e-53/Pinus taeda clone PT_7Ba0014H13, complete sequence	sp|P10978|POLX_TOBAC/5e-38/Retrovirus-related Pol polyprotein from transposon TNT 1-94 OS=Nicotiana tabacum PE=2 SV=1	mdm:103449689/5e-44/uncharacterized LOC103449689; K16570 gamma-tubulin complex component 3	NA	PTHR11439:SF127/1.4E-90/--	NA
CL36.Contig4_All	gi|167859813|gb|ACA04860.1|/4.95664e-26/putative gag-pol polyprotein [Picea abies]	gi|297747391|gb|AC241270.1|/2e-08/Pinus taeda clone PT_7Ba0014H13, complete sequence	sp|P10978|POLX_TOBAC/2e-09/Retrovirus-related Pol polyprotein from transposon TNT 1-94 OS=Nicotiana tabacum PE=2 SV=1	obr:102716849/5e-13/peroxidase 4-like; K00430 peroxidase [EC:1.11.1.7]	NA	PTHR11439/1.3E-21/--	biological_process:GO:0015074//DNA integration;molecular_function:GO:0003676//nucleic acid binding;
CL36.Contig5_All	NA	NA	NA	NA	NA	NA	NA
CL36.Contig6_All	NA	gi|297747391|gb|AC241270.1|/7e-11/Pinus taeda clone PT_7Ba0014H13, complete sequence	NA	NA	NA	NA	NA
CL37.Contig1_All	gi|359473103|ref|XP_002282444.2|/0/PREDICTED: BTB/POZ domain-containing protein At1g67900-like [Vitis vinifera]	gi|270140604|gb|BT107556.1|/2e-79/Picea glauca clone GQ03109_D19 mRNA sequence	sp|Q9C9V6|Y1790_ARATH/0.0/BTB/POZ domain-containing protein At1g67900 OS=Arabidopsis thaliana GN=At1g67900 PE=1 SV=1	sita:101754459/1e-114/BTB/POZ domain-containing protein At1g30440; K03294 basic amino acid/polyamine antiporter, APA family	NA	PS51649/95.802/NPH3 domain profile.	NA
CL37.Contig2_All	gi|224100147|ref|XP_002311763.1|/1.36439e-143/phototropic-responsive NPH3 family protein [Populus trichocarpa] &gt;gi|222851583|gb|EEE89130.1| phototropic-responsive NPH3 family protein [Populus trichocarpa]	gi|270139116|gb|BT106068.1|/4e-66/Picea glauca clone GQ02902_G03 mRNA sequence	sp|Q9C9V6|Y1790_ARATH/2e-129/BTB/POZ domain-containing protein At1g67900 OS=Arabidopsis thaliana GN=At1g67900 PE=1 SV=1	sita:101754459/3e-70/BTB/POZ domain-containing protein At1g30440; K03294 basic amino acid/polyamine antiporter, APA family	NA	PS51649/43.621/NPH3 domain profile.	NA
CL37.Contig3_All	gi|719984373|ref|XP_010251055.1|/1.49496e-77/PREDICTED: BTB/POZ domain-containing protein At1g67900-like [Nelumbo nucifera]	gi|270139116|gb|BT106068.1|/1e-86/Picea glauca clone GQ02902_G03 mRNA sequence	sp|Q9C9V6|Y1790_ARATH/6e-63/BTB/POZ domain-containing protein At1g67900 OS=Arabidopsis thaliana GN=At1g67900 PE=1 SV=1	sita:101754459/8e-38/BTB/POZ domain-containing protein At1g30440; K03294 basic amino acid/polyamine antiporter, APA family	NA	PTHR32370/2.6E-87/--	NA
CL38.Contig1_All	gi|255547121|ref|XP_002514618.1|/2.29923e-57/hypothetical protein RCOM_1467930 [Ricinus communis] &gt;gi|223546222|gb|EEF47724.1| hypothetical protein RCOM_1467930 [Ricinus communis]	gi|270141153|gb|BT108105.1|/1e-70/Picea glauca clone GQ03116_O22 mRNA sequence	NA	bdi:100846224/2e-06/chromatin assembly factor 1 subunit FSM; K10750 chromatin assembly factor 1 subunit A	NA	PS50076/8.673/dnaJ domain profile.	NA
CL38.Contig2_All	gi|255547121|ref|XP_002514618.1|/2.23536e-57/hypothetical protein RCOM_1467930 [Ricinus communis] &gt;gi|223546222|gb|EEF47724.1| hypothetical protein RCOM_1467930 [Ricinus communis]	gi|270141153|gb|BT108105.1|/1e-70/Picea glauca clone GQ03116_O22 mRNA sequence	NA	bdi:100846224/2e-06/chromatin assembly factor 1 subunit FSM; K10750 chromatin assembly factor 1 subunit A	NA	PF00226/3.7E-5/DnaJ domain	NA
CL39.Contig1_All	NA	NA	NA	NA	NA	NA	NA
CL39.Contig2_All	gi|720050218|ref|XP_010271700.1|/5.19784e-155/PREDICTED: cAMP-regulated phosphoprotein 21-like [Nelumbo nucifera]	gi|270144263|gb|BT111215.1|/1e-143/Picea glauca clone GQ03234_G21 mRNA sequence	NA	sita:101759799/3e-124/cAMP-regulated phosphoprotein 21-like; K02865 large subunit ribosomal protein L10Ae	NA	PS51061/10.476/R3H domain profile.	NA
CL40.Contig1_All	gi|66347019|emb|CAI94898.1|/2.07867e-154/beta1,3-glucuronosyltransferase [Picea glauca]	gi|270133904|gb|BT100856.1|/1e-102/Picea glauca clone GQ0047_G06 mRNA sequence	sp|Q9SXC4|IRX9H_ARATH/8e-105/Probable beta-1,4-xylosyltransferase IRX9H OS=Arabidopsis thaliana GN=IRX9H PE=2 SV=2	pda:103708385/5e-114/probable beta-1,4-xylosyltransferase IRX9H; K00735 galactosylgalactosylxylosylprotein 3-beta-glucuronosyltransferase 1 [EC:2.4.1.135]	NA	PF03360/4.6E-65/Glycosyltransferase family 43	NA
CL40.Contig2_All	gi|66347019|emb|CAI94898.1|/2.05501e-154/beta1,3-glucuronosyltransferase [Picea glauca]	gi|270133904|gb|BT100856.1|/1e-102/Picea glauca clone GQ0047_G06 mRNA sequence	sp|Q9SXC4|IRX9H_ARATH/8e-105/Probable beta-1,4-xylosyltransferase IRX9H OS=Arabidopsis thaliana GN=IRX9H PE=2 SV=2	pda:103708385/5e-114/probable beta-1,4-xylosyltransferase IRX9H; K00735 galactosylgalactosylxylosylprotein 3-beta-glucuronosyltransferase 1 [EC:2.4.1.135]	NA	PF03360/4.6E-65/Glycosyltransferase family 43	NA
CL41.Contig1_All	NA	NA	NA	NA	NA	NA	NA
CL41.Contig2_All	gi|116792902|gb|ABK26545.1|/9.31516e-135/unknown [Picea sitchensis]	gi|270149356|gb|BT116244.1|/0.0/Picea glauca clone GQ03714_I15 mRNA sequence	sp|Q940Q3|ZTP29_ARATH/7e-126/Zinc transporter ZTP29 OS=Arabidopsis thaliana GN=ZTP29 PE=2 SV=1	pop:POPTR_0001s05620g/3e-131/POPTRDRAFT_829331; metal transporter family protein; K07238 zinc transporter, ZIP family	MA0387/3e-45/---	PF02535/2.0E-21/ZIP Zinc transporter	biological_process:GO:0055085//transmembrane transport;GO:0030001//metal ion transport;cellular_component:GO:0016020//membrane;molecular_function:GO:0046873//metal ion transmembrane transporter activity;
CL41.Contig3_All	NA	NA	NA	NA	NA	NA	NA
CL41.Contig4_All	gi|116792902|gb|ABK26545.1|/2.08868e-134/unknown [Picea sitchensis]	gi|270149356|gb|BT116244.1|/0.0/Picea glauca clone GQ03714_I15 mRNA sequence	sp|Q940Q3|ZTP29_ARATH/2e-125/Zinc transporter ZTP29 OS=Arabidopsis thaliana GN=ZTP29 PE=2 SV=1	pop:POPTR_0001s05620g/7e-131/POPTRDRAFT_829331; metal transporter family protein; K07238 zinc transporter, ZIP family	MA0387/6e-45/---	PF02535/1.3E-21/ZIP Zinc transporter	biological_process:GO:0055085//transmembrane transport;GO:0030001//metal ion transport;cellular_component:GO:0016020//membrane;molecular_function:GO:0046873//metal ion transmembrane transporter activity;
CL41.Contig5_All	gi|116792902|gb|ABK26545.1|/8.19789e-135/unknown [Picea sitchensis]	gi|270149356|gb|BT116244.1|/0.0/Picea glauca clone GQ03714_I15 mRNA sequence	sp|Q940Q3|ZTP29_ARATH/7e-126/Zinc transporter ZTP29 OS=Arabidopsis thaliana GN=ZTP29 PE=2 SV=1	pop:POPTR_0001s05620g/3e-131/POPTRDRAFT_829331; metal transporter family protein; K07238 zinc transporter, ZIP family	MA0387/2e-45/---	PF02535/2.0E-21/ZIP Zinc transporter	biological_process:GO:0055085//transmembrane transport;GO:0030001//metal ion transport;cellular_component:GO:0016020//membrane;molecular_function:GO:0046873//metal ion transmembrane transporter activity;
CL41.Contig6_All	gi|116792902|gb|ABK26545.1|/1.8127e-122/unknown [Picea sitchensis]	gi|270149356|gb|BT116244.1|/1e-105/Picea glauca clone GQ03714_I15 mRNA sequence	sp|Q940Q3|ZTP29_ARATH/1e-113/Zinc transporter ZTP29 OS=Arabidopsis thaliana GN=ZTP29 PE=2 SV=1	pop:POPTR_0001s05620g/9e-120/POPTRDRAFT_829331; metal transporter family protein; K07238 zinc transporter, ZIP family	MA0387/1e-35/---	PTHR11065:SF10/1.1E-61/--	biological_process:GO:0055085//transmembrane transport;GO:0030001//metal ion transport;cellular_component:GO:0016020//membrane;molecular_function:GO:0046873//metal ion transmembrane transporter activity;
CL41.Contig7_All	gi|116792902|gb|ABK26545.1|/7.68805e-123/unknown [Picea sitchensis]	gi|270149356|gb|BT116244.1|/1e-108/Picea glauca clone GQ03714_I15 mRNA sequence	sp|Q940Q3|ZTP29_ARATH/4e-114/Zinc transporter ZTP29 OS=Arabidopsis thaliana GN=ZTP29 PE=2 SV=1	pop:POPTR_0001s05620g/4e-120/POPTRDRAFT_829331; metal transporter family protein; K07238 zinc transporter, ZIP family	MA0387/6e-36/---	PTHR11065/1.2E-62/--	biological_process:GO:0055085//transmembrane transport;GO:0030001//metal ion transport;cellular_component:GO:0016020//membrane;molecular_function:GO:0046873//metal ion transmembrane transporter activity;
CL41.Contig8_All	gi|224057471|ref|XP_002299235.1|/4.24669e-71/metal transporter family protein [Populus trichocarpa] &gt;gi|222846493|gb|EEE84040.1| metal transporter family protein [Populus trichocarpa]	gi|270149356|gb|BT116244.1|/1e-118/Picea glauca clone GQ03714_I15 mRNA sequence	sp|Q940Q3|ZTP29_ARATH/3e-69/Zinc transporter ZTP29 OS=Arabidopsis thaliana GN=ZTP29 PE=2 SV=1	pop:POPTR_0001s05620g/8e-72/POPTRDRAFT_829331; metal transporter family protein; K07238 zinc transporter, ZIP family	MA0387/2e-31/---	PF02535/5.9E-18/ZIP Zinc transporter	biological_process:GO:0055085//transmembrane transport;GO:0030001//metal ion transport;cellular_component:GO:0016020//membrane;molecular_function:GO:0046873//metal ion transmembrane transporter activity;
CL42.Contig1_All	NA	NA	NA	NA	NA	NA	NA
CL42.Contig2_All	gi|719968771|ref|XP_010266423.1|/0/PREDICTED: WD and tetratricopeptide repeats protein 1 [Nelumbo nucifera]	gi|270142859|gb|BT109811.1|/1e-166/Picea glauca clone GQ03212_K11 mRNA sequence	sp|P93398|GBB2_TOBAC/8e-09/Guanine nucleotide-binding protein subunit beta-2 OS=Nicotiana tabacum PE=2 SV=1	atr:18431042/0.0/WD and tetratricopeptide repeats protein 1; K11807 WD and tetratricopeptide repeats protein 1	all0438_2/1e-07/---	SM00320/0.34/WD40 repeats	NA
CL43.Contig1_All	gi|302802774|ref|XP_002983141.1|/1.69581e-35/hypothetical protein SELMODRAFT_117448 [Selaginella moellendorffii] &gt;gi|300149294|gb|EFJ15950.1| hypothetical protein SELMODRAFT_117448 [Selaginella moellendorffii]	NA	sp|P25848|PHY1_CERPU/5e-26/Light-sensor Protein kinase OS=Ceratodon purpureus GN=PHY1 PE=3 SV=3	gsl:Gasu_49420/3e-24/serine/threonine protein kinase (EC:2.7.11.1); K17535 serine/threonine-protein kinase TNNI3K [EC:2.7.11.1]	L138452_1/1e-17/---	PS00107/-/Protein kinases ATP-binding region signature.	NA
CL43.Contig2_All	gi|302802774|ref|XP_002983141.1|/1.80264e-35/hypothetical protein SELMODRAFT_117448 [Selaginella moellendorffii] &gt;gi|300149294|gb|EFJ15950.1| hypothetical protein SELMODRAFT_117448 [Selaginella moellendorffii]	NA	sp|P25848|PHY1_CERPU/5e-26/Light-sensor Protein kinase OS=Ceratodon purpureus GN=PHY1 PE=3 SV=3	gsl:Gasu_49420/3e-24/serine/threonine protein kinase (EC:2.7.11.1); K17535 serine/threonine-protein kinase TNNI3K [EC:2.7.11.1]	L138452_1/1e-17/---	PS00107/-/Protein kinases ATP-binding region signature.	NA
CL43.Contig3_All	gi|302802774|ref|XP_002983141.1|/1.56793e-35/hypothetical protein SELMODRAFT_117448 [Selaginella moellendorffii] &gt;gi|300149294|gb|EFJ15950.1| hypothetical protein SELMODRAFT_117448 [Selaginella moellendorffii]	NA	sp|P25848|PHY1_CERPU/5e-26/Light-sensor Protein kinase OS=Ceratodon purpureus GN=PHY1 PE=3 SV=3	gsl:Gasu_49420/2e-24/serine/threonine protein kinase (EC:2.7.11.1); K17535 serine/threonine-protein kinase TNNI3K [EC:2.7.11.1]	L138452_1/1e-17/---	PF00069/5.2E-51/Protein kinase domain	NA
CL44.Contig1_All	gi|148906580|gb|ABR16442.1|/1.16479e-85/unknown [Picea sitchensis]	gi|270144541|gb|BT111493.1|/2e-71/Picea glauca clone GQ03238_H22 mRNA sequence	NA	NA	NA	PF02178/0.017/AT hook motif	NA
CL44.Contig2_All	gi|148906580|gb|ABR16442.1|/1.03842e-85/unknown [Picea sitchensis]	gi|270144541|gb|BT111493.1|/2e-71/Picea glauca clone GQ03238_H22 mRNA sequence	NA	NA	NA	PF02178/0.017/AT hook motif	NA
CL44.Contig3_All	gi|148906580|gb|ABR16442.1|/1.12034e-85/unknown [Picea sitchensis]	gi|270144541|gb|BT111493.1|/2e-71/Picea glauca clone GQ03238_H22 mRNA sequence	NA	NA	NA	PF02178/0.017/AT hook motif	NA
CL44.Contig4_All	gi|148906580|gb|ABR16442.1|/8.87136e-86/unknown [Picea sitchensis]	gi|270144541|gb|BT111493.1|/1e-71/Picea glauca clone GQ03238_H22 mRNA sequence	NA	NA	NA	PF02178/0.017/AT hook motif	NA
CL44.Contig5_All	gi|148906580|gb|ABR16442.1|/9.8784e-86/unknown [Picea sitchensis]	gi|270144541|gb|BT111493.1|/2e-71/Picea glauca clone GQ03238_H22 mRNA sequence	NA	NA	NA	PF02178/0.017/AT hook motif	NA
CL44.Contig6_All	gi|148906580|gb|ABR16442.1|/9.46184e-86/unknown [Picea sitchensis]	gi|270144541|gb|BT111493.1|/1e-71/Picea glauca clone GQ03238_H22 mRNA sequence	NA	NA	NA	PF02178/0.017/AT hook motif	NA
CL45.Contig1_All	gi|669633197|dbj|BAL60532.2|/0/myosin VIII [Marchantia polymorpha]	gi|449503517|ref|XM_004161994.1|/7e-41/PREDICTED: Cucumis sativus myosin-J heavy chain-like (LOC101222101), mRNA	sp|F4I507|MYO3_ARATH/0.0/Myosin-3 OS=Arabidopsis thaliana GN=VIII-A PE=2 SV=1	atr:18431605/0.0/myosin-1; K10357 myosin V	YOR326w/1e-126/---	SM00242/3.1E-251/Myosin. Large ATPases.	NA
CL45.Contig2_All	gi|586685859|ref|XP_006841789.1|/0/hypothetical protein AMTR_s00003p00267250 [Amborella trichopoda] &gt;gi|548843810|gb|ERN03464.1| hypothetical protein AMTR_s00003p00267250 [Amborella trichopoda]	gi|270144896|gb|BT111848.1|/2e-70/Picea glauca clone GQ03304_F04 mRNA sequence	sp|Q9LHE9|MYO1_ARATH/0.0/Myosin-1 OS=Arabidopsis thaliana GN=VIII-1 PE=1 SV=1	atr:18431605/0.0/myosin-1; K10357 myosin V	SPCC1919.10c/4e-160/---	PS51456/270.754/Myosin motor domain profile.	NA
CL45.Contig3_All	gi|586685859|ref|XP_006841789.1|/0/hypothetical protein AMTR_s00003p00267250 [Amborella trichopoda] &gt;gi|548843810|gb|ERN03464.1| hypothetical protein AMTR_s00003p00267250 [Amborella trichopoda]	gi|270144896|gb|BT111848.1|/2e-70/Picea glauca clone GQ03304_F04 mRNA sequence	sp|Q9LHE9|MYO1_ARATH/0.0/Myosin-1 OS=Arabidopsis thaliana GN=VIII-1 PE=1 SV=1	atr:18431605/0.0/myosin-1; K10357 myosin V	SPCC1919.10c/4e-159/---	PTHR13140/0.0/--	NA
CL45.Contig4_All	gi|586685859|ref|XP_006841789.1|/0/hypothetical protein AMTR_s00003p00267250 [Amborella trichopoda] &gt;gi|548843810|gb|ERN03464.1| hypothetical protein AMTR_s00003p00267250 [Amborella trichopoda]	gi|270144896|gb|BT111848.1|/2e-70/Picea glauca clone GQ03304_F04 mRNA sequence	sp|Q9LHE9|MYO1_ARATH/0.0/Myosin-1 OS=Arabidopsis thaliana GN=VIII-1 PE=1 SV=1	atr:18431605/0.0/myosin-1; K10357 myosin V	YOR326w/2e-157/---	PS51456/270.284/Myosin motor domain profile.	NA
CL45.Contig5_All	gi|669633197|dbj|BAL60532.2|/0/myosin VIII [Marchantia polymorpha]	gi|449503517|ref|XM_004161994.1|/2e-40/PREDICTED: Cucumis sativus myosin-J heavy chain-like (LOC101222101), mRNA	sp|F4I507|MYO3_ARATH/0.0/Myosin-3 OS=Arabidopsis thaliana GN=VIII-A PE=2 SV=1	atr:18431605/0.0/myosin-1; K10357 myosin V	SPCC1919.10c/4e-158/---	PTHR13140:SF351/0.0/--	NA
CL45.Contig6_All	gi|669633197|dbj|BAL60532.2|/0/myosin VIII [Marchantia polymorpha]	gi|343198389|gb|JN255184.1|/3e-45/Physcomitrella patens myosin VIII D mRNA, complete cds	sp|F4I507|MYO3_ARATH/0.0/Myosin-3 OS=Arabidopsis thaliana GN=VIII-A PE=2 SV=1	atr:18431605/0.0/myosin-1; K10357 myosin V	SPCC1919.10c/2e-162/---	PTHR13140/0.0/--	NA
CL45.Contig7_All	gi|586685859|ref|XP_006841789.1|/2.16929e-165/hypothetical protein AMTR_s00003p00267250 [Amborella trichopoda] &gt;gi|548843810|gb|ERN03464.1| hypothetical protein AMTR_s00003p00267250 [Amborella trichopoda]	gi|186489997|ref|NM_103919.4|/7e-23/Arabidopsis thaliana myosin VIIIA mRNA, complete cds	sp|Q9LHE9|MYO1_ARATH/5e-161/Myosin-1 OS=Arabidopsis thaliana GN=VIII-1 PE=1 SV=1	atr:18431605/4e-166/myosin-1; K10357 myosin V	SPBC2D10.14c/1e-94/---	PTHR13140:SF351/7.1E-220/--	NA
CL46.Contig1_All	gi|148910082|gb|ABR18123.1|/1.83796e-122/unknown [Picea sitchensis]	gi|148910611|gb|EF678641.1|/2e-06/Picea sitchensis clone WS0292_N14 unknown mRNA	sp|Q9LTA3|U91C1_ARATH/5e-82/UDP-glycosyltransferase 91C1 OS=Arabidopsis thaliana GN=UGT91C1 PE=2 SV=1	egr:104423524/1e-81/crocetin glucoside glucosyltransferase-like; K12937 cyanidin-3-O-glucoside 2''-O-glucuronosyltransferase [EC:2.4.1.254]	NA	PTHR11926/3.7E-150/--	NA
CL46.Contig2_All	gi|148910082|gb|ABR18123.1|/6.02672e-121/unknown [Picea sitchensis]	gi|148910611|gb|EF678641.1|/2e-06/Picea sitchensis clone WS0292_N14 unknown mRNA	sp|Q9LTA3|U91C1_ARATH/2e-80/UDP-glycosyltransferase 91C1 OS=Arabidopsis thaliana GN=UGT91C1 PE=2 SV=1	egr:104423524/3e-80/crocetin glucoside glucosyltransferase-like; K12937 cyanidin-3-O-glucoside 2''-O-glucuronosyltransferase [EC:2.4.1.254]	NA	PTHR11926/1.1E-146/--	NA
CL46.Contig3_All	gi|148910082|gb|ABR18123.1|/5.72221e-121/unknown [Picea sitchensis]	gi|148910611|gb|EF678641.1|/2e-06/Picea sitchensis clone WS0292_N14 unknown mRNA	sp|Q9LTA3|U91C1_ARATH/2e-80/UDP-glycosyltransferase 91C1 OS=Arabidopsis thaliana GN=UGT91C1 PE=2 SV=1	egr:104423524/3e-80/crocetin glucoside glucosyltransferase-like; K12937 cyanidin-3-O-glucoside 2''-O-glucuronosyltransferase [EC:2.4.1.254]	NA	PTHR11926/1.1E-146/--	NA
CL46.Contig4_All	gi|148910082|gb|ABR18123.1|/2.08697e-118/unknown [Picea sitchensis]	gi|148910611|gb|EF678641.1|/2e-06/Picea sitchensis clone WS0292_N14 unknown mRNA	sp|Q9LTA3|U91C1_ARATH/3e-78/UDP-glycosyltransferase 91C1 OS=Arabidopsis thaliana GN=UGT91C1 PE=2 SV=1	mdm:103438844/7e-73/cyanidin-3-O-glucoside 2-O-glucuronosyltransferase-like; K12937 cyanidin-3-O-glucoside 2''-O-glucuronosyltransferase [EC:2.4.1.254]	NA	PF00201/5.5E-20/UDP-glucoronosyl and UDP-glucosyl transferase	NA
CL46.Contig5_All	gi|148910082|gb|ABR18123.1|/4.30888e-49/unknown [Picea sitchensis]	NA	sp|Q9LTA3|U91C1_ARATH/2e-32/UDP-glycosyltransferase 91C1 OS=Arabidopsis thaliana GN=UGT91C1 PE=2 SV=1	pop:POPTR_0011s10010g/4e-31/POPTRDRAFT_568631; glycosyltransferase family protein; K17193 anthocyanidin 3-O-glucoside 2'''-O-xylosyltransferase [EC:2.4.2.51]	NA	PTHR11926:SF145/1.6E-54/--	NA
CL47.Contig1_All	NA	NA	NA	NA	NA	NA	NA
CL47.Contig2_All	NA	NA	NA	NA	NA	NA	NA
CL47.Contig3_All	NA	NA	NA	NA	NA	NA	NA
CL47.Contig4_All	NA	NA	NA	NA	NA	NA	NA
CL47.Contig5_All	NA	NA	NA	NA	NA	NA	NA
CL47.Contig6_All	NA	NA	NA	NA	NA	NA	NA
CL47.Contig7_All	NA	NA	NA	NA	NA	NA	NA
CL47.Contig8_All	NA	NA	NA	NA	NA	NA	NA
CL47.Contig9_All	NA	NA	NA	NA	NA	NA	NA
CL48.Contig1_All	gi|296090475|emb|CBI40671.3|/0/unnamed protein product [Vitis vinifera]	gi|270145953|gb|BT112905.1|/1e-127/Picea glauca clone GQ03322_J21 mRNA sequence	sp|Q8H0U8|RH42_ARATH/1e-38/DEAD-box ATP-dependent RNA helicase 42 OS=Arabidopsis thaliana GN=RH42 PE=1 SV=2	vvi:100266959/0.0/SART-1 family protein DOT2; K11984 U4/U6.U5 tri-snRNP-associated protein 1	MK0690/6e-17/---	PF03343/1.1E-92/SART-1 family	NA
CL48.Contig2_All	gi|296090475|emb|CBI40671.3|/0/unnamed protein product [Vitis vinifera]	gi|270145953|gb|BT112905.1|/1e-128/Picea glauca clone GQ03322_J21 mRNA sequence	sp|Q8H0U8|RH42_ARATH/3e-26/DEAD-box ATP-dependent RNA helicase 42 OS=Arabidopsis thaliana GN=RH42 PE=1 SV=2	vvi:100266959/0.0/SART-1 family protein DOT2; K11984 U4/U6.U5 tri-snRNP-associated protein 1	PAB0812/6e-10/---	PF03343/3.1E-96/SART-1 family	NA
CL48.Contig3_All	gi|586669420|ref|XP_006836392.1|/0/hypothetical protein AMTR_s00092p00135160 [Amborella trichopoda] &gt;gi|548838910|gb|ERM99245.1| hypothetical protein AMTR_s00092p00135160 [Amborella trichopoda]	gi|270145953|gb|BT112905.1|/1e-127/Picea glauca clone GQ03322_J21 mRNA sequence	sp|Q8H0U8|RH42_ARATH/5e-37/DEAD-box ATP-dependent RNA helicase 42 OS=Arabidopsis thaliana GN=RH42 PE=1 SV=2	atr:18427276/0.0/SART-1 family protein DOT2; K11984 U4/U6.U5 tri-snRNP-associated protein 1	MK0690/7e-17/---	PTHR14152:SF5/2.4E-123/--	NA
CL48.Contig4_All	gi|586669420|ref|XP_006836392.1|/5.7979e-78/hypothetical protein AMTR_s00092p00135160 [Amborella trichopoda] &gt;gi|548838910|gb|ERM99245.1| hypothetical protein AMTR_s00092p00135160 [Amborella trichopoda]	gi|270145953|gb|BT112905.1|/2e-78/Picea glauca clone GQ03322_J21 mRNA sequence	NA	atr:18427276/1e-78/SART-1 family protein DOT2; K11984 U4/U6.U5 tri-snRNP-associated protein 1	NA	PTHR14152/2.6E-53/--	NA
CL49.Contig1_All	gi|697118149|ref|XP_009612995.1|/4.9321e-34/PREDICTED: stress response protein nst1-like isoform X2 [Nicotiana tomentosiformis]	gi|359478209|ref|XM_002278147.2|/2e-18/PREDICTED: Vitis vinifera uncharacterized LOC100264609 (LOC100264609), mRNA	NA	NA	NA	NA	NA
CL49.Contig2_All	gi|359478210|ref|XP_002278183.2|/6.32855e-72/PREDICTED: uncharacterized protein LOC100264609 [Vitis vinifera] &gt;gi|296084320|emb|CBI24708.3| unnamed protein product [Vitis vinifera]	gi|270152195|gb|BT119081.1|/1e-53/Picea glauca clone GQ04101_D18 mRNA sequence	sp|Q8L716|U2A2B_ARATH/1e-09/Splicing factor U2af large subunit B OS=Arabidopsis thaliana GN=U2AF65B PE=2 SV=2	pda:103720771/6e-10/pre-mRNA-processing protein 40A-like; K12821 pre-mRNA-processing factor 40	SPAC140.02/8e-10/---	NA	NA
CL49.Contig3_All	gi|359478210|ref|XP_002278183.2|/7.91419e-72/PREDICTED: uncharacterized protein LOC100264609 [Vitis vinifera] &gt;gi|296084320|emb|CBI24708.3| unnamed protein product [Vitis vinifera]	gi|270152195|gb|BT119081.1|/1e-53/Picea glauca clone GQ04101_D18 mRNA sequence	sp|Q8L716|U2A2B_ARATH/2e-09/Splicing factor U2af large subunit B OS=Arabidopsis thaliana GN=U2AF65B PE=2 SV=2	pxb:103960080/3e-10/peptidyl-prolyl cis-trans isomerase CYP63; K09566 peptidyl-prolyl isomerase G (cyclophilin G) [EC:5.2.1.8]	SPAC140.02/8e-10/---	NA	NA
CL49.Contig4_All	gi|359478210|ref|XP_002278183.2|/5.1254e-64/PREDICTED: uncharacterized protein LOC100264609 [Vitis vinifera] &gt;gi|296084320|emb|CBI24708.3| unnamed protein product [Vitis vinifera]	gi|270152195|gb|BT119081.1|/1e-102/Picea glauca clone GQ04101_D18 mRNA sequence	sp|Q9ZR40|U2A2B_NICPL/3e-09/Splicing factor U2af large subunit B OS=Nicotiana plumbaginifolia GN=U2AF65B PE=2 SV=1	vvi:100262258/1e-08/DEAD-box ATP-dependent RNA helicase 42; K12811 ATP-dependent RNA helicase DDX46/PRP5 [EC:3.6.4.13]	NA	NA	NA
CL50.Contig1_All	gi|720020176|ref|XP_010262322.1|/1.22803e-169/PREDICTED: mitochondrial import inner membrane translocase subunit TIM44-2 [Nelumbo nucifera]	gi|270140944|gb|BT107896.1|/5e-60/Picea glauca clone GQ03114_B09 mRNA sequence	sp|Q5XF06|TI442_ARATH/2e-139/Mitochondrial import inner membrane translocase subunit TIM44-2 OS=Arabidopsis thaliana GN=TIM44-2 PE=1 SV=1	vvi:100258408/3e-160/mitochondrial import inner membrane translocase subunit TIM44-2; K17804 mitochondrial import inner membrane translocase subunit TIM44	NA	PTHR10721/1.5E-109/--	NA
CL50.Contig2_All	gi|720020176|ref|XP_010262322.1|/2.93528e-166/PREDICTED: mitochondrial import inner membrane translocase subunit TIM44-2 [Nelumbo nucifera]	gi|270140944|gb|BT107896.1|/5e-60/Picea glauca clone GQ03114_B09 mRNA sequence	sp|Q5XF06|TI442_ARATH/5e-136/Mitochondrial import inner membrane translocase subunit TIM44-2 OS=Arabidopsis thaliana GN=TIM44-2 PE=1 SV=1	vvi:100258408/8e-157/mitochondrial import inner membrane translocase subunit TIM44-2; K17804 mitochondrial import inner membrane translocase subunit TIM44	NA	PF04280/1.6E-41/Tim44-like domain	NA
CL50.Contig3_All	gi|720020176|ref|XP_010262322.1|/3.13022e-165/PREDICTED: mitochondrial import inner membrane translocase subunit TIM44-2 [Nelumbo nucifera]	gi|270140944|gb|BT107896.1|/5e-60/Picea glauca clone GQ03114_B09 mRNA sequence	sp|Q5XF06|TI442_ARATH/3e-133/Mitochondrial import inner membrane translocase subunit TIM44-2 OS=Arabidopsis thaliana GN=TIM44-2 PE=1 SV=1	vvi:100258408/4e-154/mitochondrial import inner membrane translocase subunit TIM44-2; K17804 mitochondrial import inner membrane translocase subunit TIM44	NA	PF04280/1.6E-41/Tim44-like domain	NA
CL50.Contig4_All	gi|720020176|ref|XP_010262322.1|/6.24509e-170/PREDICTED: mitochondrial import inner membrane translocase subunit TIM44-2 [Nelumbo nucifera]	gi|270140944|gb|BT107896.1|/5e-60/Picea glauca clone GQ03114_B09 mRNA sequence	sp|Q5XF06|TI442_ARATH/8e-138/Mitochondrial import inner membrane translocase subunit TIM44-2 OS=Arabidopsis thaliana GN=TIM44-2 PE=1 SV=1	vvi:100258408/1e-158/mitochondrial import inner membrane translocase subunit TIM44-2; K17804 mitochondrial import inner membrane translocase subunit TIM44	NA	SM00978/1.1E-26/--	NA
CL50.Contig5_All	gi|720020176|ref|XP_010262322.1|/2.70197e-168/PREDICTED: mitochondrial import inner membrane translocase subunit TIM44-2 [Nelumbo nucifera]	gi|270140944|gb|BT107896.1|/6e-60/Picea glauca clone GQ03114_B09 mRNA sequence	sp|Q5XF06|TI442_ARATH/2e-137/Mitochondrial import inner membrane translocase subunit TIM44-2 OS=Arabidopsis thaliana GN=TIM44-2 PE=1 SV=1	vvi:100258408/1e-158/mitochondrial import inner membrane translocase subunit TIM44-2; K17804 mitochondrial import inner membrane translocase subunit TIM44	NA	PTHR10721/2.5E-109/--	NA
CL50.Contig6_All	gi|720020176|ref|XP_010262322.1|/2.90429e-45/PREDICTED: mitochondrial import inner membrane translocase subunit TIM44-2 [Nelumbo nucifera]	gi|359480278|ref|XM_002278492.2|/1e-08/PREDICTED: Vitis vinifera mitochondrial import inner membrane translocase subunit tim44-like (LOC100258408), mRNA	sp|Q5XF06|TI442_ARATH/2e-29/Mitochondrial import inner membrane translocase subunit TIM44-2 OS=Arabidopsis thaliana GN=TIM44-2 PE=1 SV=1	vvi:100258408/7e-43/mitochondrial import inner membrane translocase subunit TIM44-2; K17804 mitochondrial import inner membrane translocase subunit TIM44	NA	NA	NA
CL50.Contig7_All	gi|720020176|ref|XP_010262322.1|/1.90019e-168/PREDICTED: mitochondrial import inner membrane translocase subunit TIM44-2 [Nelumbo nucifera]	gi|270140944|gb|BT107896.1|/5e-60/Picea glauca clone GQ03114_B09 mRNA sequence	sp|Q5XF06|TI442_ARATH/1e-137/Mitochondrial import inner membrane translocase subunit TIM44-2 OS=Arabidopsis thaliana GN=TIM44-2 PE=1 SV=1	vvi:100258408/7e-159/mitochondrial import inner membrane translocase subunit TIM44-2; K17804 mitochondrial import inner membrane translocase subunit TIM44	NA	PTHR10721/2.5E-109/--	NA
CL50.Contig8_All	gi|720020176|ref|XP_010262322.1|/9.4993e-164/PREDICTED: mitochondrial import inner membrane translocase subunit TIM44-2 [Nelumbo nucifera]	gi|270140944|gb|BT107896.1|/5e-60/Picea glauca clone GQ03114_B09 mRNA sequence	sp|Q5XF06|TI442_ARATH/5e-133/Mitochondrial import inner membrane translocase subunit TIM44-2 OS=Arabidopsis thaliana GN=TIM44-2 PE=1 SV=1	vvi:100258408/3e-154/mitochondrial import inner membrane translocase subunit TIM44-2; K17804 mitochondrial import inner membrane translocase subunit TIM44	NA	PF04280/1.6E-41/Tim44-like domain	NA
CL50.Contig9_All	gi|720020176|ref|XP_010262322.1|/1.33101e-163/PREDICTED: mitochondrial import inner membrane translocase subunit TIM44-2 [Nelumbo nucifera]	gi|270140944|gb|BT107896.1|/7e-60/Picea glauca clone GQ03114_B09 mRNA sequence	sp|Q5XF06|TI442_ARATH/7e-133/Mitochondrial import inner membrane translocase subunit TIM44-2 OS=Arabidopsis thaliana GN=TIM44-2 PE=1 SV=1	vvi:100258408/5e-154/mitochondrial import inner membrane translocase subunit TIM44-2; K17804 mitochondrial import inner membrane translocase subunit TIM44	NA	PF04280/1.6E-41/Tim44-like domain	NA
CL50.Contig10_All	gi|720020176|ref|XP_010262322.1|/6.6105e-165/PREDICTED: mitochondrial import inner membrane translocase subunit TIM44-2 [Nelumbo nucifera]	gi|270140944|gb|BT107896.1|/5e-60/Picea glauca clone GQ03114_B09 mRNA sequence	sp|Q5XF06|TI442_ARATH/9e-135/Mitochondrial import inner membrane translocase subunit TIM44-2 OS=Arabidopsis thaliana GN=TIM44-2 PE=1 SV=1	vvi:100258408/2e-155/mitochondrial import inner membrane translocase subunit TIM44-2; K17804 mitochondrial import inner membrane translocase subunit TIM44	NA	PF04280/1.6E-41/Tim44-like domain	NA
CL50.Contig11_All	gi|694387468|ref|XP_009369483.1|/2.17321e-14/PREDICTED: mitochondrial import inner membrane translocase subunit TIM44-2-like [Pyrus x bretschneideri]	gi|349724044|emb|FQ382307.1|/2e-09/Vitis vinifera clone SS0ABG62YH12	sp|Q5XF06|TI442_ARATH/5e-14/Mitochondrial import inner membrane translocase subunit TIM44-2 OS=Arabidopsis thaliana GN=TIM44-2 PE=1 SV=1	pxb:103958887/4e-15/mitochondrial import inner membrane translocase subunit TIM44-2-like; K17804 mitochondrial import inner membrane translocase subunit TIM44	NA	NA	NA
CL50.Contig12_All	gi|720020176|ref|XP_010262322.1|/1.3109e-169/PREDICTED: mitochondrial import inner membrane translocase subunit TIM44-2 [Nelumbo nucifera]	gi|270140944|gb|BT107896.1|/5e-60/Picea glauca clone GQ03114_B09 mRNA sequence	sp|Q5XF06|TI442_ARATH/2e-139/Mitochondrial import inner membrane translocase subunit TIM44-2 OS=Arabidopsis thaliana GN=TIM44-2 PE=1 SV=1	vvi:100258408/4e-160/mitochondrial import inner membrane translocase subunit TIM44-2; K17804 mitochondrial import inner membrane translocase subunit TIM44	NA	PTHR10721/6.3E-110/--	NA
CL50.Contig13_All	gi|720020176|ref|XP_010262322.1|/3.20094e-165/PREDICTED: mitochondrial import inner membrane translocase subunit TIM44-2 [Nelumbo nucifera]	gi|270140944|gb|BT107896.1|/5e-60/Picea glauca clone GQ03114_B09 mRNA sequence	sp|Q5XF06|TI442_ARATH/3e-133/Mitochondrial import inner membrane translocase subunit TIM44-2 OS=Arabidopsis thaliana GN=TIM44-2 PE=1 SV=1	vvi:100258408/5e-154/mitochondrial import inner membrane translocase subunit TIM44-2; K17804 mitochondrial import inner membrane translocase subunit TIM44	NA	PF04280/1.6E-41/Tim44-like domain	NA
CL50.Contig14_All	gi|720020176|ref|XP_010262322.1|/2.04081e-168/PREDICTED: mitochondrial import inner membrane translocase subunit TIM44-2 [Nelumbo nucifera]	gi|270140944|gb|BT107896.1|/5e-60/Picea glauca clone GQ03114_B09 mRNA sequence	sp|Q5XF06|TI442_ARATH/6e-138/Mitochondrial import inner membrane translocase subunit TIM44-2 OS=Arabidopsis thaliana GN=TIM44-2 PE=1 SV=1	vvi:100258408/7e-159/mitochondrial import inner membrane translocase subunit TIM44-2; K17804 mitochondrial import inner membrane translocase subunit TIM44	NA	SM00978/1.1E-26/--	NA
CL50.Contig15_All	gi|720020176|ref|XP_010262322.1|/5.34203e-169/PREDICTED: mitochondrial import inner membrane translocase subunit TIM44-2 [Nelumbo nucifera]	gi|270140944|gb|BT107896.1|/5e-60/Picea glauca clone GQ03114_B09 mRNA sequence	sp|Q5XF06|TI442_ARATH/9e-139/Mitochondrial import inner membrane translocase subunit TIM44-2 OS=Arabidopsis thaliana GN=TIM44-2 PE=1 SV=1	vvi:100258408/1e-159/mitochondrial import inner membrane translocase subunit TIM44-2; K17804 mitochondrial import inner membrane translocase subunit TIM44	NA	SM00978/3.5E-26/--	NA
CL50.Contig16_All	gi|720020176|ref|XP_010262322.1|/2.35295e-168/PREDICTED: mitochondrial import inner membrane translocase subunit TIM44-2 [Nelumbo nucifera]	gi|270140944|gb|BT107896.1|/6e-60/Picea glauca clone GQ03114_B09 mRNA sequence	sp|Q5XF06|TI442_ARATH/2e-137/Mitochondrial import inner membrane translocase subunit TIM44-2 OS=Arabidopsis thaliana GN=TIM44-2 PE=1 SV=1	vvi:100258408/9e-159/mitochondrial import inner membrane translocase subunit TIM44-2; K17804 mitochondrial import inner membrane translocase subunit TIM44	NA	PTHR10721/2.5E-109/--	NA
CL50.Contig17_All	gi|720020176|ref|XP_010262322.1|/9.96656e-168/PREDICTED: mitochondrial import inner membrane translocase subunit TIM44-2 [Nelumbo nucifera]	gi|270140944|gb|BT107896.1|/6e-60/Picea glauca clone GQ03114_B09 mRNA sequence	sp|Q5XF06|TI442_ARATH/6e-137/Mitochondrial import inner membrane translocase subunit TIM44-2 OS=Arabidopsis thaliana GN=TIM44-2 PE=1 SV=1	vvi:100258408/4e-158/mitochondrial import inner membrane translocase subunit TIM44-2; K17804 mitochondrial import inner membrane translocase subunit TIM44	NA	SM00978/3.5E-26/--	NA
CL50.Contig18_All	gi|720020176|ref|XP_010262322.1|/1.39464e-163/PREDICTED: mitochondrial import inner membrane translocase subunit TIM44-2 [Nelumbo nucifera]	gi|270140944|gb|BT107896.1|/7e-60/Picea glauca clone GQ03114_B09 mRNA sequence	sp|Q5XF06|TI442_ARATH/7e-133/Mitochondrial import inner membrane translocase subunit TIM44-2 OS=Arabidopsis thaliana GN=TIM44-2 PE=1 SV=1	vvi:100258408/5e-154/mitochondrial import inner membrane translocase subunit TIM44-2; K17804 mitochondrial import inner membrane translocase subunit TIM44	NA	PF04280/1.6E-41/Tim44-like domain	NA
CL50.Contig19_All	gi|703134429|ref|XP_010105638.1|/3.02285e-13/Mitochondrial import inner membrane translocase subunit TIM44 [Morus notabilis] &gt;gi|587917890|gb|EXC05426.1| Mitochondrial import inner membrane translocase subunit TIM44 [Morus notabilis]	gi|349724044|emb|FQ382307.1|/1e-09/Vitis vinifera clone SS0ABG62YH12	sp|Q5XF06|TI442_ARATH/8e-12/Mitochondrial import inner membrane translocase subunit TIM44-2 OS=Arabidopsis thaliana GN=TIM44-2 PE=1 SV=1	cmo:103504598/1e-13/mitochondrial import inner membrane translocase subunit TIM44-2-like; K17804 mitochondrial import inner membrane translocase subunit TIM44	NA	NA	NA
CL50.Contig20_All	gi|720020176|ref|XP_010262322.1|/2.98451e-153/PREDICTED: mitochondrial import inner membrane translocase subunit TIM44-2 [Nelumbo nucifera]	gi|270140944|gb|BT107896.1|/6e-60/Picea glauca clone GQ03114_B09 mRNA sequence	sp|Q5XF06|TI442_ARATH/7e-125/Mitochondrial import inner membrane translocase subunit TIM44-2 OS=Arabidopsis thaliana GN=TIM44-2 PE=1 SV=1	vvi:100258408/1e-141/mitochondrial import inner membrane translocase subunit TIM44-2; K17804 mitochondrial import inner membrane translocase subunit TIM44	NA	PF04280/1.6E-41/Tim44-like domain	NA
CL50.Contig21_All	gi|720020176|ref|XP_010262322.1|/2.4819e-54/PREDICTED: mitochondrial import inner membrane translocase subunit TIM44-2 [Nelumbo nucifera]	gi|349724044|emb|FQ382307.1|/6e-07/Vitis vinifera clone SS0ABG62YH12	sp|Q5XF06|TI442_ARATH/4e-39/Mitochondrial import inner membrane translocase subunit TIM44-2 OS=Arabidopsis thaliana GN=TIM44-2 PE=1 SV=1	vvi:100258408/1e-48/mitochondrial import inner membrane translocase subunit TIM44-2; K17804 mitochondrial import inner membrane translocase subunit TIM44	NA	NA	NA
CL50.Contig22_All	gi|720020176|ref|XP_010262322.1|/3.40221e-153/PREDICTED: mitochondrial import inner membrane translocase subunit TIM44-2 [Nelumbo nucifera]	gi|270140944|gb|BT107896.1|/7e-60/Picea glauca clone GQ03114_B09 mRNA sequence	sp|Q5XF06|TI442_ARATH/8e-125/Mitochondrial import inner membrane translocase subunit TIM44-2 OS=Arabidopsis thaliana GN=TIM44-2 PE=1 SV=1	vvi:100258408/1e-141/mitochondrial import inner membrane translocase subunit TIM44-2; K17804 mitochondrial import inner membrane translocase subunit TIM44	NA	PF04280/1.6E-41/Tim44-like domain	NA
CL50.Contig23_All	gi|720020176|ref|XP_010262322.1|/2.79872e-168/PREDICTED: mitochondrial import inner membrane translocase subunit TIM44-2 [Nelumbo nucifera]	gi|270140944|gb|BT107896.1|/7e-60/Picea glauca clone GQ03114_B09 mRNA sequence	sp|Q5XF06|TI442_ARATH/2e-137/Mitochondrial import inner membrane translocase subunit TIM44-2 OS=Arabidopsis thaliana GN=TIM44-2 PE=1 SV=1	vvi:100258408/1e-158/mitochondrial import inner membrane translocase subunit TIM44-2; K17804 mitochondrial import inner membrane translocase subunit TIM44	NA	PTHR10721/3.1E-108/--	NA
CL50.Contig24_All	gi|720020176|ref|XP_010262322.1|/4.89103e-163/PREDICTED: mitochondrial import inner membrane translocase subunit TIM44-2 [Nelumbo nucifera]	gi|270140944|gb|BT107896.1|/6e-60/Picea glauca clone GQ03114_B09 mRNA sequence	sp|Q5XF06|TI442_ARATH/3e-132/Mitochondrial import inner membrane translocase subunit TIM44-2 OS=Arabidopsis thaliana GN=TIM44-2 PE=1 SV=1	vvi:100258408/2e-153/mitochondrial import inner membrane translocase subunit TIM44-2; K17804 mitochondrial import inner membrane translocase subunit TIM44	NA	PF04280/2.4E-41/Tim44-like domain	NA
CL50.Contig25_All	gi|720020176|ref|XP_010262322.1|/3.28738e-153/PREDICTED: mitochondrial import inner membrane translocase subunit TIM44-2 [Nelumbo nucifera]	gi|270140944|gb|BT107896.1|/7e-60/Picea glauca clone GQ03114_B09 mRNA sequence	sp|Q5XF06|TI442_ARATH/2e-123/Mitochondrial import inner membrane translocase subunit TIM44-2 OS=Arabidopsis thaliana GN=TIM44-2 PE=1 SV=1	vvi:100258408/1e-141/mitochondrial import inner membrane translocase subunit TIM44-2; K17804 mitochondrial import inner membrane translocase subunit TIM44	NA	PF04280/4.4E-41/Tim44-like domain	NA
CL50.Contig26_All	gi|720020176|ref|XP_010262322.1|/1.16879e-163/PREDICTED: mitochondrial import inner membrane translocase subunit TIM44-2 [Nelumbo nucifera]	gi|270140944|gb|BT107896.1|/6e-60/Picea glauca clone GQ03114_B09 mRNA sequence	sp|Q5XF06|TI442_ARATH/6e-133/Mitochondrial import inner membrane translocase subunit TIM44-2 OS=Arabidopsis thaliana GN=TIM44-2 PE=1 SV=1	vvi:100258408/4e-154/mitochondrial import inner membrane translocase subunit TIM44-2; K17804 mitochondrial import inner membrane translocase subunit TIM44	NA	PF04280/1.6E-41/Tim44-like domain	NA
CL51.Contig1_All	gi|147857933|emb|CAN80388.1|/3.34564e-14/hypothetical protein VITISV_000106 [Vitis vinifera]	NA	NA	mdm:103414113/3e-14/uncharacterized LOC103414113; K18577 mannosylglycoprotein endo-beta-mannosidase [EC:3.2.1.152]	NA	PTHR19446:SF230/6.4E-22/--	NA
CL51.Contig2_All	gi|147842117|emb|CAN69235.1|/1.52928e-06/hypothetical protein VITISV_009257 [Vitis vinifera]	NA	NA	NA	NA	NA	NA
CL51.Contig3_All	gi|92429658|gb|ABE77191.1|/2.51993e-06/putative non-LTR retroelement reverse transcriptase [Sorghum bicolor]	gi|221327824|gb|FJ266027.1|/3e-07/Oryza punctata clone OP__Ba004F03, complete sequence	NA	NA	NA	PF00078/2.8E-6/Reverse transcriptase (RNA-dependent DNA polymerase)	NA
CL52.Contig1_All	gi|720049768|ref|XP_010271550.1|/0/PREDICTED: leucine-rich repeat receptor-like serine/threonine-protein kinase BAM1 [Nelumbo nucifera]	gi|270149844|gb|BT116730.1|/1e-111/Picea glauca clone GQ03805_K02 mRNA sequence	sp|O49545|BAME1_ARATH/0.0/Leucine-rich repeat receptor-like serine/threonine-protein kinase BAM1 OS=Arabidopsis thaliana GN=BAM1 PE=1 SV=1	vvi:100260741/0.0/receptor protein kinase CLAVATA1; K00924	alr0124_1/2e-33/---	SM00369/19.0/Leucine-rich repeats, typical (most populated) subfamily	NA
CL52.Contig2_All	gi|720040607|ref|XP_010268646.1|/0/PREDICTED: leucine-rich repeat receptor-like serine/threonine-protein kinase BAM1 [Nelumbo nucifera]	gi|270149844|gb|BT116730.1|/1e-174/Picea glauca clone GQ03805_K02 mRNA sequence	sp|O49545|BAME1_ARATH/0.0/Leucine-rich repeat receptor-like serine/threonine-protein kinase BAM1 OS=Arabidopsis thaliana GN=BAM1 PE=1 SV=1	vvi:100260741/0.0/receptor protein kinase CLAVATA1; K00924	alr0124_1/1e-30/---	SM00369/28.0/Leucine-rich repeats, typical (most populated) subfamily	NA
CL52.Contig3_All	gi|720040607|ref|XP_010268646.1|/0/PREDICTED: leucine-rich repeat receptor-like serine/threonine-protein kinase BAM1 [Nelumbo nucifera]	gi|270149844|gb|BT116730.1|/0.0/Picea glauca clone GQ03805_K02 mRNA sequence	sp|O49545|BAME1_ARATH/0.0/Leucine-rich repeat receptor-like serine/threonine-protein kinase BAM1 OS=Arabidopsis thaliana GN=BAM1 PE=1 SV=1	vvi:100260741/0.0/receptor protein kinase CLAVATA1; K00924	alr0124_1/1e-30/---	SM00369/210.0/Leucine-rich repeats, typical (most populated) subfamily	NA
CL52.Contig4_All	gi|720049768|ref|XP_010271550.1|/0/PREDICTED: leucine-rich repeat receptor-like serine/threonine-protein kinase BAM1 [Nelumbo nucifera]	gi|270151733|gb|BT118619.1|/4e-96/Picea glauca clone GQ04008_E05 mRNA sequence	sp|O49545|BAME1_ARATH/0.0/Leucine-rich repeat receptor-like serine/threonine-protein kinase BAM1 OS=Arabidopsis thaliana GN=BAM1 PE=1 SV=1	vvi:100260741/0.0/receptor protein kinase CLAVATA1; K00924	alr0124_1/2e-33/---	PTHR24420:SF686/0.0/--	NA
CL52.Contig5_All	NA	NA	NA	NA	NA	NA	NA
CL53.Contig1_All	gi|719980950|ref|XP_010249975.1|/0/PREDICTED: potassium channel AKT1-like [Nelumbo nucifera]	gi|270138891|gb|BT105843.1|/1e-61/Picea glauca clone GQ02829_E08 mRNA sequence	sp|Q0JKV1|AKT1_ORYSJ/0.0/Potassium channel AKT1 OS=Oryza sativa subsp. japonica GN=AKT1 PE=2 SV=1	sita:101767716/2e-118/potassium channel KOR1; K04957 hyperpolarization activated cyclic nucleotide-gated potassium channel 4	all2748/2e-18/---	PR01415/1.3E-6/Ankyrin repeat signature	NA
CL53.Contig2_All	gi|586686379|ref|XP_006841929.1|/0/hypothetical protein AMTR_s00042p00201380 [Amborella trichopoda] &gt;gi|548843955|gb|ERN03604.1| hypothetical protein AMTR_s00042p00201380 [Amborella trichopoda]	gi|270138891|gb|BT105843.1|/3e-44/Picea glauca clone GQ02829_E08 mRNA sequence	sp|Q0JKV1|AKT1_ORYSJ/7e-178/Potassium channel AKT1 OS=Oryza sativa subsp. japonica GN=AKT1 PE=2 SV=1	sita:101767716/2e-68/potassium channel KOR1; K04957 hyperpolarization activated cyclic nucleotide-gated potassium channel 4	all2748/3e-19/---	PR01463/3.0E-10/EAG/ELK/ERG potassium channel family signature	NA
CL53.Contig3_All	gi|586686379|ref|XP_006841929.1|/0/hypothetical protein AMTR_s00042p00201380 [Amborella trichopoda] &gt;gi|548843955|gb|ERN03604.1| hypothetical protein AMTR_s00042p00201380 [Amborella trichopoda]	gi|270138891|gb|BT105843.1|/3e-44/Picea glauca clone GQ02829_E08 mRNA sequence	sp|Q0JKV1|AKT1_ORYSJ/6e-178/Potassium channel AKT1 OS=Oryza sativa subsp. japonica GN=AKT1 PE=2 SV=1	sita:101767716/2e-68/potassium channel KOR1; K04957 hyperpolarization activated cyclic nucleotide-gated potassium channel 4	all2748/3e-19/---	PR01463/3.0E-10/EAG/ELK/ERG potassium channel family signature	NA
CL53.Contig4_All	gi|586686379|ref|XP_006841929.1|/0/hypothetical protein AMTR_s00042p00201380 [Amborella trichopoda] &gt;gi|548843955|gb|ERN03604.1| hypothetical protein AMTR_s00042p00201380 [Amborella trichopoda]	gi|270138891|gb|BT105843.1|/3e-44/Picea glauca clone GQ02829_E08 mRNA sequence	sp|Q0JKV1|AKT1_ORYSJ/7e-178/Potassium channel AKT1 OS=Oryza sativa subsp. japonica GN=AKT1 PE=2 SV=1	sita:101767716/2e-68/potassium channel KOR1; K04957 hyperpolarization activated cyclic nucleotide-gated potassium channel 4	all2748/3e-19/---	PR01463/4.4E-10/EAG/ELK/ERG potassium channel family signature	NA
CL53.Contig5_All	gi|586686379|ref|XP_006841929.1|/0/hypothetical protein AMTR_s00042p00201380 [Amborella trichopoda] &gt;gi|548843955|gb|ERN03604.1| hypothetical protein AMTR_s00042p00201380 [Amborella trichopoda]	gi|270138891|gb|BT105843.1|/3e-44/Picea glauca clone GQ02829_E08 mRNA sequence	sp|Q0JKV1|AKT1_ORYSJ/7e-178/Potassium channel AKT1 OS=Oryza sativa subsp. japonica GN=AKT1 PE=2 SV=1	sita:101767716/2e-68/potassium channel KOR1; K04957 hyperpolarization activated cyclic nucleotide-gated potassium channel 4	all2748/3e-19/---	PR01463/4.4E-10/EAG/ELK/ERG potassium channel family signature	NA
CL53.Contig6_All	gi|586686379|ref|XP_006841929.1|/0/hypothetical protein AMTR_s00042p00201380 [Amborella trichopoda] &gt;gi|548843955|gb|ERN03604.1| hypothetical protein AMTR_s00042p00201380 [Amborella trichopoda]	gi|270138891|gb|BT105843.1|/1e-61/Picea glauca clone GQ02829_E08 mRNA sequence	sp|Q0JKV1|AKT1_ORYSJ/0.0/Potassium channel AKT1 OS=Oryza sativa subsp. japonica GN=AKT1 PE=2 SV=1	sita:101767716/5e-97/potassium channel KOR1; K04957 hyperpolarization activated cyclic nucleotide-gated potassium channel 4	all2748/2e-09/---	PF00027/6.1E-14/Cyclic nucleotide-binding domain	NA
CL54.Contig1_All	NA	NA	NA	NA	NA	NA	NA
CL54.Contig2_All	NA	NA	NA	NA	NA	PS50878/8.691/Reverse transcriptase (RT) catalytic domain profile.	NA
CL55.Contig1_All	gi|294461524|gb|ADE76323.1|/1.34873e-91/unknown [Picea sitchensis]	gi|383132287|gb|FJ098426.2|/3e-40/Pinus taeda isolate 2044 anonymous locus 2_5862_01 genomic sequence >gi|383132289|gb|FJ098419.2| Pinus taeda isolate 2043 anonymous locus 2_5862_01 genomic sequence >gi|383132291|gb|FJ098420.2| Pinus taeda isolate 2039 anonymous locus 2_5862_01 genomic sequence >gi|383132301|gb|FJ098432.2| Pinus taeda isolate 2041 anonymous locus 2_5862_01 genomic sequence >gi|38…	NA	NA	NA	PTHR13462/1.6E-67/--	NA
CL55.Contig2_All	gi|294461524|gb|ADE76323.1|/8.39344e-86/unknown [Picea sitchensis]	gi|383132287|gb|FJ098426.2|/1e-40/Pinus taeda isolate 2044 anonymous locus 2_5862_01 genomic sequence >gi|383132289|gb|FJ098419.2| Pinus taeda isolate 2043 anonymous locus 2_5862_01 genomic sequence >gi|383132291|gb|FJ098420.2| Pinus taeda isolate 2039 anonymous locus 2_5862_01 genomic sequence >gi|383132301|gb|FJ098432.2| Pinus taeda isolate 2041 anonymous locus 2_5862_01 genomic sequence >gi|38…	NA	NA	NA	PF04678/7.0E-53/Protein of unknown function, DUF607	NA
CL56.Contig1_All	NA	NA	NA	NA	NA	NA	NA
CL56.Contig2_All	gi|147799024|emb|CAN72567.1|/5.49665e-20/hypothetical protein VITISV_044177 [Vitis vinifera]	NA	sp|P10978|POLX_TOBAC/3e-15/Retrovirus-related Pol polyprotein from transposon TNT 1-94 OS=Nicotiana tabacum PE=2 SV=1	obr:102707106/5e-14/uncharacterized LOC102707106; K12619 5'-3' exoribonuclease 2 [EC:3.1.13.-]	NA	PF14227/1.3E-23/gag-polypeptide of LTR copia-type	NA
CL56.Contig3_All	gi|302817304|ref|XP_002990328.1|/4.98081e-13/hypothetical protein SELMODRAFT_131456, partial [Selaginella moellendorffii] &gt;gi|302825346|ref|XP_002994296.1| hypothetical protein SELMODRAFT_138460, partial [Selaginella moellendorffii] &gt;gi|300137827|gb|EFJ04640.1| hypothetical protein SELMODRAFT_138460, partial [Selaginella moellendorffii] &gt;gi|300141890|gb|EFJ08597.1| hypothetical protein S…	NA	NA	zma:103633899/5e-06/uncharacterized LOC103633899; K03469 ribonuclease HI [EC:3.1.26.4]	VNG0255C/2e-13/---	NA	NA
CL56.Contig4_All	gi|657384987|gb|AES97621.2|/8.0308e-13/F-box protein interaction domain protein [Medicago truncatula]	gi|184186921|gb|EU606213.1|/7e-10/Ginkgo biloba MSAP marker MYM1 genomic sequence	NA	NA	MT2287_1/3e-11/---	NA	NA
CL56.Contig5_All	gi|586643826|ref|XP_006826962.1|/6.00884e-11/hypothetical protein AMTR_s00010p00193870 [Amborella trichopoda] &gt;gi|548831391|gb|ERM94199.1| hypothetical protein AMTR_s00010p00193870 [Amborella trichopoda]	gi|270142654|gb|BT109606.1|/2e-15/Picea glauca clone GQ03210_I03 mRNA sequence	NA	NA	NA	NA	NA
CL56.Contig6_All	gi|586643826|ref|XP_006826962.1|/8.47848e-12/hypothetical protein AMTR_s00010p00193870 [Amborella trichopoda] &gt;gi|548831391|gb|ERM94199.1| hypothetical protein AMTR_s00010p00193870 [Amborella trichopoda]	gi|270142654|gb|BT109606.1|/1e-16/Picea glauca clone GQ03210_I03 mRNA sequence	NA	NA	NA	NA	NA
CL56.Contig7_All	gi|302817304|ref|XP_002990328.1|/3.26717e-14/hypothetical protein SELMODRAFT_131456, partial [Selaginella moellendorffii] &gt;gi|302825346|ref|XP_002994296.1| hypothetical protein SELMODRAFT_138460, partial [Selaginella moellendorffii] &gt;gi|300137827|gb|EFJ04640.1| hypothetical protein SELMODRAFT_138460, partial [Selaginella moellendorffii] &gt;gi|300141890|gb|EFJ08597.1| hypothetical protein S…	NA	NA	zma:103633899/1e-06/uncharacterized LOC103633899; K03469 ribonuclease HI [EC:3.1.26.4]	VNG0255C/1e-13/---	PF13456/6.2E-15/Reverse transcriptase-like	biological_process:GO:0007127//meiosis I;GO:0007059//chromosome segregation;GO:0051276//chromosome organization;GO:0032501//multicellular organismal process;GO:0006259//DNA metabolic process;GO:0065007//biological regulation;
CL56.Contig8_All	NA	NA	NA	NA	NA	NA	NA
CL56.Contig9_All	NA	NA	NA	NA	NA	NA	NA
CL57.Contig1_All	gi|700259206|gb|AIU51207.1|/2.08569e-159/regulatory particle non-ATPase 13, partial [Ginkgo biloba]	gi|270150600|gb|BT117486.1|/1e-127/Picea glauca clone GQ03901_H21 mRNA sequence	sp|O48726|RPN13_ARATH/1e-98/26S proteasome regulatory subunit RPN13 OS=Arabidopsis thaliana GN=RPN13 PE=1 SV=2	NA	NA	PF04683/7.7E-30/Proteasome complex subunit Rpn13 ubiquitin receptor	NA
CL57.Contig2_All	gi|700259206|gb|AIU51207.1|/1.22869e-153/regulatory particle non-ATPase 13, partial [Ginkgo biloba]	gi|270150600|gb|BT117486.1|/3e-67/Picea glauca clone GQ03901_H21 mRNA sequence	sp|O48726|RPN13_ARATH/3e-94/26S proteasome regulatory subunit RPN13 OS=Arabidopsis thaliana GN=RPN13 PE=1 SV=2	NA	NA	PTHR12225/1.8E-90/--	NA
CL57.Contig3_All	gi|700259206|gb|AIU51207.1|/2.02139e-159/regulatory particle non-ATPase 13, partial [Ginkgo biloba]	gi|270150600|gb|BT117486.1|/1e-127/Picea glauca clone GQ03901_H21 mRNA sequence	sp|O48726|RPN13_ARATH/1e-98/26S proteasome regulatory subunit RPN13 OS=Arabidopsis thaliana GN=RPN13 PE=1 SV=2	NA	NA	PTHR12225/1.9E-90/--	NA
CL57.Contig4_All	gi|700259206|gb|AIU51207.1|/1.8841e-159/regulatory particle non-ATPase 13, partial [Ginkgo biloba]	gi|270150600|gb|BT117486.1|/1e-127/Picea glauca clone GQ03901_H21 mRNA sequence	sp|O48726|RPN13_ARATH/1e-98/26S proteasome regulatory subunit RPN13 OS=Arabidopsis thaliana GN=RPN13 PE=1 SV=2	NA	NA	PF04683/7.7E-30/Proteasome complex subunit Rpn13 ubiquitin receptor	NA
CL57.Contig5_All	gi|700259206|gb|AIU51207.1|/1.2842e-153/regulatory particle non-ATPase 13, partial [Ginkgo biloba]	gi|270150600|gb|BT117486.1|/3e-67/Picea glauca clone GQ03901_H21 mRNA sequence	sp|O48726|RPN13_ARATH/3e-94/26S proteasome regulatory subunit RPN13 OS=Arabidopsis thaliana GN=RPN13 PE=1 SV=2	NA	NA	PTHR12225/2.4E-90/--	NA
CL57.Contig6_All	gi|700259206|gb|AIU51207.1|/1.15754e-153/regulatory particle non-ATPase 13, partial [Ginkgo biloba]	gi|270150600|gb|BT117486.1|/3e-67/Picea glauca clone GQ03901_H21 mRNA sequence	sp|O48726|RPN13_ARATH/3e-94/26S proteasome regulatory subunit RPN13 OS=Arabidopsis thaliana GN=RPN13 PE=1 SV=2	NA	NA	PTHR12225/2.4E-90/--	NA
CL57.Contig7_All	gi|700259206|gb|AIU51207.1|/1.99326e-159/regulatory particle non-ATPase 13, partial [Ginkgo biloba]	gi|270150600|gb|BT117486.1|/1e-127/Picea glauca clone GQ03901_H21 mRNA sequence	sp|O48726|RPN13_ARATH/1e-98/26S proteasome regulatory subunit RPN13 OS=Arabidopsis thaliana GN=RPN13 PE=1 SV=2	NA	NA	PF04683/7.7E-30/Proteasome complex subunit Rpn13 ubiquitin receptor	NA
CL57.Contig8_All	gi|148909523|gb|ABR17857.1|/4.0325e-69/unknown [Picea sitchensis]	gi|270145686|gb|BT112638.1|/9e-98/Picea glauca clone GQ03318_L16 mRNA sequence	NA	atr:18442907/4e-52/uncharacterized LOC18442907; K07447 putative holliday junction resolvase [EC:3.1.-.-]	BH1269/3e-13/---	SM00732/1.8E-22/Likely ribonuclease with RNase H fold.	NA
CL57.Contig9_All	gi|700259206|gb|AIU51207.1|/1.91638e-159/regulatory particle non-ATPase 13, partial [Ginkgo biloba]	gi|270150600|gb|BT117486.1|/1e-127/Picea glauca clone GQ03901_H21 mRNA sequence	sp|O48726|RPN13_ARATH/1e-98/26S proteasome regulatory subunit RPN13 OS=Arabidopsis thaliana GN=RPN13 PE=1 SV=2	NA	NA	PTHR12225/1.9E-90/--	NA
CL57.Contig10_All	gi|700259206|gb|AIU51207.1|/1.1778e-153/regulatory particle non-ATPase 13, partial [Ginkgo biloba]	gi|270150600|gb|BT117486.1|/3e-67/Picea glauca clone GQ03901_H21 mRNA sequence	sp|O48726|RPN13_ARATH/3e-94/26S proteasome regulatory subunit RPN13 OS=Arabidopsis thaliana GN=RPN13 PE=1 SV=2	NA	NA	PTHR12225/1.8E-90/--	NA
CL57.Contig11_All	gi|700259206|gb|AIU51207.1|/1.08408e-153/regulatory particle non-ATPase 13, partial [Ginkgo biloba]	gi|270150600|gb|BT117486.1|/3e-67/Picea glauca clone GQ03901_H21 mRNA sequence	sp|O48726|RPN13_ARATH/2e-94/26S proteasome regulatory subunit RPN13 OS=Arabidopsis thaliana GN=RPN13 PE=1 SV=2	NA	NA	PTHR12225/2.4E-90/--	NA
CL57.Contig12_All	gi|700259206|gb|AIU51207.1|/1.22617e-153/regulatory particle non-ATPase 13, partial [Ginkgo biloba]	gi|270150600|gb|BT117486.1|/3e-67/Picea glauca clone GQ03901_H21 mRNA sequence	sp|O48726|RPN13_ARATH/3e-94/26S proteasome regulatory subunit RPN13 OS=Arabidopsis thaliana GN=RPN13 PE=1 SV=2	NA	NA	PTHR12225/2.4E-90/--	NA
CL58.Contig1_All	gi|720019647|ref|XP_010262151.1|/0/PREDICTED: glycine dehydrogenase (decarboxylating), mitochondrial [Nelumbo nucifera]	gi|270147623|gb|BT114575.1|/0.0/Picea glauca clone GQ03517_E12 mRNA sequence	sp|O49954|GCSP_SOLTU/0.0/Glycine dehydrogenase (decarboxylating), mitochondrial OS=Solanum tuberosum GN=GDCSP PE=2 SV=1	pmum:103320553/0.0/glycine dehydrogenase (decarboxylating), mitochondrial; K00281 glycine dehydrogenase [EC:1.4.4.2]	all4607_2/0.0/---	PTHR11773/0.0/--	NA
CL58.Contig2_All	gi|573913857|ref|XP_006644607.1|/1.98062e-06/PREDICTED: glycine dehydrogenase [decarboxylating] 2, mitochondrial-like [Oryza brachyantha]	gi|514780954|ref|XM_004969665.1|/2e-12/PREDICTED: Setaria italica glycine dehydrogenase [decarboxylating], mitochondrial-like (LOC101783792), mRNA	sp|P26969|GCSP_PEA/8e-08/Glycine dehydrogenase (decarboxylating), mitochondrial OS=Pisum sativum GN=GDCSP PE=1 SV=1	obr:102709219/4e-07/glycine dehydrogenase [decarboxylating] 2, mitochondrial-like; K00281 glycine dehydrogenase [EC:1.4.4.2]	NA	NA	NA
CL58.Contig3_All	gi|357437449|ref|XP_003589000.1|/8.4415e-10/Glycine dehydrogenase P protein [Medicago truncatula] &gt;gi|355478048|gb|AES59251.1| glycine dehydrogenase [decarboxylating] protein [Medicago truncatula]	gi|514780954|ref|XM_004969665.1|/6e-12/PREDICTED: Setaria italica glycine dehydrogenase [decarboxylating], mitochondrial-like (LOC101783792), mRNA	sp|P26969|GCSP_PEA/2e-11/Glycine dehydrogenase (decarboxylating), mitochondrial OS=Pisum sativum GN=GDCSP PE=1 SV=1	pop:POPTR_0006s24570g/1e-11/POPTRDRAFT_832093; P-protein subunit of glycine decarboxylase enzyme complex; K00281 glycine dehydrogenase [EC:1.4.4.2]	NA	NA	NA
CL58.Contig4_All	gi|586778602|ref|XP_006858311.1|/1.5166e-06/hypothetical protein AMTR_s00064p00096040 [Amborella trichopoda] &gt;gi|548862418|gb|ERN19778.1| hypothetical protein AMTR_s00064p00096040 [Amborella trichopoda]	gi|270147623|gb|BT114575.1|/4e-06/Picea glauca clone GQ03517_E12 mRNA sequence	sp|Q94B78|GCSP1_ARATH/6e-08/Glycine dehydrogenase (decarboxylating) 1, mitochondrial OS=Arabidopsis thaliana GN=GLDP1 PE=1 SV=2	atr:18448171/2e-07/glycine dehydrogenase (decarboxylating), mitochondrial; K00281 glycine dehydrogenase [EC:1.4.4.2]	NA	NA	NA
CL58.Contig5_All	gi|224284407|gb|ACN39938.1|/1.45795e-18/unknown [Picea sitchensis]	gi|160960842|emb|CU228230.1|/8e-20/Populus EST from severe drought-stressed leaves	sp|P49361|GCSPA_FLAPR/4e-18/Glycine dehydrogenase (decarboxylating) A, mitochondrial OS=Flaveria pringlei GN=GDCSPA PE=2 SV=1	mus:103978746/4e-18/glycine dehydrogenase (decarboxylating), mitochondrial-like; K00281 glycine dehydrogenase [EC:1.4.4.2]	DR1809_2/1e-15/---	PTHR11773/2.1E-13/--	NA
CL59.Contig1_All	gi|224284251|gb|ACN39861.1|/4.05979e-15/unknown [Picea sitchensis]	NA	sp|Q9FKZ2|DRL41_ARATH/2e-07/Probable disease resistance protein At5g66890 OS=Arabidopsis thaliana GN=At5g66890 PE=3 SV=1	vvi:100241448/2e-08/TMV resistance protein N-like; K19613 leucine-rich repeat protein SHOC2	NA	NA	NA
CL59.Contig2_All	gi|645230586|ref|XP_008222002.1|/4.51905e-18/PREDICTED: uncharacterized protein LOC103321927 [Prunus mume]	NA	sp|O80763|NRX1_ARATH/9e-10/Probable nucleoredoxin 1 OS=Arabidopsis thaliana GN=At1g60420 PE=1 SV=1	sly:101248197/2e-11/probable nucleoredoxin 1; K17609 nucleoredoxin [EC:1.8.1.8]	NA	NA	NA
CL59.Contig3_All	gi|224284251|gb|ACN39861.1|/1.25604e-86/unknown [Picea sitchensis]	NA	sp|Q40392|TMVRN_NICGU/6e-13/TMV resistance protein N OS=Nicotiana glutinosa GN=N PE=1 SV=1	egr:104440074/3e-19/TMV resistance protein N-like; K19613 leucine-rich repeat protein SHOC2	NA	PTHR23155:SF445/5.9E-18/--	NA
CL59.Contig4_All	gi|224284251|gb|ACN39861.1|/1.62418e-135/unknown [Picea sitchensis]	NA	sp|Q9SZ67|WRK19_ARATH/6e-26/Probable WRKY transcription factor 19 OS=Arabidopsis thaliana GN=WRKY19 PE=2 SV=1	vvi:100241448/2e-45/TMV resistance protein N-like; K19613 leucine-rich repeat protein SHOC2	RSp0842/2e-22/---	PTHR23155:SF461/3.7E-70/--	NA
CL59.Contig5_All	gi|224284251|gb|ACN39861.1|/0/unknown [Picea sitchensis]	NA	sp|Q9SZ67|WRK19_ARATH/9e-26/Probable WRKY transcription factor 19 OS=Arabidopsis thaliana GN=WRKY19 PE=2 SV=1	vvi:100241448/3e-46/TMV resistance protein N-like; K19613 leucine-rich repeat protein SHOC2	alr0124_1/3e-23/---	PF00560/0.47/Leucine Rich Repeat	NA
CL59.Contig6_All	gi|255547990|ref|XP_002515052.1|/8.54799e-20/conserved hypothetical protein [Ricinus communis] &gt;gi|223546103|gb|EEF47606.1| conserved hypothetical protein [Ricinus communis]	NA	sp|O80763|NRX1_ARATH/3e-10/Probable nucleoredoxin 1 OS=Arabidopsis thaliana GN=At1g60420 PE=1 SV=1	bvg:104897380/2e-12/probable nucleoredoxin 1; K17609 nucleoredoxin [EC:1.8.1.8]	NA	NA	NA
CL59.Contig7_All	gi|224284251|gb|ACN39861.1|/0/unknown [Picea sitchensis]	NA	sp|Q9SZ67|WRK19_ARATH/7e-26/Probable WRKY transcription factor 19 OS=Arabidopsis thaliana GN=WRKY19 PE=2 SV=1	vvi:100241448/2e-45/TMV resistance protein N-like; K19613 leucine-rich repeat protein SHOC2	RSp0842/2e-22/---	PTHR23155:SF461/3.7E-70/--	NA
CL59.Contig8_All	gi|224284251|gb|ACN39861.1|/0/unknown [Picea sitchensis]	NA	sp|Q40392|TMVRN_NICGU/1e-25/TMV resistance protein N OS=Nicotiana glutinosa GN=N PE=1 SV=1	vvi:100241448/1e-45/TMV resistance protein N-like; K19613 leucine-rich repeat protein SHOC2	RSp0842/3e-22/---	PR00364/3.7E-15/Disease resistance protein signature	NA
CL59.Contig9_All	gi|224284251|gb|ACN39861.1|/0/unknown [Picea sitchensis]	NA	sp|Q40392|TMVRN_NICGU/3e-26/TMV resistance protein N OS=Nicotiana glutinosa GN=N PE=1 SV=1	vvi:100241448/1e-46/TMV resistance protein N-like; K19613 leucine-rich repeat protein SHOC2	RSp0842/2e-22/---	PF00560/0.58/Leucine Rich Repeat	NA
CL59.Contig10_All	gi|672139803|ref|XP_008793697.1|/9.96354e-15/PREDICTED: uncharacterized protein LOC103709939 [Phoenix dactylifera]	NA	sp|O80763|NRX1_ARATH/4e-08/Probable nucleoredoxin 1 OS=Arabidopsis thaliana GN=At1g60420 PE=1 SV=1	sly:101248197/8e-10/probable nucleoredoxin 1; K17609 nucleoredoxin [EC:1.8.1.8]	NA	NA	NA
CL59.Contig11_All	gi|224284251|gb|ACN39861.1|/0/unknown [Picea sitchensis]	NA	sp|Q40392|TMVRN_NICGU/3e-26/TMV resistance protein N OS=Nicotiana glutinosa GN=N PE=1 SV=1	vvi:100241448/1e-46/TMV resistance protein N-like; K19613 leucine-rich repeat protein SHOC2	RSp0842/2e-22/---	PF00560/0.24/Leucine Rich Repeat	NA
CL59.Contig12_All	gi|224284251|gb|ACN39861.1|/0/unknown [Picea sitchensis]	NA	sp|Q40392|TMVRN_NICGU/8e-34/TMV resistance protein N OS=Nicotiana glutinosa GN=N PE=1 SV=1	vvi:100241448/2e-54/TMV resistance protein N-like; K19613 leucine-rich repeat protein SHOC2	RSp0875/2e-19/---	PTHR23155/1.1E-64/--	NA
CL59.Contig13_All	gi|224284251|gb|ACN39861.1|/0/unknown [Picea sitchensis]	NA	sp|Q40392|TMVRN_NICGU/8e-34/TMV resistance protein N OS=Nicotiana glutinosa GN=N PE=1 SV=1	vvi:100241448/2e-54/TMV resistance protein N-like; K19613 leucine-rich repeat protein SHOC2	RSp0875/2e-19/---	PTHR23155/1.2E-67/--	NA
CL59.Contig14_All	gi|224284251|gb|ACN39861.1|/2.73505e-127/unknown [Picea sitchensis]	NA	sp|O23530|SNC1_ARATH/1e-23/Protein SUPPRESSOR OF npr1-1, CONSTITUTIVE 1 OS=Arabidopsis thaliana GN=SNC1 PE=1 SV=3	egr:104436906/7e-33/TMV resistance protein N-like; K19613 leucine-rich repeat protein SHOC2	alr0124_1/3e-22/---	PTHR23155/5.9E-18/--	NA
CL59.Contig15_All	gi|224284251|gb|ACN39861.1|/1.95511e-153/unknown [Picea sitchensis]	NA	sp|Q9SZ67|WRK19_ARATH/6e-21/Probable WRKY transcription factor 19 OS=Arabidopsis thaliana GN=WRKY19 PE=2 SV=1	egr:104436906/1e-37/TMV resistance protein N-like; K19613 leucine-rich repeat protein SHOC2	alr0124_1/2e-23/---	PF00931/2.9E-13/NB-ARC domain	NA
CL59.Contig16_All	gi|224284251|gb|ACN39861.1|/8.13139e-109/unknown [Picea sitchensis]	NA	sp|O23530|SNC1_ARATH/2e-21/Protein SUPPRESSOR OF npr1-1, CONSTITUTIVE 1 OS=Arabidopsis thaliana GN=SNC1 PE=1 SV=3	egr:104436906/5e-32/TMV resistance protein N-like; K19613 leucine-rich repeat protein SHOC2	RSp0875/2e-16/---	PR00364/3.4E-7/Disease resistance protein signature	NA
CL59.Contig17_All	gi|672139803|ref|XP_008793697.1|/9.24567e-14/PREDICTED: uncharacterized protein LOC103709939 [Phoenix dactylifera]	NA	sp|O80763|NRX1_ARATH/7e-08/Probable nucleoredoxin 1 OS=Arabidopsis thaliana GN=At1g60420 PE=1 SV=1	bvg:104897379/1e-09/probable nucleoredoxin 1; K17609 nucleoredoxin [EC:1.8.1.8]	NA	NA	NA
CL59.Contig18_All	gi|224284251|gb|ACN39861.1|/2.0574e-135/unknown [Picea sitchensis]	NA	sp|Q40392|TMVRN_NICGU/3e-25/TMV resistance protein N OS=Nicotiana glutinosa GN=N PE=1 SV=1	vvi:100241448/6e-45/TMV resistance protein N-like; K19613 leucine-rich repeat protein SHOC2	RSp0842/2e-22/---	PR00364/1.1E-15/Disease resistance protein signature	NA
CL59.Contig19_All	gi|224284251|gb|ACN39861.1|/0/unknown [Picea sitchensis]	NA	sp|Q9SZ67|WRK19_ARATH/9e-26/Probable WRKY transcription factor 19 OS=Arabidopsis thaliana GN=WRKY19 PE=2 SV=1	vvi:100241448/3e-46/TMV resistance protein N-like; K19613 leucine-rich repeat protein SHOC2	RSp0842/2e-22/---	PTHR23155:SF461/5.5E-70/--	NA
CL59.Contig20_All	gi|224284251|gb|ACN39861.1|/2.06449e-135/unknown [Picea sitchensis]	NA	sp|Q40392|TMVRN_NICGU/3e-25/TMV resistance protein N OS=Nicotiana glutinosa GN=N PE=1 SV=1	vvi:100241448/7e-45/TMV resistance protein N-like; K19613 leucine-rich repeat protein SHOC2	RSp0842/2e-22/---	PTHR23155:SF461/1.5E-70/--	NA
CL59.Contig21_All	gi|224284251|gb|ACN39861.1|/0/unknown [Picea sitchensis]	NA	sp|Q40392|TMVRN_NICGU/9e-26/TMV resistance protein N OS=Nicotiana glutinosa GN=N PE=1 SV=1	vvi:100241448/7e-46/TMV resistance protein N-like; K19613 leucine-rich repeat protein SHOC2	RSp0842/3e-22/---	PR00364/5.1E-15/Disease resistance protein signature	NA
CL59.Contig22_All	gi|224284251|gb|ACN39861.1|/5.4958e-30/unknown [Picea sitchensis]	gi|224923191|gb|AC235427.1|/6e-07/Glycine max strain Williams 82 clone GM_WBb0139K17, complete sequence	NA	NA	NA	NA	NA
CL59.Contig23_All	gi|224284251|gb|ACN39861.1|/6.50552e-42/unknown [Picea sitchensis]	NA	NA	NA	NA	NA	NA
CL59.Contig24_All	gi|224284251|gb|ACN39861.1|/4.16269e-09/unknown [Picea sitchensis]	NA	NA	NA	NA	NA	NA
CL60.Contig1_All	NA	NA	NA	NA	NA	NA	NA
CL60.Contig2_All	NA	NA	NA	NA	NA	NA	NA
CL60.Contig3_All	NA	NA	NA	NA	NA	NA	NA
CL60.Contig4_All	NA	NA	NA	NA	NA	NA	NA
CL60.Contig5_All	NA	NA	NA	NA	NA	NA	NA
CL60.Contig6_All	gi|449465563|ref|XP_004150497.1|/1.95787e-06/PREDICTED: uncharacterized protein LOC101220317 [Cucumis sativus] &gt;gi|449531291|ref|XP_004172620.1| PREDICTED: uncharacterized protein LOC101228395 [Cucumis sativus] &gt;gi|700192221|gb|KGN47425.1| hypothetical protein Csa_6G319710 [Cucumis sativus]	NA	NA	NA	NA	NA	NA
CL60.Contig7_All	gi|449465563|ref|XP_004150497.1|/2.13501e-06/PREDICTED: uncharacterized protein LOC101220317 [Cucumis sativus] &gt;gi|449531291|ref|XP_004172620.1| PREDICTED: uncharacterized protein LOC101228395 [Cucumis sativus] &gt;gi|700192221|gb|KGN47425.1| hypothetical protein Csa_6G319710 [Cucumis sativus]	NA	NA	NA	NA	NA	NA
CL60.Contig8_All	gi|449465563|ref|XP_004150497.1|/2.39131e-06/PREDICTED: uncharacterized protein LOC101220317 [Cucumis sativus] &gt;gi|449531291|ref|XP_004172620.1| PREDICTED: uncharacterized protein LOC101228395 [Cucumis sativus] &gt;gi|700192221|gb|KGN47425.1| hypothetical protein Csa_6G319710 [Cucumis sativus]	NA	NA	NA	NA	NA	NA
CL61.Contig1_All	gi|225424730|ref|XP_002265946.1|/1.07796e-12/PREDICTED: leucine-rich repeat receptor protein kinase EXS [Vitis vinifera]	NA	sp|O80809|CLV2_ARATH/1e-06/Leucine-rich repeat receptor-like protein CLAVATA2 OS=Arabidopsis thaliana GN=CLV2 PE=1 SV=1	mtr:MTR_1g101250/2e-09/Receptor protein kinase-like protein; K19613 leucine-rich repeat protein SHOC2	NA	PF08263/3.8E-12/Leucine rich repeat N-terminal domain	NA
CL61.Contig2_All	gi|475577371|gb|EMT17786.1|/1.39875e-20/LRR receptor-like serine/threonine-protein kinase GSO2 [Aegilops tauschii]	NA	sp|Q9FL28|FLS2_ARATH/7e-16/LRR receptor-like serine/threonine-protein kinase FLS2 OS=Arabidopsis thaliana GN=FLS2 PE=1 SV=1	cam:101495688/2e-16/LRR receptor-like serine/threonine-protein kinase FLS2; K13420 LRR receptor-like serine/threonine-protein kinase FLS2 [EC:2.7.11.1]	NA	PTHR24420/1.3E-33/--	NA
CL61.Contig3_All	gi|661874819|emb|CDP20424.1|/1.27615e-13/unnamed protein product [Coffea canephora]	NA	sp|Q9FN37|PSKR2_ARATH/4e-10/Phytosulfokine receptor 2 OS=Arabidopsis thaliana GN=PSKR2 PE=2 SV=1	mtr:MTR_1g101250/8e-11/Receptor protein kinase-like protein; K19613 leucine-rich repeat protein SHOC2	NA	PF08263/3.5E-6/Leucine rich repeat N-terminal domain	NA
CL61.Contig4_All	gi|586676198|ref|XP_006838566.1|/8.88683e-23/hypothetical protein AMTR_s00002p00208650 [Amborella trichopoda] &gt;gi|548841072|gb|ERN01135.1| hypothetical protein AMTR_s00002p00208650 [Amborella trichopoda]	NA	sp|Q9FIZ3|GSO2_ARATH/4e-21/LRR receptor-like serine/threonine-protein kinase GSO2 OS=Arabidopsis thaliana GN=GSO2 PE=2 SV=2	mus:103988543/8e-20/LRR receptor-like serine/threonine-protein kinase FLS2; K13420 LRR receptor-like serine/threonine-protein kinase FLS2 [EC:2.7.11.1]	alr0124_1/6e-08/---	PR00019/5.3E-5/Leucine-rich repeat signature	NA
CL61.Contig5_All	gi|661874819|emb|CDP20424.1|/1.58459e-21/unnamed protein product [Coffea canephora]	NA	sp|O80809|CLV2_ARATH/9e-12/Leucine-rich repeat receptor-like protein CLAVATA2 OS=Arabidopsis thaliana GN=CLV2 PE=1 SV=1	mtr:MTR_1g101250/2e-14/Receptor protein kinase-like protein; K19613 leucine-rich repeat protein SHOC2	NA	PF08263/4.1E-9/Leucine rich repeat N-terminal domain	NA
CL61.Contig6_All	gi|571529552|ref|XP_006599584.1|/1.41576e-72/PREDICTED: leucine-rich repeat receptor protein kinase EXS-like [Glycine max]	NA	sp|C0LGS2|Y4361_ARATH/5e-56/Probable LRR receptor-like serine/threonine-protein kinase At4g36180 OS=Arabidopsis thaliana GN=At4g36180 PE=2 SV=1	sly:101263667/8e-65/LRR receptor-like serine/threonine-protein kinase FLS2; K13420 LRR receptor-like serine/threonine-protein kinase FLS2 [EC:2.7.11.1]	alr0124_1/6e-23/---	PF08263/4.7E-9/Leucine rich repeat N-terminal domain	NA
CL61.Contig7_All	gi|672175127|ref|XP_008807618.1|/4.74724e-116/PREDICTED: LRR receptor-like serine/threonine-protein kinase GSO2 [Phoenix dactylifera]	NA	sp|Q9FL28|FLS2_ARATH/4e-80/LRR receptor-like serine/threonine-protein kinase FLS2 OS=Arabidopsis thaliana GN=FLS2 PE=1 SV=1	gmx:100817960/4e-85/LRR receptor-like serine/threonine-protein kinase FLS2-like; K13420 LRR receptor-like serine/threonine-protein kinase FLS2 [EC:2.7.11.1]	alr0124_1/2e-27/---	SM00365/28.0/Leucine-rich repeat, SDS22-like subfamily	NA
CL61.Contig8_All	gi|672175127|ref|XP_008807618.1|/7.34096e-150/PREDICTED: LRR receptor-like serine/threonine-protein kinase GSO2 [Phoenix dactylifera]	NA	sp|C0LGQ5|GSO1_ARATH/1e-115/LRR receptor-like serine/threonine-protein kinase GSO1 OS=Arabidopsis thaliana GN=GSO1 PE=2 SV=1	tcc:TCM_032503/6e-119/Di-glucose binding protein with Kinesin motor domain; K10406 kinesin family member C2/C3	alr0124_1/8e-26/---	PS51450/5.594/Leucine-rich repeat profile.	NA
CL61.Contig9_All	gi|672175127|ref|XP_008807618.1|/3.58722e-169/PREDICTED: LRR receptor-like serine/threonine-protein kinase GSO2 [Phoenix dactylifera]	NA	sp|C0LGQ5|GSO1_ARATH/4e-80/LRR receptor-like serine/threonine-protein kinase GSO1 OS=Arabidopsis thaliana GN=GSO1 PE=2 SV=1	vvi:100241966/4e-94/probable LRR receptor-like serine/threonine-protein kinase At3g47570; K13420 LRR receptor-like serine/threonine-protein kinase FLS2 [EC:2.7.11.1]	alr0124_1/4e-25/---	PTHR24420/1.6E-101/--	NA
CL61.Contig10_All	gi|449464040|ref|XP_004149737.1|/1.80823e-139/PREDICTED: probable LRR receptor-like serine/threonine-protein kinase At4g36180-like [Cucumis sativus] &gt;gi|449525646|ref|XP_004169827.1| PREDICTED: probable LRR receptor-like serine/threonine-protein kinase At4g36180-like [Cucumis sativus]	NA	sp|C0LGQ5|GSO1_ARATH/1e-114/LRR receptor-like serine/threonine-protein kinase GSO1 OS=Arabidopsis thaliana GN=GSO1 PE=2 SV=1	tcc:TCM_032503/2e-122/Di-glucose binding protein with Kinesin motor domain; K10406 kinesin family member C2/C3	alr0124_1/2e-25/---	SM00365/120.0/Leucine-rich repeat, SDS22-like subfamily	NA
CL61.Contig11_All	gi|694326934|ref|XP_009354357.1|/1.06543e-147/PREDICTED: LRR receptor-like serine/threonine-protein kinase GSO1 [Pyrus x bretschneideri]	NA	sp|C0LGQ5|GSO1_ARATH/7e-90/LRR receptor-like serine/threonine-protein kinase GSO1 OS=Arabidopsis thaliana GN=GSO1 PE=2 SV=1	mus:103988543/3e-89/LRR receptor-like serine/threonine-protein kinase FLS2; K13420 LRR receptor-like serine/threonine-protein kinase FLS2 [EC:2.7.11.1]	alr0124_1/7e-26/---	PS51450/5.679/Leucine-rich repeat profile.	NA
CL61.Contig12_All	gi|694326934|ref|XP_009354357.1|/1.42631e-96/PREDICTED: LRR receptor-like serine/threonine-protein kinase GSO1 [Pyrus x bretschneideri]	NA	sp|C0LGQ5|GSO1_ARATH/2e-66/LRR receptor-like serine/threonine-protein kinase GSO1 OS=Arabidopsis thaliana GN=GSO1 PE=2 SV=1	sly:543900/8e-72/Eix1; EIX receptor 1; K13466 EIX receptor 1/2	alr0124_1/3e-24/---	SM00369/11.0/Leucine-rich repeats, typical (most populated) subfamily	NA
CL61.Contig13_All	gi|672175127|ref|XP_008807618.1|/6.93381e-174/PREDICTED: LRR receptor-like serine/threonine-protein kinase GSO2 [Phoenix dactylifera]	NA	sp|C0LGQ5|GSO1_ARATH/1e-97/LRR receptor-like serine/threonine-protein kinase GSO1 OS=Arabidopsis thaliana GN=GSO1 PE=2 SV=1	mus:103988543/9e-97/LRR receptor-like serine/threonine-protein kinase FLS2; K13420 LRR receptor-like serine/threonine-protein kinase FLS2 [EC:2.7.11.1]	alr0124_1/2e-26/---	SM00365/690.0/Leucine-rich repeat, SDS22-like subfamily	NA
CL61.Contig14_All	gi|672175127|ref|XP_008807618.1|/4.76007e-161/PREDICTED: LRR receptor-like serine/threonine-protein kinase GSO2 [Phoenix dactylifera]	NA	sp|C0LGQ5|GSO1_ARATH/4e-107/LRR receptor-like serine/threonine-protein kinase GSO1 OS=Arabidopsis thaliana GN=GSO1 PE=2 SV=1	sly:543900/3e-110/Eix1; EIX receptor 1; K13466 EIX receptor 1/2	alr0124_1/1e-23/---	PS51450/7.296/Leucine-rich repeat profile.	NA
CL61.Contig15_All	gi|672175127|ref|XP_008807618.1|/1.9297e-148/PREDICTED: LRR receptor-like serine/threonine-protein kinase GSO2 [Phoenix dactylifera]	NA	sp|C0LGQ5|GSO1_ARATH/1e-85/LRR receptor-like serine/threonine-protein kinase GSO1 OS=Arabidopsis thaliana GN=GSO1 PE=2 SV=1	mus:103988543/8e-85/LRR receptor-like serine/threonine-protein kinase FLS2; K13420 LRR receptor-like serine/threonine-protein kinase FLS2 [EC:2.7.11.1]	alr0124_1/7e-28/---	PR00019/5.8E-6/Leucine-rich repeat signature	NA
CL61.Contig16_All	gi|672175127|ref|XP_008807618.1|/0/PREDICTED: LRR receptor-like serine/threonine-protein kinase GSO2 [Phoenix dactylifera]	gi|199580025|gb|AC189342.2|/4e-06/Brassica rapa subsp. pekinensis clone KBrB042D24, complete sequence	sp|C0LGQ5|GSO1_ARATH/6e-110/LRR receptor-like serine/threonine-protein kinase GSO1 OS=Arabidopsis thaliana GN=GSO1 PE=2 SV=1	sly:543900/1e-129/Eix1; EIX receptor 1; K13466 EIX receptor 1/2	alr0124_1/1e-26/---	PS51450/7.073/Leucine-rich repeat profile.	NA
CL61.Contig17_All	gi|390979604|dbj|BAM21553.1|/1.61502e-53/hypothetical protein, partial [Cryptomeria japonica]	NA	sp|Q9LHP4|RCH2_ARATH/3e-38/Receptor-like protein kinase 2 OS=Arabidopsis thaliana GN=RCH2 PE=1 SV=1	vvi:100241966/3e-37/probable LRR receptor-like serine/threonine-protein kinase At3g47570; K13420 LRR receptor-like serine/threonine-protein kinase FLS2 [EC:2.7.11.1]	MA2301_1/1e-18/---	PS51450/5.063/Leucine-rich repeat profile.	NA
CL61.Contig18_All	gi|571529552|ref|XP_006599584.1|/7.29813e-67/PREDICTED: leucine-rich repeat receptor protein kinase EXS-like [Glycine max]	NA	sp|Q9LP24|Y1571_ARATH/1e-53/Probable leucine-rich repeat receptor-like protein kinase At1g35710 OS=Arabidopsis thaliana GN=At1g35710 PE=2 SV=1	tcc:TCM_029800/2e-51/HAESA-like 1 isoform 1; K00924	alr0124_1/3e-27/---	PTHR24420/2.8E-114/--	NA
CL61.Contig19_All	gi|571531782|ref|XP_006600086.1|/1.03446e-78/PREDICTED: LRR receptor-like serine/threonine-protein kinase GSO2-like [Glycine max]	NA	sp|Q9LP24|Y1571_ARATH/1e-55/Probable leucine-rich repeat receptor-like protein kinase At1g35710 OS=Arabidopsis thaliana GN=At1g35710 PE=2 SV=1	tcc:TCM_029529/8e-59/Leucine-rich receptor-like protein kinase family protein; K13420 LRR receptor-like serine/threonine-protein kinase FLS2 [EC:2.7.11.1]	alr0124_1/1e-26/---	PF12799/1.3E-7/Leucine Rich repeats (2 copies)	NA
CL61.Contig20_All	gi|694326934|ref|XP_009354357.1|/3.32607e-71/PREDICTED: LRR receptor-like serine/threonine-protein kinase GSO1 [Pyrus x bretschneideri]	NA	sp|Q9LP24|Y1571_ARATH/3e-49/Probable leucine-rich repeat receptor-like protein kinase At1g35710 OS=Arabidopsis thaliana GN=At1g35710 PE=2 SV=1	tcc:TCM_029529/3e-55/Leucine-rich receptor-like protein kinase family protein; K13420 LRR receptor-like serine/threonine-protein kinase FLS2 [EC:2.7.11.1]	MA2301_1/6e-17/---	PF12799/6.8E-8/Leucine Rich repeats (2 copies)	NA
CL61.Contig21_All	gi|695021079|ref|XP_009397615.1|/3.26044e-69/PREDICTED: LRR receptor-like serine/threonine-protein kinase FLS2 [Musa acuminata subsp. malaccensis]	NA	sp|Q9FIZ3|GSO2_ARATH/8e-56/LRR receptor-like serine/threonine-protein kinase GSO2 OS=Arabidopsis thaliana GN=GSO2 PE=2 SV=2	mus:103988543/2e-61/LRR receptor-like serine/threonine-protein kinase FLS2; K13420 LRR receptor-like serine/threonine-protein kinase FLS2 [EC:2.7.11.1]	alr0124_1/1e-11/---	PTHR24420/5.3E-47/--	NA
CL61.Contig22_All	gi|657387383|gb|KEH29508.1|/2.79271e-85/LRR receptor-like kinase family protein [Medicago truncatula]	NA	sp|C0LGQ5|GSO1_ARATH/6e-63/LRR receptor-like serine/threonine-protein kinase GSO1 OS=Arabidopsis thaliana GN=GSO1 PE=2 SV=1	mus:103988543/6e-65/LRR receptor-like serine/threonine-protein kinase FLS2; K13420 LRR receptor-like serine/threonine-protein kinase FLS2 [EC:2.7.11.1]	alr0124_1/2e-26/---	SM00369/0.68/Leucine-rich repeats, typical (most populated) subfamily	NA
CL61.Contig23_All	gi|661880032|emb|CDP16280.1|/1.92535e-69/unnamed protein product [Coffea canephora]	NA	sp|C0LGS2|Y4361_ARATH/1e-49/Probable LRR receptor-like serine/threonine-protein kinase At4g36180 OS=Arabidopsis thaliana GN=At4g36180 PE=2 SV=1	mtr:MTR_1g101250/7e-52/Receptor protein kinase-like protein; K19613 leucine-rich repeat protein SHOC2	alr0124_1/1e-29/---	PR00019/2.6E-5/Leucine-rich repeat signature	NA
CL61.Contig24_All	gi|568832954|ref|XP_006470686.1|/7.43606e-100/PREDICTED: uncharacterized protein LOC102622520 isoform X1 [Citrus sinensis]	NA	sp|C0LGS2|Y4361_ARATH/1e-80/Probable LRR receptor-like serine/threonine-protein kinase At4g36180 OS=Arabidopsis thaliana GN=At4g36180 PE=2 SV=1	sot:102593118/5e-83/LRR receptor-like serine/threonine-protein kinase FLS2-like; K13420 LRR receptor-like serine/threonine-protein kinase FLS2 [EC:2.7.11.1]	alr0124_1/1e-34/---	PS51450/7.65/Leucine-rich repeat profile.	NA
CL61.Contig25_All	gi|702430406|ref|XP_010068694.1|/3.77359e-76/PREDICTED: leucine-rich repeat receptor protein kinase EXS-like [Eucalyptus grandis]	NA	sp|Q9LP24|Y1571_ARATH/4e-64/Probable leucine-rich repeat receptor-like protein kinase At1g35710 OS=Arabidopsis thaliana GN=At1g35710 PE=2 SV=1	sita:105914537/3e-62/probable leucine-rich repeat receptor-like protein kinase At1g35710; K19613 leucine-rich repeat protein SHOC2	alr0124_1/4e-29/---	PS51450/5.818/Leucine-rich repeat profile.	NA
CL61.Contig26_All	gi|571531782|ref|XP_006600086.1|/9.1236e-32/PREDICTED: LRR receptor-like serine/threonine-protein kinase GSO2-like [Glycine max]	NA	sp|Q9C9H7|RLP12_ARATH/2e-29/Receptor-like protein 12 OS=Arabidopsis thaliana GN=RLP12 PE=2 SV=2	vvi:100241966/8e-30/probable LRR receptor-like serine/threonine-protein kinase At3g47570; K13420 LRR receptor-like serine/threonine-protein kinase FLS2 [EC:2.7.11.1]	alr0124_1/8e-12/---	SM00369/44.0/Leucine-rich repeats, typical (most populated) subfamily	NA
CL61.Contig27_All	gi|672175127|ref|XP_008807618.1|/2.03127e-167/PREDICTED: LRR receptor-like serine/threonine-protein kinase GSO2 [Phoenix dactylifera]	NA	sp|C0LGQ5|GSO1_ARATH/6e-99/LRR receptor-like serine/threonine-protein kinase GSO1 OS=Arabidopsis thaliana GN=GSO1 PE=2 SV=1	sly:543900/2e-119/Eix1; EIX receptor 1; K13466 EIX receptor 1/2	alr0124_1/1e-25/---	PS51450/5.602/Leucine-rich repeat profile.	NA
CL61.Contig28_All	gi|672175127|ref|XP_008807618.1|/4.0559e-131/PREDICTED: LRR receptor-like serine/threonine-protein kinase GSO2 [Phoenix dactylifera]	NA	sp|C0LGQ5|GSO1_ARATH/1e-85/LRR receptor-like serine/threonine-protein kinase GSO1 OS=Arabidopsis thaliana GN=GSO1 PE=2 SV=1	sly:543900/5e-89/Eix1; EIX receptor 1; K13466 EIX receptor 1/2	alr0124_1/8e-27/---	PS51450/5.433/Leucine-rich repeat profile.	NA
CL61.Contig29_All	gi|672175127|ref|XP_008807618.1|/1.14558e-117/PREDICTED: LRR receptor-like serine/threonine-protein kinase GSO2 [Phoenix dactylifera]	NA	sp|C0LGF5|Y1341_ARATH/8e-89/Probable LRR receptor-like serine/threonine-protein kinase At1g34110 OS=Arabidopsis thaliana GN=At1g34110 PE=2 SV=2	mus:103988543/5e-87/LRR receptor-like serine/threonine-protein kinase FLS2; K13420 LRR receptor-like serine/threonine-protein kinase FLS2 [EC:2.7.11.1]	alr0124_1/3e-31/---	PS51450/5.294/Leucine-rich repeat profile.	NA
CL61.Contig30_All	gi|672175127|ref|XP_008807618.1|/1.07059e-83/PREDICTED: LRR receptor-like serine/threonine-protein kinase GSO2 [Phoenix dactylifera]	NA	sp|O82318|Y2579_ARATH/2e-65/Probably inactive leucine-rich repeat receptor-like protein kinase At2g25790 OS=Arabidopsis thaliana GN=At2g25790 PE=2 SV=1	gmx:100817960/2e-63/LRR receptor-like serine/threonine-protein kinase FLS2-like; K13420 LRR receptor-like serine/threonine-protein kinase FLS2 [EC:2.7.11.1]	alr0124_1/1e-29/---	PF13855/1.4E-11/Leucine rich repeat	NA
CL61.Contig31_All	gi|573958820|ref|XP_006661613.1|/4.5353e-25/PREDICTED: receptor-like protein 12-like [Oryza brachyantha]	NA	sp|Q9C9N5|Y1668_ARATH/7e-18/Probable inactive leucine-rich repeat receptor-like protein kinase At1g66830 OS=Arabidopsis thaliana GN=At1g66830 PE=2 SV=1	mtr:MTR_1g101250/9e-18/Receptor protein kinase-like protein; K19613 leucine-rich repeat protein SHOC2	YAL021c_1/5e-07/---	PR00019/1.1E-5/Leucine-rich repeat signature	NA
CL61.Contig32_All	gi|571531554|ref|XP_006600024.1|/2.46016e-25/PREDICTED: leucine-rich repeat receptor-like protein CLAVATA2-like [Glycine max]	NA	sp|C0LGU5|Y5457_ARATH/9e-18/Probable LRR receptor-like serine/threonine-protein kinase At5g45780 OS=Arabidopsis thaliana GN=At5g45780 PE=2 SV=1	mtr:MTR_1g101250/8e-18/Receptor protein kinase-like protein; K19613 leucine-rich repeat protein SHOC2	NA	PF08263/1.4E-7/Leucine rich repeat N-terminal domain	NA
CL61.Contig33_All	gi|571531615|ref|XP_006600037.1|/7.47437e-50/PREDICTED: LRR receptor-like serine/threonine-protein kinase FLS2-like [Glycine max]	NA	sp|Q9LP24|Y1571_ARATH/3e-36/Probable leucine-rich repeat receptor-like protein kinase At1g35710 OS=Arabidopsis thaliana GN=At1g35710 PE=2 SV=1	cit:102618529/2e-38/LRR receptor-like serine/threonine-protein kinase FLS2-like; K13420 LRR receptor-like serine/threonine-protein kinase FLS2 [EC:2.7.11.1]	alr0124_1/1e-21/---	SM00369/49.0/Leucine-rich repeats, typical (most populated) subfamily	NA
CL61.Contig34_All	gi|672175127|ref|XP_008807618.1|/7.37413e-111/PREDICTED: LRR receptor-like serine/threonine-protein kinase GSO2 [Phoenix dactylifera]	NA	sp|Q9FL28|FLS2_ARATH/2e-87/LRR receptor-like serine/threonine-protein kinase FLS2 OS=Arabidopsis thaliana GN=FLS2 PE=1 SV=1	tcc:TCM_032503/2e-90/Di-glucose binding protein with Kinesin motor domain; K10406 kinesin family member C2/C3	alr0124_1/1e-29/---	PS51450/5.494/Leucine-rich repeat profile.	NA
CL61.Contig35_All	gi|672175127|ref|XP_008807618.1|/6.94974e-175/PREDICTED: LRR receptor-like serine/threonine-protein kinase GSO2 [Phoenix dactylifera]	NA	sp|C0LGQ5|GSO1_ARATH/5e-105/LRR receptor-like serine/threonine-protein kinase GSO1 OS=Arabidopsis thaliana GN=GSO1 PE=2 SV=1	sly:543900/5e-135/Eix1; EIX receptor 1; K13466 EIX receptor 1/2	alr0124_1/1e-26/---	PS51450/6.742/Leucine-rich repeat profile.	NA
CL61.Contig36_All	gi|695035420|ref|XP_009405129.1|/8.64903e-84/PREDICTED: LRR receptor-like serine/threonine-protein kinase GSO2 [Musa acuminata subsp. malaccensis]	NA	sp|C0LGR3|Y4265_ARATH/1e-64/Probable LRR receptor-like serine/threonine-protein kinase At4g26540 OS=Arabidopsis thaliana GN=At4g26540 PE=2 SV=1	brp:103839616/4e-64/LRR receptor-like serine/threonine-protein kinase FLS2; K13420 LRR receptor-like serine/threonine-protein kinase FLS2 [EC:2.7.11.1]	alr0124_1/1e-22/---	SM00369/64.0/Leucine-rich repeats, typical (most populated) subfamily	NA
CL61.Contig37_All	gi|571531687|ref|XP_006600058.1|/1.14545e-67/PREDICTED: probable leucine-rich repeat receptor-like protein kinase At1g35710-like [Glycine max]	NA	sp|C0LGW6|ERL1_ARATH/3e-50/LRR receptor-like serine/threonine-protein kinase ERL1 OS=Arabidopsis thaliana GN=ERL1 PE=2 SV=1	sita:105914537/1e-53/probable leucine-rich repeat receptor-like protein kinase At1g35710; K19613 leucine-rich repeat protein SHOC2	alr0124_1/7e-24/---	PF00560/0.0088/Leucine Rich Repeat	NA
CL61.Contig38_All	gi|60327196|gb|AAX19021.1|/1.38218e-80/Cf-2.3 [Solanum pimpinellifolium]	NA	sp|O49318|Y2317_ARATH/5e-67/Probable leucine-rich repeat receptor-like protein kinase At2g33170 OS=Arabidopsis thaliana GN=At2g33170 PE=2 SV=1	obr:102718082/7e-69/LRR receptor-like serine/threonine-protein kinase FLS2-like; K13420 LRR receptor-like serine/threonine-protein kinase FLS2 [EC:2.7.11.1]	alr0124_1/1e-26/---	PS51450/4.747/Leucine-rich repeat profile.	NA
CL61.Contig39_All	gi|586676198|ref|XP_006838566.1|/1.75742e-40/hypothetical protein AMTR_s00002p00208650 [Amborella trichopoda] &gt;gi|548841072|gb|ERN01135.1| hypothetical protein AMTR_s00002p00208650 [Amborella trichopoda]	NA	sp|Q9FZ59|PEPR2_ARATH/3e-25/Leucine-rich repeat receptor-like protein kinase PEPR2 OS=Arabidopsis thaliana GN=PEPR2 PE=1 SV=1	sly:101259509/7e-26/LRR receptor-like serine/threonine-protein kinase FLS2; K13420 LRR receptor-like serine/threonine-protein kinase FLS2 [EC:2.7.11.1]	NA	PF12799/3.8E-7/Leucine Rich repeats (2 copies)	NA
CL61.Contig40_All	gi|147789266|emb|CAN71149.1|/1.78942e-138/hypothetical protein VITISV_040339 [Vitis vinifera]	NA	sp|Q9LYN8|EXS_ARATH/5e-97/Leucine-rich repeat receptor protein kinase EXS OS=Arabidopsis thaliana GN=EXS PE=1 SV=1	bvg:104883663/1e-101/LRR receptor-like serine/threonine-protein kinase FLS2; K13420 LRR receptor-like serine/threonine-protein kinase FLS2 [EC:2.7.11.1]	alr0124_1/1e-32/---	PS51450/5.178/Leucine-rich repeat profile.	NA
CL61.Contig41_All	gi|390979604|dbj|BAM21553.1|/2.62229e-121/hypothetical protein, partial [Cryptomeria japonica]	gi|199580025|gb|AC189342.2|/6e-06/Brassica rapa subsp. pekinensis clone KBrB042D24, complete sequence	sp|C0LGQ5|GSO1_ARATH/1e-65/LRR receptor-like serine/threonine-protein kinase GSO1 OS=Arabidopsis thaliana GN=GSO1 PE=2 SV=1	sly:543900/1e-75/Eix1; EIX receptor 1; K13466 EIX receptor 1/2	alr0124_1/5e-25/---	SM00369/25.0/Leucine-rich repeats, typical (most populated) subfamily	NA
CL61.Contig42_All	gi|566151224|ref|XP_002298417.2|/1.88325e-45/hypothetical protein POPTR_0001s27000g [Populus trichocarpa] &gt;gi|550348282|gb|EEE83222.2| hypothetical protein POPTR_0001s27000g [Populus trichocarpa]	NA	sp|Q8VZG8|Y4885_ARATH/1e-30/Probable LRR receptor-like serine/threonine-protein kinase At4g08850 OS=Arabidopsis thaliana GN=At4g08850 PE=2 SV=3	mtr:MTR_1g101250/3e-31/Receptor protein kinase-like protein; K19613 leucine-rich repeat protein SHOC2	MA2301_1/2e-12/---	PF13855/8.6E-9/Leucine rich repeat	NA
CL61.Contig43_All	gi|566151224|ref|XP_002298417.2|/2.92254e-104/hypothetical protein POPTR_0001s27000g [Populus trichocarpa] &gt;gi|550348282|gb|EEE83222.2| hypothetical protein POPTR_0001s27000g [Populus trichocarpa]	NA	sp|Q9LVP0|Y5639_ARATH/6e-71/Probable leucine-rich repeat receptor-like protein kinase At5g63930 OS=Arabidopsis thaliana GN=At5g63930 PE=2 SV=1	mus:103988543/2e-74/LRR receptor-like serine/threonine-protein kinase FLS2; K13420 LRR receptor-like serine/threonine-protein kinase FLS2 [EC:2.7.11.1]	alr0124_1/3e-24/---	PF00560/0.095/Leucine Rich Repeat	NA
CL61.Contig44_All	gi|390979604|dbj|BAM21553.1|/4.71889e-168/hypothetical protein, partial [Cryptomeria japonica]	NA	sp|C0LGQ5|GSO1_ARATH/6e-103/LRR receptor-like serine/threonine-protein kinase GSO1 OS=Arabidopsis thaliana GN=GSO1 PE=2 SV=1	sly:543900/1e-111/Eix1; EIX receptor 1; K13466 EIX receptor 1/2	alr0124_1/1e-26/---	PS51450/5.363/Leucine-rich repeat profile.	NA
CL61.Contig45_All	gi|672175127|ref|XP_008807618.1|/3.10384e-107/PREDICTED: LRR receptor-like serine/threonine-protein kinase GSO2 [Phoenix dactylifera]	NA	sp|Q9LP24|Y1571_ARATH/1e-88/Probable leucine-rich repeat receptor-like protein kinase At1g35710 OS=Arabidopsis thaliana GN=At1g35710 PE=2 SV=1	fve:101309130/4e-91/LRR receptor-like serine/threonine-protein kinase FLS2; K13420 LRR receptor-like serine/threonine-protein kinase FLS2 [EC:2.7.11.1]	RSp0875/2e-27/---	PF13516/0.027/Leucine Rich repeat	NA
CL61.Contig46_All	gi|390979604|dbj|BAM21553.1|/2.68542e-115/hypothetical protein, partial [Cryptomeria japonica]	NA	sp|Q9LP24|Y1571_ARATH/6e-64/Probable leucine-rich repeat receptor-like protein kinase At1g35710 OS=Arabidopsis thaliana GN=At1g35710 PE=2 SV=1	sly:543900/9e-72/Eix1; EIX receptor 1; K13466 EIX receptor 1/2	MA2301_1/4e-16/---	PR00019/4.4E-6/Leucine-rich repeat signature	NA
CL61.Contig47_All	gi|571529282|ref|XP_006599540.1|/2.17997e-79/PREDICTED: LRR receptor-like serine/threonine-protein kinase GSO1-like isoform X3 [Glycine max]	NA	sp|Q9FL28|FLS2_ARATH/1e-63/LRR receptor-like serine/threonine-protein kinase FLS2 OS=Arabidopsis thaliana GN=FLS2 PE=1 SV=1	bvg:104883663/5e-67/LRR receptor-like serine/threonine-protein kinase FLS2; K13420 LRR receptor-like serine/threonine-protein kinase FLS2 [EC:2.7.11.1]	alr0124_1/2e-29/---	PS51450/6.595/Leucine-rich repeat profile.	NA
CL61.Contig48_All	gi|359483304|ref|XP_003632938.1|/5.26967e-91/PREDICTED: LRR receptor-like serine/threonine-protein kinase GSO1-like [Vitis vinifera]	NA	sp|C0LGQ5|GSO1_ARATH/3e-72/LRR receptor-like serine/threonine-protein kinase GSO1 OS=Arabidopsis thaliana GN=GSO1 PE=2 SV=1	sot:102593118/7e-71/LRR receptor-like serine/threonine-protein kinase FLS2-like; K13420 LRR receptor-like serine/threonine-protein kinase FLS2 [EC:2.7.11.1]	alr0124_1/4e-28/---	PF12799/2.8E-12/Leucine Rich repeats (2 copies)	NA
CL61.Contig49_All	gi|695060898|ref|XP_009418858.1|/1.03759e-07/PREDICTED: probable leucine-rich repeat receptor-like protein kinase At1g35710 [Musa acuminata subsp. malaccensis]	NA	sp|Q00874|DR100_ARATH/1e-06/DNA-damage-repair/toleration protein DRT100 OS=Arabidopsis thaliana GN=DRT100 PE=2 SV=2	jcu:105633968/9e-06/LRR receptor-like serine/threonine-protein kinase FLS2; K13420 LRR receptor-like serine/threonine-protein kinase FLS2 [EC:2.7.11.1]	NA	NA	NA
CL61.Contig50_All	gi|723666670|ref|XP_010315437.1|/0/PREDICTED: LOW QUALITY PROTEIN: LRR receptor-like serine/threonine-protein kinase GSO1 [Solanum lycopersicum]	NA	sp|C0LGQ5|GSO1_ARATH/1e-106/LRR receptor-like serine/threonine-protein kinase GSO1 OS=Arabidopsis thaliana GN=GSO1 PE=2 SV=1	sly:543900/5e-131/Eix1; EIX receptor 1; K13466 EIX receptor 1/2	alr0124_1/2e-29/---	PS51450/6.842/Leucine-rich repeat profile.	NA
CL61.Contig51_All	gi|470145509|ref|XP_004308380.1|/4.40973e-92/PREDICTED: probably inactive leucine-rich repeat receptor-like protein kinase IMK2-like [Fragaria vesca subsp. vesca]	NA	sp|P93194|RPK1_IPONI/8e-66/Receptor-like protein kinase OS=Ipomoea nil GN=INRPK1 PE=2 SV=2	mus:103988543/1e-66/LRR receptor-like serine/threonine-protein kinase FLS2; K13420 LRR receptor-like serine/threonine-protein kinase FLS2 [EC:2.7.11.1]	alr0124_1/5e-30/---	PS51450/5.356/Leucine-rich repeat profile.	NA
CL61.Contig52_All	gi|694326934|ref|XP_009354357.1|/1.44003e-103/PREDICTED: LRR receptor-like serine/threonine-protein kinase GSO1 [Pyrus x bretschneideri]	NA	sp|C0LGQ5|GSO1_ARATH/1e-67/LRR receptor-like serine/threonine-protein kinase GSO1 OS=Arabidopsis thaliana GN=GSO1 PE=2 SV=1	mus:103988543/4e-68/LRR receptor-like serine/threonine-protein kinase FLS2; K13420 LRR receptor-like serine/threonine-protein kinase FLS2 [EC:2.7.11.1]	alr0124_1/2e-27/---	PS51450/5.009/Leucine-rich repeat profile.	NA
CL61.Contig53_All	gi|390979604|dbj|BAM21553.1|/1.81959e-163/hypothetical protein, partial [Cryptomeria japonica]	NA	sp|C0LGQ5|GSO1_ARATH/2e-121/LRR receptor-like serine/threonine-protein kinase GSO1 OS=Arabidopsis thaliana GN=GSO1 PE=2 SV=1	sly:543900/3e-125/Eix1; EIX receptor 1; K13466 EIX receptor 1/2	RSp0875/8e-30/---	PS51450/5.671/Leucine-rich repeat profile.	NA
CL61.Contig54_All	gi|568832954|ref|XP_006470686.1|/5.58168e-153/PREDICTED: uncharacterized protein LOC102622520 isoform X1 [Citrus sinensis]	NA	sp|C0LGQ5|GSO1_ARATH/1e-109/LRR receptor-like serine/threonine-protein kinase GSO1 OS=Arabidopsis thaliana GN=GSO1 PE=2 SV=1	sly:543900/1e-112/Eix1; EIX receptor 1; K13466 EIX receptor 1/2	alr0124_1/2e-33/---	PS51450/5.825/Leucine-rich repeat profile.	NA
CL61.Contig55_All	gi|695015555|ref|XP_009394655.1|/6.23797e-164/PREDICTED: probable leucine-rich repeat receptor-like protein kinase At1g35710 [Musa acuminata subsp. malaccensis]	NA	sp|C0LGQ5|GSO1_ARATH/1e-120/LRR receptor-like serine/threonine-protein kinase GSO1 OS=Arabidopsis thaliana GN=GSO1 PE=2 SV=1	sly:543900/6e-116/Eix1; EIX receptor 1; K13466 EIX receptor 1/2	alr0124_1/2e-32/---	PS51450/6.595/Leucine-rich repeat profile.	NA
CL61.Contig56_All	gi|695021079|ref|XP_009397615.1|/1.78604e-55/PREDICTED: LRR receptor-like serine/threonine-protein kinase FLS2 [Musa acuminata subsp. malaccensis]	NA	sp|C0LGQ5|GSO1_ARATH/3e-32/LRR receptor-like serine/threonine-protein kinase GSO1 OS=Arabidopsis thaliana GN=GSO1 PE=2 SV=1	vvi:100241966/3e-34/probable LRR receptor-like serine/threonine-protein kinase At3g47570; K13420 LRR receptor-like serine/threonine-protein kinase FLS2 [EC:2.7.11.1]	NA	PF08263/2.4E-8/Leucine rich repeat N-terminal domain	NA
CL61.Contig57_All	gi|702516121|ref|XP_010041921.1|/4.6051e-87/PREDICTED: probable LRR receptor-like serine/threonine-protein kinase At4g36180 [Eucalyptus grandis]	NA	sp|C0LGF5|Y1341_ARATH/3e-64/Probable LRR receptor-like serine/threonine-protein kinase At1g34110 OS=Arabidopsis thaliana GN=At1g34110 PE=2 SV=2	mus:103988543/3e-69/LRR receptor-like serine/threonine-protein kinase FLS2; K13420 LRR receptor-like serine/threonine-protein kinase FLS2 [EC:2.7.11.1]	alr0124_1/1e-28/---	PTHR24420/1.1E-116/--	NA
CL61.Contig58_All	gi|566151224|ref|XP_002298417.2|/3.42389e-158/hypothetical protein POPTR_0001s27000g [Populus trichocarpa] &gt;gi|550348282|gb|EEE83222.2| hypothetical protein POPTR_0001s27000g [Populus trichocarpa]	NA	sp|C0LGQ5|GSO1_ARATH/1e-114/LRR receptor-like serine/threonine-protein kinase GSO1 OS=Arabidopsis thaliana GN=GSO1 PE=2 SV=1	sly:543900/3e-100/Eix1; EIX receptor 1; K13466 EIX receptor 1/2	alr0124_1/3e-26/---	PS51450/5.787/Leucine-rich repeat profile.	NA
CL61.Contig59_All	gi|672175127|ref|XP_008807618.1|/1.28621e-82/PREDICTED: LRR receptor-like serine/threonine-protein kinase GSO2 [Phoenix dactylifera]	NA	sp|Q9LP24|Y1571_ARATH/7e-62/Probable leucine-rich repeat receptor-like protein kinase At1g35710 OS=Arabidopsis thaliana GN=At1g35710 PE=2 SV=1	sita:105914537/5e-68/probable leucine-rich repeat receptor-like protein kinase At1g35710; K19613 leucine-rich repeat protein SHOC2	alr0124_1/1e-30/---	PS51450/7.019/Leucine-rich repeat profile.	NA
CL61.Contig60_All	NA	NA	NA	NA	NA	NA	NA
CL61.Contig61_All	gi|702430428|ref|XP_010068699.1|/7.5794e-34/PREDICTED: LRR receptor-like serine/threonine-protein kinase GSO1 [Eucalyptus grandis]	NA	sp|Q9LP24|Y1571_ARATH/4e-21/Probable leucine-rich repeat receptor-like protein kinase At1g35710 OS=Arabidopsis thaliana GN=At1g35710 PE=2 SV=1	cit:102610203/5e-20/probable LRR receptor-like serine/threonine-protein kinase At3g47570-like; K13420 LRR receptor-like serine/threonine-protein kinase FLS2 [EC:2.7.11.1]	alr0124_1/3e-08/---	PF00560/0.028/Leucine Rich Repeat	NA
CL61.Contig62_All	gi|672175127|ref|XP_008807618.1|/2.17135e-34/PREDICTED: LRR receptor-like serine/threonine-protein kinase GSO2 [Phoenix dactylifera]	NA	sp|Q9C9H7|RLP12_ARATH/9e-20/Receptor-like protein 12 OS=Arabidopsis thaliana GN=RLP12 PE=2 SV=2	mtr:MTR_1g101250/1e-19/Receptor protein kinase-like protein; K19613 leucine-rich repeat protein SHOC2	ECU09g1430/2e-06/---	PF08263/4.5E-9/Leucine rich repeat N-terminal domain	NA
CL61.Contig63_All	gi|586732252|ref|XP_006849971.1|/1.47361e-09/hypothetical protein AMTR_s00022p00152760 [Amborella trichopoda] &gt;gi|548853569|gb|ERN11552.1| hypothetical protein AMTR_s00022p00152760 [Amborella trichopoda]	NA	sp|A7PW81|PGIP_VITVI/6e-06/Polygalacturonase inhibitor OS=Vitis vinifera GN=pgip PE=1 SV=1	sly:101260980/1e-05/probable LRR receptor-like serine/threonine-protein kinase At3g47570; K13420 LRR receptor-like serine/threonine-protein kinase FLS2 [EC:2.7.11.1]	NA	PF12799/1.4E-7/Leucine Rich repeats (2 copies)	NA
CL62.Contig1_All	gi|586753565|ref|XP_006852584.1|/0/hypothetical protein AMTR_s00021p00213800 [Amborella trichopoda] &gt;gi|548856195|gb|ERN14051.1| hypothetical protein AMTR_s00021p00213800 [Amborella trichopoda]	gi|166091643|gb|AC216912.1|/3e-07/Populus trichocarpa clone POP017-N07, complete sequence	sp|Q9LT96|Y5977_ARATH/0.0/Probable leucine-rich repeat receptor-like protein kinase At5g49770 OS=Arabidopsis thaliana GN=At5g49770 PE=2 SV=1	tcc:TCM_027890/3e-94/Leucine-rich repeat family protein / protein kinase family protein isoform 2; K04730 interleukin-1 receptor-associated kinase 1 [EC:2.7.11.1]	YAR019c/6e-23/---	PTHR24420:SF542/0.0/--	NA
CL62.Contig2_All	gi|356523826|ref|XP_003530535.1|/0/PREDICTED: probable leucine-rich repeat receptor-like protein kinase At5g49770-like [Glycine max]	gi|270149967|gb|BT116853.1|/2e-94/Picea glauca clone GQ03807_P11 mRNA sequence	sp|Q9LT96|Y5977_ARATH/0.0/Probable leucine-rich repeat receptor-like protein kinase At5g49770 OS=Arabidopsis thaliana GN=At5g49770 PE=2 SV=1	tcc:TCM_027890/5e-95/Leucine-rich repeat family protein / protein kinase family protein isoform 2; K04730 interleukin-1 receptor-associated kinase 1 [EC:2.7.11.1]	YAR019c/2e-21/---	PF08263/1.3E-4/Leucine rich repeat N-terminal domain	NA
CL62.Contig3_All	gi|674910884|emb|CDY22287.1|/4.43328e-25/BnaC02g25910D [Brassica napus]	gi|270149967|gb|BT116853.1|/8e-06/Picea glauca clone GQ03807_P11 mRNA sequence	sp|Q9LT96|Y5977_ARATH/3e-13/Probable leucine-rich repeat receptor-like protein kinase At5g49770 OS=Arabidopsis thaliana GN=At5g49770 PE=2 SV=1	tcc:TCM_027890/4e-15/Leucine-rich repeat family protein / protein kinase family protein isoform 2; K04730 interleukin-1 receptor-associated kinase 1 [EC:2.7.11.1]	NA	PTHR24420/9.6E-25/--	biological_process:GO:0055114//oxidation-reduction process;GO:0000186//activation of MAPKK activity;cellular_component:GO:0016021//integral component of membrane;molecular_function:GO:0032440//2-alkenal reductase [NAD(P)] activity;GO:0004709//MAP kinase kinase kinase activity;GO:0005524//ATP binding;
CL62.Contig4_All	NA	NA	NA	NA	NA	NA	NA
CL62.Contig5_All	NA	NA	NA	NA	NA	NA	NA
CL62.Contig6_All	NA	NA	NA	NA	NA	NA	NA
CL62.Contig7_All	gi|672169288|ref|XP_008804670.1|/0/PREDICTED: probable leucine-rich repeat receptor-like protein kinase At5g49770 [Phoenix dactylifera] &gt;gi|672169290|ref|XP_008804671.1| PREDICTED: probable leucine-rich repeat receptor-like protein kinase At5g49770 [Phoenix dactylifera]	gi|270149967|gb|BT116853.1|/2e-20/Picea glauca clone GQ03807_P11 mRNA sequence	sp|Q9LT96|Y5977_ARATH/0.0/Probable leucine-rich repeat receptor-like protein kinase At5g49770 OS=Arabidopsis thaliana GN=At5g49770 PE=2 SV=1	tcc:TCM_027890/7e-93/Leucine-rich repeat family protein / protein kinase family protein isoform 2; K04730 interleukin-1 receptor-associated kinase 1 [EC:2.7.11.1]	YAR019c/2e-21/---	PF12799/3.9E-7/Leucine Rich repeats (2 copies)	NA
CL62.Contig8_All	gi|449439783|ref|XP_004137665.1|/2.43541e-146/PREDICTED: probable leucine-rich repeat receptor-like protein kinase At5g49770-like [Cucumis sativus] &gt;gi|449497159|ref|XP_004160329.1| PREDICTED: probable leucine-rich repeat receptor-like protein kinase At5g49770-like [Cucumis sativus] &gt;gi|700203540|gb|KGN58673.1| hypothetical protein Csa_3G727910 [Cucumis sativus]	NA	sp|Q9LT96|Y5977_ARATH/3e-102/Probable leucine-rich repeat receptor-like protein kinase At5g49770 OS=Arabidopsis thaliana GN=At5g49770 PE=2 SV=1	bvg:104883663/2e-36/LRR receptor-like serine/threonine-protein kinase FLS2; K13420 LRR receptor-like serine/threonine-protein kinase FLS2 [EC:2.7.11.1]	MA2301_1/3e-17/---	PS51450/5.61/Leucine-rich repeat profile.	NA
CL62.Contig9_All	gi|719988128|ref|XP_010252232.1|/1.23508e-150/PREDICTED: probable leucine-rich repeat receptor-like protein kinase At5g49770 isoform X1 [Nelumbo nucifera]	gi|270149967|gb|BT116853.1|/2e-20/Picea glauca clone GQ03807_P11 mRNA sequence	sp|Q9LT96|Y5977_ARATH/2e-106/Probable leucine-rich repeat receptor-like protein kinase At5g49770 OS=Arabidopsis thaliana GN=At5g49770 PE=2 SV=1	tcc:TCM_027890/8e-93/Leucine-rich repeat family protein / protein kinase family protein isoform 2; K04730 interleukin-1 receptor-associated kinase 1 [EC:2.7.11.1]	YAR019c/2e-21/---	PF12799/3.0E-7/Leucine Rich repeats (2 copies)	NA
CL62.Contig10_All	gi|719988128|ref|XP_010252232.1|/1.87001e-151/PREDICTED: probable leucine-rich repeat receptor-like protein kinase At5g49770 isoform X1 [Nelumbo nucifera]	gi|270149967|gb|BT116853.1|/2e-20/Picea glauca clone GQ03807_P11 mRNA sequence	sp|Q9LT96|Y5977_ARATH/2e-106/Probable leucine-rich repeat receptor-like protein kinase At5g49770 OS=Arabidopsis thaliana GN=At5g49770 PE=2 SV=1	tcc:TCM_027890/8e-93/Leucine-rich repeat family protein / protein kinase family protein isoform 2; K04730 interleukin-1 receptor-associated kinase 1 [EC:2.7.11.1]	YAR019c/2e-21/---	PTHR24420/5.8E-139/--	NA
CL62.Contig11_All	gi|240256419|ref|NP_199789.5|/3.40607e-176/leucine-rich repeat protein kinase-like protein [Arabidopsis thaliana] &gt;gi|332008473|gb|AED95856.1| leucine-rich repeat protein kinase-like protein [Arabidopsis thaliana]	gi|270149967|gb|BT116853.1|/2e-20/Picea glauca clone GQ03807_P11 mRNA sequence	sp|Q9LT96|Y5977_ARATH/2e-108/Probable leucine-rich repeat receptor-like protein kinase At5g49770 OS=Arabidopsis thaliana GN=At5g49770 PE=2 SV=1	tcc:TCM_027890/8e-93/Leucine-rich repeat family protein / protein kinase family protein isoform 2; K04730 interleukin-1 receptor-associated kinase 1 [EC:2.7.11.1]	YAR019c/2e-21/---	PS51450/5.494/Leucine-rich repeat profile.	biological_process:GO:0007169//transmembrane receptor protein tyrosine kinase signaling pathway;GO:0006468//protein phosphorylation;molecular_function:GO:0004674//protein serine/threonine kinase activity;GO:0005524//ATP binding;
CL62.Contig12_All	gi|240256419|ref|NP_199789.5|/1.50868e-176/leucine-rich repeat protein kinase-like protein [Arabidopsis thaliana] &gt;gi|332008473|gb|AED95856.1| leucine-rich repeat protein kinase-like protein [Arabidopsis thaliana]	gi|270149967|gb|BT116853.1|/2e-20/Picea glauca clone GQ03807_P11 mRNA sequence	sp|Q9LT96|Y5977_ARATH/2e-106/Probable leucine-rich repeat receptor-like protein kinase At5g49770 OS=Arabidopsis thaliana GN=At5g49770 PE=2 SV=1	tcc:TCM_027890/8e-93/Leucine-rich repeat family protein / protein kinase family protein isoform 2; K04730 interleukin-1 receptor-associated kinase 1 [EC:2.7.11.1]	YAR019c/2e-21/---	PTHR24420:SF542/6.9E-122/--	biological_process:GO:0007169//transmembrane receptor protein tyrosine kinase signaling pathway;GO:0006468//protein phosphorylation;molecular_function:GO:0004674//protein serine/threonine kinase activity;GO:0005524//ATP binding;
CL62.Contig13_All	gi|586753565|ref|XP_006852584.1|/0/hypothetical protein AMTR_s00021p00213800 [Amborella trichopoda] &gt;gi|548856195|gb|ERN14051.1| hypothetical protein AMTR_s00021p00213800 [Amborella trichopoda]	gi|270149967|gb|BT116853.1|/2e-20/Picea glauca clone GQ03807_P11 mRNA sequence	sp|Q9LT96|Y5977_ARATH/0.0/Probable leucine-rich repeat receptor-like protein kinase At5g49770 OS=Arabidopsis thaliana GN=At5g49770 PE=2 SV=1	tcc:TCM_027890/8e-93/Leucine-rich repeat family protein / protein kinase family protein isoform 2; K04730 interleukin-1 receptor-associated kinase 1 [EC:2.7.11.1]	YAR019c/2e-21/---	PTHR24420/0.0/--	NA
CL62.Contig14_All	gi|672169288|ref|XP_008804670.1|/0/PREDICTED: probable leucine-rich repeat receptor-like protein kinase At5g49770 [Phoenix dactylifera] &gt;gi|672169290|ref|XP_008804671.1| PREDICTED: probable leucine-rich repeat receptor-like protein kinase At5g49770 [Phoenix dactylifera]	gi|270149967|gb|BT116853.1|/2e-20/Picea glauca clone GQ03807_P11 mRNA sequence	sp|Q9LT96|Y5977_ARATH/0.0/Probable leucine-rich repeat receptor-like protein kinase At5g49770 OS=Arabidopsis thaliana GN=At5g49770 PE=2 SV=1	tcc:TCM_027890/7e-93/Leucine-rich repeat family protein / protein kinase family protein isoform 2; K04730 interleukin-1 receptor-associated kinase 1 [EC:2.7.11.1]	YAR019c/2e-21/---	PS00107/-/Protein kinases ATP-binding region signature.	NA
CL62.Contig15_All	gi|359480969|ref|XP_002264658.2|/0/PREDICTED: probable leucine-rich repeat receptor-like protein kinase At5g49770 [Vitis vinifera]	gi|270149967|gb|BT116853.1|/2e-20/Picea glauca clone GQ03807_P11 mRNA sequence	sp|Q9LT96|Y5977_ARATH/0.0/Probable leucine-rich repeat receptor-like protein kinase At5g49770 OS=Arabidopsis thaliana GN=At5g49770 PE=2 SV=1	tcc:TCM_027890/8e-93/Leucine-rich repeat family protein / protein kinase family protein isoform 2; K04730 interleukin-1 receptor-associated kinase 1 [EC:2.7.11.1]	YAR019c/2e-21/---	PTHR24420/0.0/--	biological_process:GO:0016310//phosphorylation;molecular_function:GO:0004672//protein kinase activity;
CL62.Contig16_All	gi|719988128|ref|XP_010252232.1|/1.92673e-151/PREDICTED: probable leucine-rich repeat receptor-like protein kinase At5g49770 isoform X1 [Nelumbo nucifera]	gi|270149967|gb|BT116853.1|/2e-20/Picea glauca clone GQ03807_P11 mRNA sequence	sp|Q9LT96|Y5977_ARATH/8e-106/Probable leucine-rich repeat receptor-like protein kinase At5g49770 OS=Arabidopsis thaliana GN=At5g49770 PE=2 SV=1	tcc:TCM_027890/8e-93/Leucine-rich repeat family protein / protein kinase family protein isoform 2; K04730 interleukin-1 receptor-associated kinase 1 [EC:2.7.11.1]	YAR019c/2e-21/---	PTHR24420/5.8E-139/--	NA
CL62.Contig17_All	gi|359480969|ref|XP_002264658.2|/0/PREDICTED: probable leucine-rich repeat receptor-like protein kinase At5g49770 [Vitis vinifera]	gi|270149967|gb|BT116853.1|/2e-20/Picea glauca clone GQ03807_P11 mRNA sequence	sp|Q9LT96|Y5977_ARATH/0.0/Probable leucine-rich repeat receptor-like protein kinase At5g49770 OS=Arabidopsis thaliana GN=At5g49770 PE=2 SV=1	tcc:TCM_027890/7e-93/Leucine-rich repeat family protein / protein kinase family protein isoform 2; K04730 interleukin-1 receptor-associated kinase 1 [EC:2.7.11.1]	YAR019c/2e-21/---	PTHR24420/0.0/--	biological_process:GO:0016310//phosphorylation;molecular_function:GO:0004672//protein kinase activity;
CL62.Contig18_All	gi|359480969|ref|XP_002264658.2|/0/PREDICTED: probable leucine-rich repeat receptor-like protein kinase At5g49770 [Vitis vinifera]	gi|270149967|gb|BT116853.1|/2e-20/Picea glauca clone GQ03807_P11 mRNA sequence	sp|Q9LT96|Y5977_ARATH/0.0/Probable leucine-rich repeat receptor-like protein kinase At5g49770 OS=Arabidopsis thaliana GN=At5g49770 PE=2 SV=1	tcc:TCM_027890/7e-93/Leucine-rich repeat family protein / protein kinase family protein isoform 2; K04730 interleukin-1 receptor-associated kinase 1 [EC:2.7.11.1]	YAR019c/2e-21/---	PS51450/4.809/Leucine-rich repeat profile.	biological_process:GO:0016310//phosphorylation;molecular_function:GO:0004672//protein kinase activity;
CL62.Contig19_All	gi|672169288|ref|XP_008804670.1|/2.41526e-138/PREDICTED: probable leucine-rich repeat receptor-like protein kinase At5g49770 [Phoenix dactylifera] &gt;gi|672169290|ref|XP_008804671.1| PREDICTED: probable leucine-rich repeat receptor-like protein kinase At5g49770 [Phoenix dactylifera]	NA	sp|Q9LT96|Y5977_ARATH/3e-90/Probable leucine-rich repeat receptor-like protein kinase At5g49770 OS=Arabidopsis thaliana GN=At5g49770 PE=2 SV=1	bvg:104883663/2e-36/LRR receptor-like serine/threonine-protein kinase FLS2; K13420 LRR receptor-like serine/threonine-protein kinase FLS2 [EC:2.7.11.1]	MA2301_1/3e-17/---	PS51450/5.61/Leucine-rich repeat profile.	NA
CL62.Contig20_All	gi|672169288|ref|XP_008804670.1|/0/PREDICTED: probable leucine-rich repeat receptor-like protein kinase At5g49770 [Phoenix dactylifera] &gt;gi|672169290|ref|XP_008804671.1| PREDICTED: probable leucine-rich repeat receptor-like protein kinase At5g49770 [Phoenix dactylifera]	gi|270149967|gb|BT116853.1|/2e-20/Picea glauca clone GQ03807_P11 mRNA sequence	sp|Q9LT96|Y5977_ARATH/0.0/Probable leucine-rich repeat receptor-like protein kinase At5g49770 OS=Arabidopsis thaliana GN=At5g49770 PE=2 SV=1	tcc:TCM_027890/8e-93/Leucine-rich repeat family protein / protein kinase family protein isoform 2; K04730 interleukin-1 receptor-associated kinase 1 [EC:2.7.11.1]	YAR019c/2e-21/---	PS51450/5.61/Leucine-rich repeat profile.	NA
CL62.Contig21_All	gi|672169288|ref|XP_008804670.1|/0/PREDICTED: probable leucine-rich repeat receptor-like protein kinase At5g49770 [Phoenix dactylifera] &gt;gi|672169290|ref|XP_008804671.1| PREDICTED: probable leucine-rich repeat receptor-like protein kinase At5g49770 [Phoenix dactylifera]	gi|270149967|gb|BT116853.1|/2e-20/Picea glauca clone GQ03807_P11 mRNA sequence	sp|Q9LT96|Y5977_ARATH/0.0/Probable leucine-rich repeat receptor-like protein kinase At5g49770 OS=Arabidopsis thaliana GN=At5g49770 PE=2 SV=1	tcc:TCM_027890/8e-93/Leucine-rich repeat family protein / protein kinase family protein isoform 2; K04730 interleukin-1 receptor-associated kinase 1 [EC:2.7.11.1]	YAR019c/2e-21/---	PS51450/5.61/Leucine-rich repeat profile.	NA
CL62.Contig22_All	gi|449439783|ref|XP_004137665.1|/6.1142e-170/PREDICTED: probable leucine-rich repeat receptor-like protein kinase At5g49770-like [Cucumis sativus] &gt;gi|449497159|ref|XP_004160329.1| PREDICTED: probable leucine-rich repeat receptor-like protein kinase At5g49770-like [Cucumis sativus] &gt;gi|700203540|gb|KGN58673.1| hypothetical protein Csa_3G727910 [Cucumis sativus]	NA	sp|Q9LT96|Y5977_ARATH/4e-112/Probable leucine-rich repeat receptor-like protein kinase At5g49770 OS=Arabidopsis thaliana GN=At5g49770 PE=2 SV=1	cam:101495688/1e-43/LRR receptor-like serine/threonine-protein kinase FLS2; K13420 LRR receptor-like serine/threonine-protein kinase FLS2 [EC:2.7.11.1]	MA2301_1/3e-16/---	PS51450/5.279/Leucine-rich repeat profile.	NA
CL62.Contig23_All	NA	NA	NA	NA	NA	NA	NA
CL62.Contig24_All	gi|359480969|ref|XP_002264658.2|/0/PREDICTED: probable leucine-rich repeat receptor-like protein kinase At5g49770 [Vitis vinifera]	gi|270149967|gb|BT116853.1|/2e-20/Picea glauca clone GQ03807_P11 mRNA sequence	sp|Q9LT96|Y5977_ARATH/0.0/Probable leucine-rich repeat receptor-like protein kinase At5g49770 OS=Arabidopsis thaliana GN=At5g49770 PE=2 SV=1	tcc:TCM_027890/7e-93/Leucine-rich repeat family protein / protein kinase family protein isoform 2; K04730 interleukin-1 receptor-associated kinase 1 [EC:2.7.11.1]	YAR019c/2e-21/---	PTHR24420/0.0/--	biological_process:GO:0016310//phosphorylation;molecular_function:GO:0004672//protein kinase activity;
CL62.Contig25_All	gi|359480969|ref|XP_002264658.2|/0/PREDICTED: probable leucine-rich repeat receptor-like protein kinase At5g49770 [Vitis vinifera]	gi|270149967|gb|BT116853.1|/2e-20/Picea glauca clone GQ03807_P11 mRNA sequence	sp|Q9LT96|Y5977_ARATH/0.0/Probable leucine-rich repeat receptor-like protein kinase At5g49770 OS=Arabidopsis thaliana GN=At5g49770 PE=2 SV=1	tcc:TCM_027890/7e-93/Leucine-rich repeat family protein / protein kinase family protein isoform 2; K04730 interleukin-1 receptor-associated kinase 1 [EC:2.7.11.1]	YAR019c/2e-21/---	PTHR24420/0.0/--	biological_process:GO:0016310//phosphorylation;molecular_function:GO:0004672//protein kinase activity;
CL62.Contig26_All	gi|449439783|ref|XP_004137665.1|/8.46571e-152/PREDICTED: probable leucine-rich repeat receptor-like protein kinase At5g49770-like [Cucumis sativus] &gt;gi|449497159|ref|XP_004160329.1| PREDICTED: probable leucine-rich repeat receptor-like protein kinase At5g49770-like [Cucumis sativus] &gt;gi|700203540|gb|KGN58673.1| hypothetical protein Csa_3G727910 [Cucumis sativus]	gi|116012248|dbj|AK242883.1|/5e-15/Oryza sativa Japonica Group cDNA, clone: J090079D13, full insert sequence	sp|Q9LT96|Y5977_ARATH/2e-108/Probable leucine-rich repeat receptor-like protein kinase At5g49770 OS=Arabidopsis thaliana GN=At5g49770 PE=2 SV=1	tcc:TCM_027890/3e-94/Leucine-rich repeat family protein / protein kinase family protein isoform 2; K04730 interleukin-1 receptor-associated kinase 1 [EC:2.7.11.1]	YAR019c/4e-21/---	PF12799/2.9E-7/Leucine Rich repeats (2 copies)	NA
CL62.Contig27_All	gi|359480969|ref|XP_002264658.2|/0/PREDICTED: probable leucine-rich repeat receptor-like protein kinase At5g49770 [Vitis vinifera]	gi|270149967|gb|BT116853.1|/2e-20/Picea glauca clone GQ03807_P11 mRNA sequence	sp|Q9LT96|Y5977_ARATH/0.0/Probable leucine-rich repeat receptor-like protein kinase At5g49770 OS=Arabidopsis thaliana GN=At5g49770 PE=2 SV=1	tcc:TCM_027890/7e-93/Leucine-rich repeat family protein / protein kinase family protein isoform 2; K04730 interleukin-1 receptor-associated kinase 1 [EC:2.7.11.1]	YAR019c/2e-21/---	PS51450/4.809/Leucine-rich repeat profile.	NA
CL62.Contig28_All	gi|672169288|ref|XP_008804670.1|/1.09263e-81/PREDICTED: probable leucine-rich repeat receptor-like protein kinase At5g49770 [Phoenix dactylifera] &gt;gi|672169290|ref|XP_008804671.1| PREDICTED: probable leucine-rich repeat receptor-like protein kinase At5g49770 [Phoenix dactylifera]	NA	sp|Q9LT96|Y5977_ARATH/3e-51/Probable leucine-rich repeat receptor-like protein kinase At5g49770 OS=Arabidopsis thaliana GN=At5g49770 PE=2 SV=1	dosa:Os06t0587000-00/1e-30/Os06g0587000; Leucine-rich repeat domain containing protein.; K13420 LRR receptor-like serine/threonine-protein kinase FLS2 [EC:2.7.11.1]	CAC3279_2/4e-11/---	PTHR24420/2.0E-84/--	NA
CL62.Contig29_All	gi|695079420|ref|XP_009387132.1|/2.3631e-43/PREDICTED: probable leucine-rich repeat receptor-like protein kinase At5g49770 [Musa acuminata subsp. malaccensis]	NA	sp|Q9LT96|Y5977_ARATH/5e-13/Probable leucine-rich repeat receptor-like protein kinase At5g49770 OS=Arabidopsis thaliana GN=At5g49770 PE=2 SV=1	NA	NA	NA	molecular_function:GO:0016740//transferase activity;
CL62.Contig30_All	gi|240256419|ref|NP_199789.5|/1.38765e-170/leucine-rich repeat protein kinase-like protein [Arabidopsis thaliana] &gt;gi|332008473|gb|AED95856.1| leucine-rich repeat protein kinase-like protein [Arabidopsis thaliana]	gi|270149967|gb|BT116853.1|/2e-20/Picea glauca clone GQ03807_P11 mRNA sequence	sp|Q9LT96|Y5977_ARATH/5e-104/Probable leucine-rich repeat receptor-like protein kinase At5g49770 OS=Arabidopsis thaliana GN=At5g49770 PE=2 SV=1	tcc:TCM_027890/8e-93/Leucine-rich repeat family protein / protein kinase family protein isoform 2; K04730 interleukin-1 receptor-associated kinase 1 [EC:2.7.11.1]	YAR019c/2e-21/---	PS51450/4.809/Leucine-rich repeat profile.	molecular_function:GO:0016301//kinase activity;
CL62.Contig31_All	gi|359480969|ref|XP_002264658.2|/0/PREDICTED: probable leucine-rich repeat receptor-like protein kinase At5g49770 [Vitis vinifera]	gi|270149967|gb|BT116853.1|/2e-20/Picea glauca clone GQ03807_P11 mRNA sequence	sp|Q9LT96|Y5977_ARATH/3e-134/Probable leucine-rich repeat receptor-like protein kinase At5g49770 OS=Arabidopsis thaliana GN=At5g49770 PE=2 SV=1	tcc:TCM_027890/6e-93/Leucine-rich repeat family protein / protein kinase family protein isoform 2; K04730 interleukin-1 receptor-associated kinase 1 [EC:2.7.11.1]	YAR019c/2e-21/---	PTHR24420/1.1E-197/--	biological_process:GO:0000165//MAPK cascade;GO:0006468//protein phosphorylation;cellular_component:GO:0016020//membrane;molecular_function:GO:0004674//protein serine/threonine kinase activity;GO:0000166//nucleotide binding;GO:0016491//oxidoreductase activity;
CL62.Contig32_All	gi|629096784|gb|KCW62549.1|/0/hypothetical protein EUGRSUZ_G00041 [Eucalyptus grandis]	gi|270149967|gb|BT116853.1|/3e-19/Picea glauca clone GQ03807_P11 mRNA sequence	sp|Q9LT96|Y5977_ARATH/8e-99/Probable leucine-rich repeat receptor-like protein kinase At5g49770 OS=Arabidopsis thaliana GN=At5g49770 PE=2 SV=1	tcc:TCM_027890/8e-91/Leucine-rich repeat family protein / protein kinase family protein isoform 2; K04730 interleukin-1 receptor-associated kinase 1 [EC:2.7.11.1]	YAR019c/2e-21/---	PS51450/5.61/Leucine-rich repeat profile.	molecular_function:GO:0004672//protein kinase activity;
CL62.Contig33_All	gi|240256419|ref|NP_199789.5|/6.20546e-171/leucine-rich repeat protein kinase-like protein [Arabidopsis thaliana] &gt;gi|332008473|gb|AED95856.1| leucine-rich repeat protein kinase-like protein [Arabidopsis thaliana]	gi|270149967|gb|BT116853.1|/2e-20/Picea glauca clone GQ03807_P11 mRNA sequence	sp|Q9LT96|Y5977_ARATH/8e-106/Probable leucine-rich repeat receptor-like protein kinase At5g49770 OS=Arabidopsis thaliana GN=At5g49770 PE=2 SV=1	tcc:TCM_027890/8e-93/Leucine-rich repeat family protein / protein kinase family protein isoform 2; K04730 interleukin-1 receptor-associated kinase 1 [EC:2.7.11.1]	YAR019c/2e-21/---	PF00560/0.6/Leucine Rich Repeat	molecular_function:GO:0004672//protein kinase activity;
CL62.Contig34_All	gi|449439783|ref|XP_004137665.1|/1.33921e-152/PREDICTED: probable leucine-rich repeat receptor-like protein kinase At5g49770-like [Cucumis sativus] &gt;gi|449497159|ref|XP_004160329.1| PREDICTED: probable leucine-rich repeat receptor-like protein kinase At5g49770-like [Cucumis sativus] &gt;gi|700203540|gb|KGN58673.1| hypothetical protein Csa_3G727910 [Cucumis sativus]	gi|270149967|gb|BT116853.1|/2e-20/Picea glauca clone GQ03807_P11 mRNA sequence	sp|Q9LT96|Y5977_ARATH/9e-106/Probable leucine-rich repeat receptor-like protein kinase At5g49770 OS=Arabidopsis thaliana GN=At5g49770 PE=2 SV=1	tcc:TCM_027890/8e-93/Leucine-rich repeat family protein / protein kinase family protein isoform 2; K04730 interleukin-1 receptor-associated kinase 1 [EC:2.7.11.1]	YAR019c/2e-21/---	PF00560/0.94/Leucine Rich Repeat	NA
CL62.Contig35_All	gi|702240205|ref|XP_010044506.1|/2.27871e-29/PREDICTED: probable leucine-rich repeat receptor-like protein kinase At5g49770 [Eucalyptus grandis] &gt;gi|702240210|ref|XP_010044514.1| PREDICTED: probable leucine-rich repeat receptor-like protein kinase At5g49770 [Eucalyptus grandis] &gt;gi|629124070|gb|KCW88495.1| hypothetical protein EUGRSUZ_A00882 [Eucalyptus grandis]	NA	sp|Q9LT96|Y5977_ARATH/3e-09/Probable leucine-rich repeat receptor-like protein kinase At5g49770 OS=Arabidopsis thaliana GN=At5g49770 PE=2 SV=1	NA	NA	NA	molecular_function:GO:0016772//transferase activity, transferring phosphorus-containing groups;
CL62.Contig36_All	gi|672169288|ref|XP_008804670.1|/3.25397e-91/PREDICTED: probable leucine-rich repeat receptor-like protein kinase At5g49770 [Phoenix dactylifera] &gt;gi|672169290|ref|XP_008804671.1| PREDICTED: probable leucine-rich repeat receptor-like protein kinase At5g49770 [Phoenix dactylifera]	NA	sp|Q9LT96|Y5977_ARATH/1e-63/Probable leucine-rich repeat receptor-like protein kinase At5g49770 OS=Arabidopsis thaliana GN=At5g49770 PE=2 SV=1	vvi:100253808/1e-31/LRR receptor-like serine/threonine-protein kinase FLS2; K13420 LRR receptor-like serine/threonine-protein kinase FLS2 [EC:2.7.11.1]	MA2301_1/9e-15/---	PF00560/0.23/Leucine Rich Repeat	NA
CL62.Contig37_All	gi|586753565|ref|XP_006852584.1|/1.06517e-126/hypothetical protein AMTR_s00021p00213800 [Amborella trichopoda] &gt;gi|548856195|gb|ERN14051.1| hypothetical protein AMTR_s00021p00213800 [Amborella trichopoda]	gi|270149967|gb|BT116853.1|/2e-20/Picea glauca clone GQ03807_P11 mRNA sequence	sp|Q9LT96|Y5977_ARATH/2e-106/Probable leucine-rich repeat receptor-like protein kinase At5g49770 OS=Arabidopsis thaliana GN=At5g49770 PE=2 SV=1	tcc:TCM_027890/7e-93/Leucine-rich repeat family protein / protein kinase family protein isoform 2; K04730 interleukin-1 receptor-associated kinase 1 [EC:2.7.11.1]	YAR019c/2e-21/---	SM00220/1.1E-38/Serine/Threonine protein kinases, catalytic domain	NA
CL62.Contig38_All	NA	NA	NA	NA	NA	NA	NA
CL62.Contig39_All	gi|527194325|gb|EPS63997.1|/3.05139e-09/hypothetical protein M569_10784, partial [Genlisea aurea]	NA	NA	NA	NA	NA	biological_process:GO:0016310//phosphorylation;molecular_function:GO:0004672//protein kinase activity;
CL62.Contig40_All	NA	NA	NA	NA	NA	NA	NA
CL63.Contig1_All	NA	NA	NA	NA	NA	NA	NA
CL63.Contig2_All	NA	NA	NA	NA	NA	NA	NA
CL63.Contig3_All	NA	NA	NA	NA	NA	NA	NA
CL63.Contig4_All	NA	NA	NA	NA	NA	NA	NA
CL64.Contig1_All	gi|720037964|ref|XP_010267834.1|/0/PREDICTED: probable histone-lysine N-methyltransferase ATXR3 isoform X1 [Nelumbo nucifera]	gi|270135229|gb|BT102181.1|/0.0/Picea glauca clone GQ0168_A17 mRNA sequence	sp|O23372|ATXR3_ARATH/0.0/Probable histone-lysine N-methyltransferase ATXR3 OS=Arabidopsis thaliana GN=ATXR3 PE=2 SV=2	mtr:MTR_5g037350/1e-51/Elongation factor 1-alpha; K03231 elongation factor 1-alpha	SPCC306.04c/9e-13/---	PF00856/1.2E-12/SET domain	NA
CL64.Contig2_All	gi|672173311|ref|XP_008806784.1|/0/PREDICTED: probable histone-lysine N-methyltransferase ATXR3 [Phoenix dactylifera]	gi|270135229|gb|BT102181.1|/0.0/Picea glauca clone GQ0168_A17 mRNA sequence	sp|O23372|ATXR3_ARATH/0.0/Probable histone-lysine N-methyltransferase ATXR3 OS=Arabidopsis thaliana GN=ATXR3 PE=2 SV=2	mtr:MTR_5g037350/1e-51/Elongation factor 1-alpha; K03231 elongation factor 1-alpha	SPCC306.04c/9e-13/---	PF00856/2.4E-12/SET domain	NA
CL64.Contig3_All	gi|720037964|ref|XP_010267834.1|/0/PREDICTED: probable histone-lysine N-methyltransferase ATXR3 isoform X1 [Nelumbo nucifera]	gi|270135229|gb|BT102181.1|/0.0/Picea glauca clone GQ0168_A17 mRNA sequence	sp|O23372|ATXR3_ARATH/0.0/Probable histone-lysine N-methyltransferase ATXR3 OS=Arabidopsis thaliana GN=ATXR3 PE=2 SV=2	mtr:MTR_5g037350/9e-52/Elongation factor 1-alpha; K03231 elongation factor 1-alpha	SPCC306.04c/9e-13/---	PF00856/1.2E-12/SET domain	NA
CL64.Contig4_All	gi|720037964|ref|XP_010267834.1|/0/PREDICTED: probable histone-lysine N-methyltransferase ATXR3 isoform X1 [Nelumbo nucifera]	gi|270135229|gb|BT102181.1|/0.0/Picea glauca clone GQ0168_A17 mRNA sequence	sp|O23372|ATXR3_ARATH/0.0/Probable histone-lysine N-methyltransferase ATXR3 OS=Arabidopsis thaliana GN=ATXR3 PE=2 SV=2	mtr:MTR_5g037350/1e-51/Elongation factor 1-alpha; K03231 elongation factor 1-alpha	SPCC306.04c/9e-13/---	PS50868/8.086/Post-SET domain profile.	NA
CL64.Contig5_All	gi|586748686|ref|XP_006851161.1|/0/hypothetical protein AMTR_s00043p00149000 [Amborella trichopoda] &gt;gi|548854841|gb|ERN12742.1| hypothetical protein AMTR_s00043p00149000 [Amborella trichopoda]	gi|270135229|gb|BT102181.1|/0.0/Picea glauca clone GQ0168_A17 mRNA sequence	sp|O23372|ATXR3_ARATH/0.0/Probable histone-lysine N-methyltransferase ATXR3 OS=Arabidopsis thaliana GN=ATXR3 PE=2 SV=2	mtr:MTR_5g037350/9e-52/Elongation factor 1-alpha; K03231 elongation factor 1-alpha	SPCC306.04c/9e-13/---	NA	NA
CL65.Contig1_All	gi|294461185|gb|ADE76156.1|/1.71835e-168/unknown [Picea sitchensis]	gi|270148581|gb|BT115533.1|/8e-37/Picea glauca clone GQ03701_B20 mRNA sequence	sp|O04019|PS6AB_ARATH/2e-09/26S protease regulatory subunit 6A homolog B OS=Arabidopsis thaliana GN=RPT5B PE=1 SV=3	pmum:103329953/8e-133/mitochondrial chaperone BCS1-like; K08900 mitochondrial chaperone BCS1	SPAC644.07/4e-25/---	SM00382/2.9E-8/ATPases associated with a variety of cellular activities	NA
CL65.Contig2_All	gi|294461185|gb|ADE76156.1|/0/unknown [Picea sitchensis]	gi|270148581|gb|BT115533.1|/4e-48/Picea glauca clone GQ03701_B20 mRNA sequence	sp|O04019|PS6AB_ARATH/2e-10/26S protease regulatory subunit 6A homolog B OS=Arabidopsis thaliana GN=RPT5B PE=1 SV=3	mus:103981910/7e-134/probable mitochondrial chaperone BCS1-B; K08900 mitochondrial chaperone BCS1	SPAC644.07/4e-25/---	PF14363/2.6E-25/Domain associated at C-terminal with AAA	NA
CL65.Contig3_All	gi|294461185|gb|ADE76156.1|/2.81929e-168/unknown [Picea sitchensis]	gi|270148581|gb|BT115533.1|/8e-37/Picea glauca clone GQ03701_B20 mRNA sequence	sp|O04019|PS6AB_ARATH/7e-10/26S protease regulatory subunit 6A homolog B OS=Arabidopsis thaliana GN=RPT5B PE=1 SV=3	pmum:103329953/1e-132/mitochondrial chaperone BCS1-like; K08900 mitochondrial chaperone BCS1	SPAC644.07/2e-24/---	PS00674/-/AAA-protein family signature.	NA
CL65.Contig4_All	gi|294461185|gb|ADE76156.1|/0/unknown [Picea sitchensis]	gi|270148581|gb|BT115533.1|/4e-48/Picea glauca clone GQ03701_B20 mRNA sequence	sp|O04019|PS6AB_ARATH/1e-10/26S protease regulatory subunit 6A homolog B OS=Arabidopsis thaliana GN=RPT5B PE=1 SV=3	mus:103981910/2e-136/probable mitochondrial chaperone BCS1-B; K08900 mitochondrial chaperone BCS1	SPAC644.07/1e-24/---	SM00382/3.8E-8/ATPases associated with a variety of cellular activities	NA
CL66.Contig1_All	gi|224284976|gb|ACN40217.1|/0/unknown [Picea sitchensis]	gi|270139319|gb|BT106271.1|/1e-43/Picea glauca clone GQ02906_E23 mRNA sequence	sp|Q9LF24|LNG1_ARATH/1e-09/Protein LONGIFOLIA 1 OS=Arabidopsis thaliana GN=LNG1 PE=1 SV=1	mdm:103431070/8e-06/homeobox-leucine zipper protein HAT5-like; K09338 homeobox-leucine zipper protein	NA	PTHR21726:SF30/1.1E-43/--	NA
CL66.Contig2_All	gi|224284976|gb|ACN40217.1|/0/unknown [Picea sitchensis]	gi|270141813|gb|BT108765.1|/5e-37/Picea glauca clone GQ03126_L15 mRNA sequence	sp|F4HSD5|TRM32_ARATH/1e-08/Protein TRM32 OS=Arabidopsis thaliana GN=TRM32 PE=2 SV=1	mdm:103431070/8e-06/homeobox-leucine zipper protein HAT5-like; K09338 homeobox-leucine zipper protein	NA	PF14309/2.7E-41/Domain of unknown function (DUF4378)	NA
CL66.Contig3_All	gi|224284976|gb|ACN40217.1|/0/unknown [Picea sitchensis]	gi|270141813|gb|BT108765.1|/5e-37/Picea glauca clone GQ03126_L15 mRNA sequence	sp|F4HSD5|TRM32_ARATH/1e-08/Protein TRM32 OS=Arabidopsis thaliana GN=TRM32 PE=2 SV=1	mdm:103431070/5e-06/homeobox-leucine zipper protein HAT5-like; K09338 homeobox-leucine zipper protein	NA	PF14309/2.6E-41/Domain of unknown function (DUF4378)	NA
CL66.Contig4_All	gi|224284976|gb|ACN40217.1|/0/unknown [Picea sitchensis]	gi|270141813|gb|BT108765.1|/1e-44/Picea glauca clone GQ03126_L15 mRNA sequence	sp|F4HSD5|TRM32_ARATH/2e-07/Protein TRM32 OS=Arabidopsis thaliana GN=TRM32 PE=2 SV=1	NA	NA	PTHR21726:SF30/1.0E-49/--	NA
CL66.Contig5_All	gi|224284976|gb|ACN40217.1|/0/unknown [Picea sitchensis]	gi|270141813|gb|BT108765.1|/1e-44/Picea glauca clone GQ03126_L15 mRNA sequence	sp|Q9LF24|LNG1_ARATH/2e-09/Protein LONGIFOLIA 1 OS=Arabidopsis thaliana GN=LNG1 PE=1 SV=1	pper:PRUPE_ppa000648mg/2e-09/hypothetical protein; K03979 GTPase [EC:3.6.5.-]	NA	PTHR21726/2.1E-52/--	NA
CL66.Contig6_All	gi|224284976|gb|ACN40217.1|/0/unknown [Picea sitchensis]	gi|270139319|gb|BT106271.1|/1e-43/Picea glauca clone GQ02906_E23 mRNA sequence	sp|F4HSD5|TRM32_ARATH/2e-07/Protein TRM32 OS=Arabidopsis thaliana GN=TRM32 PE=2 SV=1	mdm:103431070/5e-06/homeobox-leucine zipper protein HAT5-like; K09338 homeobox-leucine zipper protein	NA	PTHR21726/6.4E-42/--	NA
CL66.Contig7_All	gi|224284976|gb|ACN40217.1|/0/unknown [Picea sitchensis]	gi|270141813|gb|BT108765.1|/8e-45/Picea glauca clone GQ03126_L15 mRNA sequence	sp|Q9LF24|LNG1_ARATH/9e-10/Protein LONGIFOLIA 1 OS=Arabidopsis thaliana GN=LNG1 PE=1 SV=1	mdm:103431070/8e-06/homeobox-leucine zipper protein HAT5-like; K09338 homeobox-leucine zipper protein	NA	PTHR21726:SF30/1.3E-50/--	NA
CL66.Contig8_All	gi|224284976|gb|ACN40217.1|/1.40952e-178/unknown [Picea sitchensis]	gi|270141813|gb|BT108765.1|/5e-37/Picea glauca clone GQ03126_L15 mRNA sequence	sp|F4HSD5|TRM32_ARATH/1e-08/Protein TRM32 OS=Arabidopsis thaliana GN=TRM32 PE=2 SV=1	pper:PRUPE_ppa000648mg/1e-09/hypothetical protein; K03979 GTPase [EC:3.6.5.-]	NA	PTHR21726:SF30/8.1E-45/--	NA
CL66.Contig9_All	gi|224284976|gb|ACN40217.1|/1.41785e-178/unknown [Picea sitchensis]	gi|270139319|gb|BT106271.1|/1e-43/Picea glauca clone GQ02906_E23 mRNA sequence	sp|F4HSD5|TRM32_ARATH/2e-07/Protein TRM32 OS=Arabidopsis thaliana GN=TRM32 PE=2 SV=1	NA	NA	PTHR21726:SF30/6.4E-42/--	NA
CL66.Contig10_All	gi|224284976|gb|ACN40217.1|/0/unknown [Picea sitchensis]	gi|270139319|gb|BT106271.1|/1e-43/Picea glauca clone GQ02906_E23 mRNA sequence	sp|Q9LF24|LNG1_ARATH/1e-09/Protein LONGIFOLIA 1 OS=Arabidopsis thaliana GN=LNG1 PE=1 SV=1	mdm:103431070/5e-06/homeobox-leucine zipper protein HAT5-like; K09338 homeobox-leucine zipper protein	NA	PF12552/3.3E-23/Protein of unknown function (DUF3741)	NA
CL66.Contig11_All	gi|224284976|gb|ACN40217.1|/0/unknown [Picea sitchensis]	gi|270139319|gb|BT106271.1|/1e-43/Picea glauca clone GQ02906_E23 mRNA sequence	sp|F4HSD5|TRM32_ARATH/2e-07/Protein TRM32 OS=Arabidopsis thaliana GN=TRM32 PE=2 SV=1	mdm:103431070/8e-06/homeobox-leucine zipper protein HAT5-like; K09338 homeobox-leucine zipper protein	NA	PTHR21726:SF30/6.4E-42/--	NA
CL66.Contig12_All	gi|224284976|gb|ACN40217.1|/0/unknown [Picea sitchensis]	gi|270141813|gb|BT108765.1|/5e-37/Picea glauca clone GQ03126_L15 mRNA sequence	sp|Q9LF24|LNG1_ARATH/4e-10/Protein LONGIFOLIA 1 OS=Arabidopsis thaliana GN=LNG1 PE=1 SV=1	mdm:103431070/5e-06/homeobox-leucine zipper protein HAT5-like; K09338 homeobox-leucine zipper protein	NA	PTHR21726:SF30/1.4E-46/--	NA
CL66.Contig13_All	gi|224284976|gb|ACN40217.1|/0/unknown [Picea sitchensis]	gi|270141813|gb|BT108765.1|/5e-37/Picea glauca clone GQ03126_L15 mRNA sequence	sp|Q9LF24|LNG1_ARATH/4e-10/Protein LONGIFOLIA 1 OS=Arabidopsis thaliana GN=LNG1 PE=1 SV=1	mdm:103431070/8e-06/homeobox-leucine zipper protein HAT5-like; K09338 homeobox-leucine zipper protein	NA	PF14309/2.6E-41/Domain of unknown function (DUF4378)	NA
CL66.Contig14_All	gi|224284976|gb|ACN40217.1|/0/unknown [Picea sitchensis]	gi|270141813|gb|BT108765.1|/1e-24/Picea glauca clone GQ03126_L15 mRNA sequence	sp|Q9LF24|LNG1_ARATH/1e-12/Protein LONGIFOLIA 1 OS=Arabidopsis thaliana GN=LNG1 PE=1 SV=1	pper:PRUPE_ppa000648mg/4e-07/hypothetical protein; K03979 GTPase [EC:3.6.5.-]	NA	PTHR21726:SF30/1.7E-33/--	NA
CL66.Contig15_All	gi|224284976|gb|ACN40217.1|/0/unknown [Picea sitchensis]	gi|270139319|gb|BT106271.1|/5e-21/Picea glauca clone GQ02906_E23 mRNA sequence	NA	mdm:103431070/6e-06/homeobox-leucine zipper protein HAT5-like; K09338 homeobox-leucine zipper protein	NA	PTHR21726/2.0E-32/--	NA
CL67.Contig1_All	gi|566153418|ref|XP_006370022.1|/7.71872e-23/hypothetical protein POPTR_0001s38125g [Populus trichocarpa] &gt;gi|550349152|gb|ERP66591.1| hypothetical protein POPTR_0001s38125g [Populus trichocarpa]	NA	NA	mdm:103423936/1e-19/ABC transporter B family member 11-like; K05658 ATP-binding cassette, subfamily B (MDR/TAP), member 1 [EC:3.6.3.44]	NA	PTHR32166/1.6E-30/--	NA
CL67.Contig2_All	gi|566153418|ref|XP_006370022.1|/2.42616e-43/hypothetical protein POPTR_0001s38125g [Populus trichocarpa] &gt;gi|550349152|gb|ERP66591.1| hypothetical protein POPTR_0001s38125g [Populus trichocarpa]	NA	NA	mdm:103423936/1e-31/ABC transporter B family member 11-like; K05658 ATP-binding cassette, subfamily B (MDR/TAP), member 1 [EC:3.6.3.44]	NA	PTHR32166:SF11/5.4E-37/--	NA
CL68.Contig1_All	NA	NA	NA	NA	NA	NA	NA
CL68.Contig2_All	NA	NA	NA	NA	NA	NA	NA
CL68.Contig3_All	NA	NA	NA	NA	NA	NA	NA
CL68.Contig4_All	NA	NA	NA	NA	NA	NA	NA
CL69.Contig1_All	gi|586701299|ref|XP_006844983.1|/3.82446e-140/hypothetical protein AMTR_s00058p00187830 [Amborella trichopoda] &gt;gi|548847474|gb|ERN06658.1| hypothetical protein AMTR_s00058p00187830 [Amborella trichopoda]	gi|270137404|gb|BT104356.1|/7e-99/Picea glauca clone GQ02809_H17 mRNA sequence	NA	NA	NA	NA	NA
CL69.Contig2_All	gi|586701299|ref|XP_006844983.1|/1.55438e-144/hypothetical protein AMTR_s00058p00187830 [Amborella trichopoda] &gt;gi|548847474|gb|ERN06658.1| hypothetical protein AMTR_s00058p00187830 [Amborella trichopoda]	gi|270137404|gb|BT104356.1|/1e-124/Picea glauca clone GQ02809_H17 mRNA sequence	NA	NA	NA	NA	NA
CL70.Contig1_All	gi|168005694|ref|XP_001755545.1|/0/predicted protein [Physcomitrella patens] &gt;gi|168005698|ref|XP_001755547.1| predicted protein [Physcomitrella patens] &gt;gi|162693252|gb|EDQ79605.1| predicted protein [Physcomitrella patens] &gt;gi|162693254|gb|EDQ79607.1| predicted protein [Physcomitrella patens]	gi|270148739|gb|BT115691.1|/0.0/Picea glauca clone GQ03704_F20 mRNA sequence	sp|O22899|DHX15_ARATH/0.0/Probable pre-mRNA-splicing factor ATP-dependent RNA helicase OS=Arabidopsis thaliana GN=At2g47250 PE=2 SV=1	atr:18435393/0.0/probable pre-mRNA-splicing factor ATP-dependent RNA helicase; K12820 pre-mRNA-splicing factor ATP-dependent RNA helicase DHX15/PRP43 [EC:3.6.4.13]	SPBC16H5.10c/0.0/---	SM00847/6.6E-37/Helicase associated domain (HA2) Add an annotation	molecular_function:GO:0005524//ATP binding;GO:0008026//ATP-dependent helicase activity;GO:0003676//nucleic acid binding;
CL70.Contig2_All	gi|168005694|ref|XP_001755545.1|/0/predicted protein [Physcomitrella patens] &gt;gi|168005698|ref|XP_001755547.1| predicted protein [Physcomitrella patens] &gt;gi|162693252|gb|EDQ79605.1| predicted protein [Physcomitrella patens] &gt;gi|162693254|gb|EDQ79607.1| predicted protein [Physcomitrella patens]	gi|270148739|gb|BT115691.1|/0.0/Picea glauca clone GQ03704_F20 mRNA sequence	sp|O22899|DHX15_ARATH/0.0/Probable pre-mRNA-splicing factor ATP-dependent RNA helicase OS=Arabidopsis thaliana GN=At2g47250 PE=2 SV=1	atr:18435393/0.0/probable pre-mRNA-splicing factor ATP-dependent RNA helicase; K12820 pre-mRNA-splicing factor ATP-dependent RNA helicase DHX15/PRP43 [EC:3.6.4.13]	SPBC16H5.10c/0.0/---	PTHR18934/0.0/--	molecular_function:GO:0005524//ATP binding;GO:0008026//ATP-dependent helicase activity;GO:0003676//nucleic acid binding;
CL70.Contig3_All	gi|168005694|ref|XP_001755545.1|/0/predicted protein [Physcomitrella patens] &gt;gi|168005698|ref|XP_001755547.1| predicted protein [Physcomitrella patens] &gt;gi|162693252|gb|EDQ79605.1| predicted protein [Physcomitrella patens] &gt;gi|162693254|gb|EDQ79607.1| predicted protein [Physcomitrella patens]	gi|270148739|gb|BT115691.1|/0.0/Picea glauca clone GQ03704_F20 mRNA sequence	sp|O22899|DHX15_ARATH/0.0/Probable pre-mRNA-splicing factor ATP-dependent RNA helicase OS=Arabidopsis thaliana GN=At2g47250 PE=2 SV=1	atr:18435393/0.0/probable pre-mRNA-splicing factor ATP-dependent RNA helicase; K12820 pre-mRNA-splicing factor ATP-dependent RNA helicase DHX15/PRP43 [EC:3.6.4.13]	SPBC16H5.10c/0.0/---	SM00487/3.7E-33/DEAD-like helicases superfamily	molecular_function:GO:0005524//ATP binding;GO:0008026//ATP-dependent helicase activity;GO:0003676//nucleic acid binding;
CL70.Contig4_All	gi|145341542|ref|XP_001415865.1|/0/predicted protein [Ostreococcus lucimarinus CCE9901] &gt;gi|144576088|gb|ABO94157.1| predicted protein [Ostreococcus lucimarinus CCE9901]	gi|270148739|gb|BT115691.1|/0.0/Picea glauca clone GQ03704_F20 mRNA sequence	sp|O22899|DHX15_ARATH/0.0/Probable pre-mRNA-splicing factor ATP-dependent RNA helicase OS=Arabidopsis thaliana GN=At2g47250 PE=2 SV=1	pmum:103331465/0.0/probable pre-mRNA-splicing factor ATP-dependent RNA helicase; K12820 pre-mRNA-splicing factor ATP-dependent RNA helicase DHX15/PRP43 [EC:3.6.4.13]	SPBC16H5.10c/0.0/---	PF00271/3.9E-11/Helicase conserved C-terminal domain	molecular_function:GO:0005524//ATP binding;GO:0008026//ATP-dependent helicase activity;GO:0003676//nucleic acid binding;
CL70.Contig5_All	gi|168005694|ref|XP_001755545.1|/0/predicted protein [Physcomitrella patens] &gt;gi|168005698|ref|XP_001755547.1| predicted protein [Physcomitrella patens] &gt;gi|162693252|gb|EDQ79605.1| predicted protein [Physcomitrella patens] &gt;gi|162693254|gb|EDQ79607.1| predicted protein [Physcomitrella patens]	gi|270148739|gb|BT115691.1|/0.0/Picea glauca clone GQ03704_F20 mRNA sequence	sp|O22899|DHX15_ARATH/0.0/Probable pre-mRNA-splicing factor ATP-dependent RNA helicase OS=Arabidopsis thaliana GN=At2g47250 PE=2 SV=1	atr:18435393/0.0/probable pre-mRNA-splicing factor ATP-dependent RNA helicase; K12820 pre-mRNA-splicing factor ATP-dependent RNA helicase DHX15/PRP43 [EC:3.6.4.13]	SPBC16H5.10c/0.0/---	SM00487/3.7E-33/DEAD-like helicases superfamily	molecular_function:GO:0005524//ATP binding;GO:0008026//ATP-dependent helicase activity;GO:0003676//nucleic acid binding;
CL70.Contig6_All	gi|168005694|ref|XP_001755545.1|/0/predicted protein [Physcomitrella patens] &gt;gi|168005698|ref|XP_001755547.1| predicted protein [Physcomitrella patens] &gt;gi|162693252|gb|EDQ79605.1| predicted protein [Physcomitrella patens] &gt;gi|162693254|gb|EDQ79607.1| predicted protein [Physcomitrella patens]	gi|270148739|gb|BT115691.1|/0.0/Picea glauca clone GQ03704_F20 mRNA sequence	sp|O22899|DHX15_ARATH/0.0/Probable pre-mRNA-splicing factor ATP-dependent RNA helicase OS=Arabidopsis thaliana GN=At2g47250 PE=2 SV=1	atr:18435393/0.0/probable pre-mRNA-splicing factor ATP-dependent RNA helicase; K12820 pre-mRNA-splicing factor ATP-dependent RNA helicase DHX15/PRP43 [EC:3.6.4.13]	SPBC16H5.10c/0.0/---	PF04408/1.2E-28/Helicase associated domain (HA2)	molecular_function:GO:0005524//ATP binding;GO:0008026//ATP-dependent helicase activity;GO:0003676//nucleic acid binding;
CL70.Contig7_All	gi|297821130|ref|XP_002878448.1|/2.7046e-120/hypothetical protein ARALYDRAFT_349295 [Arabidopsis lyrata subsp. lyrata] &gt;gi|297324286|gb|EFH54707.1| hypothetical protein ARALYDRAFT_349295 [Arabidopsis lyrata subsp. lyrata]	gi|270148739|gb|BT115691.1|/1e-120/Picea glauca clone GQ03704_F20 mRNA sequence	sp|O22899|DHX15_ARATH/1e-104/Probable pre-mRNA-splicing factor ATP-dependent RNA helicase OS=Arabidopsis thaliana GN=At2g47250 PE=2 SV=1	egu:105039973/7e-106/probable pre-mRNA-splicing factor ATP-dependent RNA helicase; K12820 pre-mRNA-splicing factor ATP-dependent RNA helicase DHX15/PRP43 [EC:3.6.4.13]	YGL120c/1e-61/---	PTHR18934:SF95/1.6E-118/--	molecular_function:GO:0005524//ATP binding;GO:0008026//ATP-dependent helicase activity;GO:0003676//nucleic acid binding;
CL70.Contig8_All	gi|168005694|ref|XP_001755545.1|/0/predicted protein [Physcomitrella patens] &gt;gi|168005698|ref|XP_001755547.1| predicted protein [Physcomitrella patens] &gt;gi|162693252|gb|EDQ79605.1| predicted protein [Physcomitrella patens] &gt;gi|162693254|gb|EDQ79607.1| predicted protein [Physcomitrella patens]	gi|270148739|gb|BT115691.1|/0.0/Picea glauca clone GQ03704_F20 mRNA sequence	sp|O22899|DHX15_ARATH/0.0/Probable pre-mRNA-splicing factor ATP-dependent RNA helicase OS=Arabidopsis thaliana GN=At2g47250 PE=2 SV=1	atr:18435393/0.0/probable pre-mRNA-splicing factor ATP-dependent RNA helicase; K12820 pre-mRNA-splicing factor ATP-dependent RNA helicase DHX15/PRP43 [EC:3.6.4.13]	SPBC16H5.10c/0.0/---	PS51194/16.658/Superfamilies 1 and 2 helicase C-terminal domain profile.	molecular_function:GO:0005524//ATP binding;GO:0008026//ATP-dependent helicase activity;GO:0003676//nucleic acid binding;
CL70.Contig9_All	gi|168005694|ref|XP_001755545.1|/0/predicted protein [Physcomitrella patens] &gt;gi|168005698|ref|XP_001755547.1| predicted protein [Physcomitrella patens] &gt;gi|162693252|gb|EDQ79605.1| predicted protein [Physcomitrella patens] &gt;gi|162693254|gb|EDQ79607.1| predicted protein [Physcomitrella patens]	gi|270148739|gb|BT115691.1|/0.0/Picea glauca clone GQ03704_F20 mRNA sequence	sp|O22899|DHX15_ARATH/0.0/Probable pre-mRNA-splicing factor ATP-dependent RNA helicase OS=Arabidopsis thaliana GN=At2g47250 PE=2 SV=1	atr:18435393/0.0/probable pre-mRNA-splicing factor ATP-dependent RNA helicase; K12820 pre-mRNA-splicing factor ATP-dependent RNA helicase DHX15/PRP43 [EC:3.6.4.13]	SPBC16H5.10c/0.0/---	PF00271/3.7E-11/Helicase conserved C-terminal domain	molecular_function:GO:0005524//ATP binding;GO:0008026//ATP-dependent helicase activity;GO:0003676//nucleic acid binding;
CL70.Contig10_All	gi|168005694|ref|XP_001755545.1|/0/predicted protein [Physcomitrella patens] &gt;gi|168005698|ref|XP_001755547.1| predicted protein [Physcomitrella patens] &gt;gi|162693252|gb|EDQ79605.1| predicted protein [Physcomitrella patens] &gt;gi|162693254|gb|EDQ79607.1| predicted protein [Physcomitrella patens]	gi|270148739|gb|BT115691.1|/0.0/Picea glauca clone GQ03704_F20 mRNA sequence	sp|O22899|DHX15_ARATH/0.0/Probable pre-mRNA-splicing factor ATP-dependent RNA helicase OS=Arabidopsis thaliana GN=At2g47250 PE=2 SV=1	atr:18435393/0.0/probable pre-mRNA-splicing factor ATP-dependent RNA helicase; K12820 pre-mRNA-splicing factor ATP-dependent RNA helicase DHX15/PRP43 [EC:3.6.4.13]	SPBC16H5.10c/0.0/---	PTHR18934/0.0/--	molecular_function:GO:0005524//ATP binding;GO:0008026//ATP-dependent helicase activity;GO:0003676//nucleic acid binding;
CL70.Contig11_All	gi|695010625|ref|XP_009391988.1|/7.87732e-80/PREDICTED: probable pre-mRNA-splicing factor ATP-dependent RNA helicase [Musa acuminata subsp. malaccensis]	gi|270148739|gb|BT115691.1|/5e-84/Picea glauca clone GQ03704_F20 mRNA sequence	sp|O22899|DHX15_ARATH/2e-79/Probable pre-mRNA-splicing factor ATP-dependent RNA helicase OS=Arabidopsis thaliana GN=At2g47250 PE=2 SV=1	mus:103978015/1e-80/probable pre-mRNA-splicing factor ATP-dependent RNA helicase; K12820 pre-mRNA-splicing factor ATP-dependent RNA helicase DHX15/PRP43 [EC:3.6.4.13]	YGL120c/2e-46/---	PTHR18934:SF95/1.2E-85/--	NA
CL70.Contig12_All	gi|168005694|ref|XP_001755545.1|/0/predicted protein [Physcomitrella patens] &gt;gi|168005698|ref|XP_001755547.1| predicted protein [Physcomitrella patens] &gt;gi|162693252|gb|EDQ79605.1| predicted protein [Physcomitrella patens] &gt;gi|162693254|gb|EDQ79607.1| predicted protein [Physcomitrella patens]	gi|270148739|gb|BT115691.1|/0.0/Picea glauca clone GQ03704_F20 mRNA sequence	sp|O22899|DHX15_ARATH/0.0/Probable pre-mRNA-splicing factor ATP-dependent RNA helicase OS=Arabidopsis thaliana GN=At2g47250 PE=2 SV=1	atr:18435393/0.0/probable pre-mRNA-splicing factor ATP-dependent RNA helicase; K12820 pre-mRNA-splicing factor ATP-dependent RNA helicase DHX15/PRP43 [EC:3.6.4.13]	SPBC16H5.10c/0.0/---	PTHR18934:SF102/0.0/--	molecular_function:GO:0005524//ATP binding;GO:0008026//ATP-dependent helicase activity;GO:0003676//nucleic acid binding;
CL70.Contig13_All	gi|694370822|ref|XP_009363119.1|/8.0243e-61/PREDICTED: probable pre-mRNA-splicing factor ATP-dependent RNA helicase isoform X2 [Pyrus x bretschneideri]	gi|270148739|gb|BT115691.1|/9e-71/Picea glauca clone GQ03704_F20 mRNA sequence	sp|O22899|DHX15_ARATH/7e-61/Probable pre-mRNA-splicing factor ATP-dependent RNA helicase OS=Arabidopsis thaliana GN=At2g47250 PE=2 SV=1	pmum:103327299/5e-61/probable pre-mRNA-splicing factor ATP-dependent RNA helicase; K12820 pre-mRNA-splicing factor ATP-dependent RNA helicase DHX15/PRP43 [EC:3.6.4.13]	YGL120c/6e-34/---	PF07717/2.1E-23/Oligonucleotide/oligosaccharide-binding (OB)-fold	biological_process:GO:0009560//embryo sac egg cell differentiation;cellular_component:GO:0005730//nucleolus;GO:0005829//cytosol;molecular_function:GO:0005524//ATP binding;GO:0003724//RNA helicase activity;GO:0008026//ATP-dependent helicase activity;GO:0003676//nucleic acid binding;
CL70.Contig14_All	gi|168005694|ref|XP_001755545.1|/0/predicted protein [Physcomitrella patens] &gt;gi|168005698|ref|XP_001755547.1| predicted protein [Physcomitrella patens] &gt;gi|162693252|gb|EDQ79605.1| predicted protein [Physcomitrella patens] &gt;gi|162693254|gb|EDQ79607.1| predicted protein [Physcomitrella patens]	gi|270148739|gb|BT115691.1|/0.0/Picea glauca clone GQ03704_F20 mRNA sequence	sp|O22899|DHX15_ARATH/0.0/Probable pre-mRNA-splicing factor ATP-dependent RNA helicase OS=Arabidopsis thaliana GN=At2g47250 PE=2 SV=1	atr:18435393/0.0/probable pre-mRNA-splicing factor ATP-dependent RNA helicase; K12820 pre-mRNA-splicing factor ATP-dependent RNA helicase DHX15/PRP43 [EC:3.6.4.13]	SPBC16H5.10c/0.0/---	PS51192/23.059/Superfamilies 1 and 2 helicase ATP-binding type-1 domain profile.	cellular_component:GO:0016020//membrane;GO:0005730//nucleolus;GO:0009941//chloroplast envelope;molecular_function:GO:0005524//ATP binding;GO:0003676//nucleic acid binding;GO:0008026//ATP-dependent helicase activity;
CL71.Contig1_All	gi|116788446|gb|ABK24882.1|/0/unknown [Picea sitchensis]	gi|270152542|gb|BT119428.1|/0.0/Picea glauca clone GQ04105_I16 mRNA sequence	sp|Q8RWU6|NHX6_ARATH/0.0/Sodium/hydrogen exchanger 6 OS=Arabidopsis thaliana GN=NHX6 PE=1 SV=3	atr:18422567/0.0/sodium/hydrogen exchanger 6; K14724 solute carrier family 9 (sodium/hydrogen exchanger), member 8	SPAC15A10.06/4e-72/---	PF00999/3.2E-62/Sodium/hydrogen exchanger family	NA
CL71.Contig2_All	gi|116788446|gb|ABK24882.1|/0/unknown [Picea sitchensis]	gi|270152542|gb|BT119428.1|/0.0/Picea glauca clone GQ04105_I16 mRNA sequence	sp|Q8RWU6|NHX6_ARATH/0.0/Sodium/hydrogen exchanger 6 OS=Arabidopsis thaliana GN=NHX6 PE=1 SV=3	egu:105039506/0.0/sodium/hydrogen exchanger 6-like; K14724 solute carrier family 9 (sodium/hydrogen exchanger), member 8	SPAC15A10.06/2e-72/---	PTHR10110:SF95/2.9E-192/--	NA
CL71.Contig3_All	gi|116788446|gb|ABK24882.1|/0/unknown [Picea sitchensis]	gi|270152542|gb|BT119428.1|/0.0/Picea glauca clone GQ04105_I16 mRNA sequence	sp|Q8RWU6|NHX6_ARATH/0.0/Sodium/hydrogen exchanger 6 OS=Arabidopsis thaliana GN=NHX6 PE=1 SV=3	egu:105039506/0.0/sodium/hydrogen exchanger 6-like; K14724 solute carrier family 9 (sodium/hydrogen exchanger), member 8	SPAC15A10.06/2e-73/---	PTHR10110/7.9E-196/--	NA
CL71.Contig4_All	gi|116788446|gb|ABK24882.1|/0/unknown [Picea sitchensis]	gi|270152542|gb|BT119428.1|/0.0/Picea glauca clone GQ04105_I16 mRNA sequence	sp|Q8RWU6|NHX6_ARATH/0.0/Sodium/hydrogen exchanger 6 OS=Arabidopsis thaliana GN=NHX6 PE=1 SV=3	pmum:103324395/0.0/sodium/hydrogen exchanger 6-like; K14724 solute carrier family 9 (sodium/hydrogen exchanger), member 8	SPAC15A10.06/3e-71/---	PTHR10110:SF95/8.1E-193/--	NA
CL71.Contig5_All	gi|595884050|ref|XP_007212901.1|/1.59541e-55/hypothetical protein PRUPE_ppa021856mg [Prunus persica] &gt;gi|462408766|gb|EMJ14100.1| hypothetical protein PRUPE_ppa021856mg [Prunus persica]	gi|270152542|gb|BT119428.1|/3e-56/Picea glauca clone GQ04105_I16 mRNA sequence	sp|Q8RWU6|NHX6_ARATH/3e-36/Sodium/hydrogen exchanger 6 OS=Arabidopsis thaliana GN=NHX6 PE=1 SV=3	sita:101767406/9e-49/sodium/hydrogen exchanger 6-like; K14724 solute carrier family 9 (sodium/hydrogen exchanger), member 8	NA	PTHR10110/2.8E-22/--	NA
CL71.Contig6_All	gi|116788446|gb|ABK24882.1|/2.9615e-34/unknown [Picea sitchensis]	gi|270152542|gb|BT119428.1|/1e-09/Picea glauca clone GQ04105_I16 mRNA sequence	NA	NA	NA	NA	NA
CL72.Contig1_All	gi|326491633|dbj|BAJ94294.1|/7.0038e-49/predicted protein [Hordeum vulgare subsp. vulgare]	gi|326491632|dbj|AK363090.1|/1e-07/Hordeum vulgare subsp. vulgare mRNA for predicted protein, complete cds, clone: NIASHv2012K17	sp|P45456|ACEA1_SOYBN/3e-34/Isocitrate lyase 1 (Fragment) OS=Glycine max GN=ICL1 PE=2 SV=1	atr:18421613/7e-35/isocitrate lyase; K01637 isocitrate lyase [EC:4.1.3.1]	YER065c/7e-34/---	PTHR21631:SF3/1.1E-46/--	biological_process:GO:0008152//metabolic process;molecular_function:GO:0016829//lyase activity;
CL72.Contig2_All	gi|326491633|dbj|BAJ94294.1|/0/predicted protein [Hordeum vulgare subsp. vulgare]	gi|32992565|dbj|AK107356.1|/7e-25/Oryza sativa Japonica Group cDNA clone:002-126-H12, full insert sequence	sp|P49296|ACEA_CUCSA/5e-170/Isocitrate lyase OS=Cucumis sativus PE=3 SV=1	cit:102615372/2e-170/isocitrate lyase-like; K01637 isocitrate lyase [EC:4.1.3.1]	YER065c/6e-177/---	PTHR21631/2.8E-242/--	biological_process:GO:0008152//metabolic process;molecular_function:GO:0016829//lyase activity;
CL72.Contig3_All	gi|326491633|dbj|BAJ94294.1|/3.78267e-62/predicted protein [Hordeum vulgare subsp. vulgare]	NA	sp|P15479|ACEA_RICCO/5e-41/Isocitrate lyase OS=Ricinus communis PE=2 SV=1	atr:18421613/7e-43/isocitrate lyase; K01637 isocitrate lyase [EC:4.1.3.1]	YER065c/6e-41/---	PTHR21631:SF3/1.9E-55/--	biological_process:GO:0008152//metabolic process;molecular_function:GO:0016829//lyase activity;
CL73.Contig1_All	gi|168039125|ref|XP_001772049.1|/4.10883e-08/predicted protein [Physcomitrella patens] &gt;gi|162676650|gb|EDQ63130.1| predicted protein [Physcomitrella patens]	NA	NA	NA	NA	NA	NA
CL73.Contig2_All	gi|168009445|ref|XP_001757416.1|/4.13312e-21/predicted protein [Physcomitrella patens] &gt;gi|162691539|gb|EDQ77901.1| predicted protein [Physcomitrella patens]	NA	NA	NA	NA	NA	NA
CL73.Contig3_All	gi|168039125|ref|XP_001772049.1|/8.57558e-08/predicted protein [Physcomitrella patens] &gt;gi|162676650|gb|EDQ63130.1| predicted protein [Physcomitrella patens]	NA	NA	NA	NA	NA	NA
CL73.Contig4_All	gi|148907372|gb|ABR16820.1|/4.58114e-38/unknown [Picea sitchensis]	NA	NA	NA	NA	NA	NA
CL74.Contig1_All	gi|116787101|gb|ABK24376.1|/0/unknown [Picea sitchensis]	gi|270136981|gb|BT103933.1|/1e-161/Picea glauca clone GQ02804_F18 mRNA sequence	sp|O65202|ACOX1_ARATH/0.0/Peroxisomal acyl-coenzyme A oxidase 1 OS=Arabidopsis thaliana GN=ACX1 PE=1 SV=1	mus:103990377/0.0/peroxisomal acyl-coenzyme A oxidase 1-like; K00232 acyl-CoA oxidase [EC:1.3.3.6]	YGL205w/3e-66/---	PTHR10909/1.2E-210/--	NA
CL74.Contig2_All	gi|116787101|gb|ABK24376.1|/0/unknown [Picea sitchensis]	gi|270136981|gb|BT103933.1|/5e-97/Picea glauca clone GQ02804_F18 mRNA sequence	sp|O65202|ACOX1_ARATH/0.0/Peroxisomal acyl-coenzyme A oxidase 1 OS=Arabidopsis thaliana GN=ACX1 PE=1 SV=1	pda:103717388/0.0/peroxisomal acyl-coenzyme A oxidase 1-like; K00232 acyl-CoA oxidase [EC:1.3.3.6]	YGL205w/3e-67/---	PF01756/6.3E-45/Acyl-CoA oxidase	NA
CL75.Contig1_All	gi|586724415|ref|XP_006849434.1|/9.26105e-25/hypothetical protein AMTR_s00024p00040890 [Amborella trichopoda] &gt;gi|548853009|gb|ERN11015.1| hypothetical protein AMTR_s00024p00040890 [Amborella trichopoda]	NA	NA	cam:101490088/1e-09/uncharacterized LOC101490088; K10767 alkylated DNA repair protein alkB homolog 5 [EC:1.14.11.-]	NA	PTHR31447:SF0/1.2E-28/--	NA
CL75.Contig2_All	gi|586724415|ref|XP_006849434.1|/7.76532e-87/hypothetical protein AMTR_s00024p00040890 [Amborella trichopoda] &gt;gi|548853009|gb|ERN11015.1| hypothetical protein AMTR_s00024p00040890 [Amborella trichopoda]	NA	NA	mdm:103416381/3e-20/RNA demethylase ALKBH5-like; K10767 alkylated DNA repair protein alkB homolog 5 [EC:1.14.11.-]	NA	PTHR31447/6.7E-86/--	NA
CL75.Contig3_All	gi|695048519|ref|XP_009412173.1|/3.58833e-09/PREDICTED: uncharacterized protein LOC103993726 [Musa acuminata subsp. malaccensis]	NA	NA	NA	NA	NA	biological_process:GO:0055114//oxidation-reduction process;molecular_function:GO:0016706//oxidoreductase activity, acting on paired donors, with incorporation or reduction of molecular oxygen, 2-oxoglutarate as one donor, and incorporation of one atom each of oxygen into both donors;
CL75.Contig4_All	gi|586724415|ref|XP_006849434.1|/1.84382e-130/hypothetical protein AMTR_s00024p00040890 [Amborella trichopoda] &gt;gi|548853009|gb|ERN11015.1| hypothetical protein AMTR_s00024p00040890 [Amborella trichopoda]	gi|270149185|gb|BT116124.1|/2e-20/Picea glauca clone GQ03712_E11 mRNA sequence	NA	sly:101254040/4e-42/uncharacterized LOC101254040; K10767 alkylated DNA repair protein alkB homolog 5 [EC:1.14.11.-]	NA	PTHR31447/5.7E-141/--	NA
CL75.Contig5_All	gi|645228327|ref|XP_008220943.1|/1.2861e-59/PREDICTED: uncharacterized protein LOC103320980 [Prunus mume]	gi|270149185|gb|BT116124.1|/3e-20/Picea glauca clone GQ03712_E11 mRNA sequence	NA	sly:101254040/3e-26/uncharacterized LOC101254040; K10767 alkylated DNA repair protein alkB homolog 5 [EC:1.14.11.-]	NA	PTHR31447/1.0E-59/--	NA
CL76.Contig1_All	gi|566180271|ref|XP_002310696.2|/6.56759e-26/hypothetical protein POPTR_0007s08570g [Populus trichocarpa] &gt;gi|550334419|gb|EEE91146.2| hypothetical protein POPTR_0007s08570g [Populus trichocarpa]	gi|270152440|gb|BT119326.1|/5e-18/Picea glauca clone GQ04104_D02 mRNA sequence	sp|Q9FKY5|MLO10_ARATH/8e-25/MLO-like protein 10 OS=Arabidopsis thaliana GN=MLO10 PE=2 SV=1	pda:103704975/2e-26/MLO protein homolog 1; K08472 mlo protein	NA	PTHR31942/5.2E-41/--	NA
CL76.Contig2_All	gi|168064181|ref|XP_001784043.1|/3.6097e-52/predicted protein [Physcomitrella patens] &gt;gi|162664429|gb|EDQ51149.1| predicted protein [Physcomitrella patens]	NA	sp|Q9M1S8|GCP2_ARATH/1e-23/Probable glutamate carboxypeptidase 2 OS=Arabidopsis thaliana GN=AMP1 PE=1 SV=3	ath:AT5G19740/2e-41/peptidase M28 family protein; K01301 N-acetylated-alpha-linked acidic dipeptidase [EC:3.4.17.21]	NA	PTHR10404:SF34/1.1E-56/--	NA
CL76.Contig3_All	gi|629117641|gb|KCW82316.1|/1.03383e-57/hypothetical protein EUGRSUZ_C03720 [Eucalyptus grandis]	NA	sp|Q9M1S8|GCP2_ARATH/1e-40/Probable glutamate carboxypeptidase 2 OS=Arabidopsis thaliana GN=AMP1 PE=1 SV=3	egu:105040273/1e-59/probable glutamate carboxypeptidase 2; K01301 N-acetylated-alpha-linked acidic dipeptidase [EC:3.4.17.21]	NA	PF03094/8.9E-8/Mlo family	NA
CL76.Contig4_All	gi|629117641|gb|KCW82316.1|/1.44511e-57/hypothetical protein EUGRSUZ_C03720 [Eucalyptus grandis]	NA	sp|Q9M1S8|GCP2_ARATH/2e-40/Probable glutamate carboxypeptidase 2 OS=Arabidopsis thaliana GN=AMP1 PE=1 SV=3	egu:105040273/1e-59/probable glutamate carboxypeptidase 2; K01301 N-acetylated-alpha-linked acidic dipeptidase [EC:3.4.17.21]	NA	PF03140/3.1E-39/Plant protein of unknown function	NA
CL76.Contig5_All	gi|672126566|ref|XP_008786739.1|/8.33129e-38/PREDICTED: MLO protein homolog 1 [Phoenix dactylifera]	NA	sp|O22815|MLO5_ARATH/3e-28/MLO-like protein 5 OS=Arabidopsis thaliana GN=MLO5 PE=2 SV=1	pda:103704975/1e-38/MLO protein homolog 1; K08472 mlo protein	NA	PF03140/3.1E-39/Plant protein of unknown function	NA
CL76.Contig6_All	gi|672126566|ref|XP_008786739.1|/4.03946e-42/PREDICTED: MLO protein homolog 1 [Phoenix dactylifera]	NA	sp|Q9FKY5|MLO10_ARATH/7e-33/MLO-like protein 10 OS=Arabidopsis thaliana GN=MLO10 PE=2 SV=1	pda:103704975/7e-43/MLO protein homolog 1; K08472 mlo protein	NA	PF03094/8.5E-8/Mlo family	NA
CL76.Contig7_All	gi|168064181|ref|XP_001784043.1|/1.51098e-67/predicted protein [Physcomitrella patens] &gt;gi|162664429|gb|EDQ51149.1| predicted protein [Physcomitrella patens]	NA	sp|Q9M1S8|GCP2_ARATH/2e-40/Probable glutamate carboxypeptidase 2 OS=Arabidopsis thaliana GN=AMP1 PE=1 SV=3	egu:105040273/1e-59/probable glutamate carboxypeptidase 2; K01301 N-acetylated-alpha-linked acidic dipeptidase [EC:3.4.17.21]	NA	PTHR10404:SF34/1.1E-56/--	NA
CL76.Contig8_All	gi|629117641|gb|KCW82316.1|/1.14614e-57/hypothetical protein EUGRSUZ_C03720 [Eucalyptus grandis]	NA	sp|Q9M1S8|GCP2_ARATH/2e-40/Probable glutamate carboxypeptidase 2 OS=Arabidopsis thaliana GN=AMP1 PE=1 SV=3	egu:105040273/1e-59/probable glutamate carboxypeptidase 2; K01301 N-acetylated-alpha-linked acidic dipeptidase [EC:3.4.17.21]	NA	PF03094/7.4E-8/Mlo family	NA
CL76.Contig9_All	gi|629117641|gb|KCW82316.1|/1.26372e-57/hypothetical protein EUGRSUZ_C03720 [Eucalyptus grandis]	NA	sp|Q9M1S8|GCP2_ARATH/2e-40/Probable glutamate carboxypeptidase 2 OS=Arabidopsis thaliana GN=AMP1 PE=1 SV=3	egu:105040273/1e-59/probable glutamate carboxypeptidase 2; K01301 N-acetylated-alpha-linked acidic dipeptidase [EC:3.4.17.21]	NA	PTHR10404:SF34/1.1E-56/--	NA
CL76.Contig10_All	gi|629117641|gb|KCW82316.1|/1.39167e-57/hypothetical protein EUGRSUZ_C03720 [Eucalyptus grandis]	NA	sp|Q9M1S8|GCP2_ARATH/2e-40/Probable glutamate carboxypeptidase 2 OS=Arabidopsis thaliana GN=AMP1 PE=1 SV=3	egu:105040273/1e-59/probable glutamate carboxypeptidase 2; K01301 N-acetylated-alpha-linked acidic dipeptidase [EC:3.4.17.21]	NA	PF03140/3.1E-39/Plant protein of unknown function	NA
CL76.Contig11_All	gi|629117641|gb|KCW82316.1|/1.26486e-57/hypothetical protein EUGRSUZ_C03720 [Eucalyptus grandis]	NA	sp|Q9M1S8|GCP2_ARATH/2e-40/Probable glutamate carboxypeptidase 2 OS=Arabidopsis thaliana GN=AMP1 PE=1 SV=3	egu:105040273/1e-59/probable glutamate carboxypeptidase 2; K01301 N-acetylated-alpha-linked acidic dipeptidase [EC:3.4.17.21]	NA	PF03094/7.4E-8/Mlo family	NA
CL76.Contig12_All	gi|702304703|ref|XP_010049609.1|/1.78439e-61/PREDICTED: probable glutamate carboxypeptidase 2 [Eucalyptus grandis] &gt;gi|629117639|gb|KCW82314.1| hypothetical protein EUGRSUZ_C03720 [Eucalyptus grandis]	NA	sp|Q9M1S8|GCP2_ARATH/7e-47/Probable glutamate carboxypeptidase 2 OS=Arabidopsis thaliana GN=AMP1 PE=1 SV=3	egu:105040273/1e-62/probable glutamate carboxypeptidase 2; K01301 N-acetylated-alpha-linked acidic dipeptidase [EC:3.4.17.21]	NA	PF03094/8.5E-8/Mlo family	NA
CL76.Contig13_All	gi|672126566|ref|XP_008786739.1|/4.2689e-42/PREDICTED: MLO protein homolog 1 [Phoenix dactylifera]	NA	sp|Q9FKY5|MLO10_ARATH/7e-33/MLO-like protein 10 OS=Arabidopsis thaliana GN=MLO10 PE=2 SV=1	pda:103704975/7e-43/MLO protein homolog 1; K08472 mlo protein	NA	PF03094/8.5E-8/Mlo family	NA
CL76.Contig14_All	gi|702304703|ref|XP_010049609.1|/1.90922e-61/PREDICTED: probable glutamate carboxypeptidase 2 [Eucalyptus grandis] &gt;gi|629117639|gb|KCW82314.1| hypothetical protein EUGRSUZ_C03720 [Eucalyptus grandis]	NA	sp|Q9M1S8|GCP2_ARATH/7e-47/Probable glutamate carboxypeptidase 2 OS=Arabidopsis thaliana GN=AMP1 PE=1 SV=3	egu:105040273/1e-62/probable glutamate carboxypeptidase 2; K01301 N-acetylated-alpha-linked acidic dipeptidase [EC:3.4.17.21]	NA	PF03094/8.5E-8/Mlo family	NA
CL76.Contig15_All	gi|168064181|ref|XP_001784043.1|/1.56709e-67/predicted protein [Physcomitrella patens] &gt;gi|162664429|gb|EDQ51149.1| predicted protein [Physcomitrella patens]	gi|470134939|ref|XM_004303246.1|/9e-11/PREDICTED: Fragaria vesca subsp. vesca pre-mRNA-processing-splicing factor 8-like (LOC101293320), mRNA	sp|Q9M1S8|GCP2_ARATH/2e-31/Probable glutamate carboxypeptidase 2 OS=Arabidopsis thaliana GN=AMP1 PE=1 SV=3	atr:18443474/1e-52/probable glutamate carboxypeptidase 2; K01301 N-acetylated-alpha-linked acidic dipeptidase [EC:3.4.17.21]	NA	PTHR10404:SF34/1.1E-56/--	NA
CL76.Contig16_All	gi|629117641|gb|KCW82316.1|/1.3462e-57/hypothetical protein EUGRSUZ_C03720 [Eucalyptus grandis]	NA	sp|Q9M1S8|GCP2_ARATH/2e-40/Probable glutamate carboxypeptidase 2 OS=Arabidopsis thaliana GN=AMP1 PE=1 SV=3	egu:105040273/1e-59/probable glutamate carboxypeptidase 2; K01301 N-acetylated-alpha-linked acidic dipeptidase [EC:3.4.17.21]	NA	PF03094/2.4E-7/Mlo family	NA
CL76.Contig17_All	gi|629117641|gb|KCW82316.1|/6.87817e-58/hypothetical protein EUGRSUZ_C03720 [Eucalyptus grandis]	NA	sp|Q9M1S8|GCP2_ARATH/9e-41/Probable glutamate carboxypeptidase 2 OS=Arabidopsis thaliana GN=AMP1 PE=1 SV=3	egu:105040273/6e-60/probable glutamate carboxypeptidase 2; K01301 N-acetylated-alpha-linked acidic dipeptidase [EC:3.4.17.21]	NA	PTHR31942/2.5E-13/--	NA
CL76.Contig18_All	gi|672126566|ref|XP_008786739.1|/5.10975e-38/PREDICTED: MLO protein homolog 1 [Phoenix dactylifera]	NA	sp|O22815|MLO5_ARATH/2e-28/MLO-like protein 5 OS=Arabidopsis thaliana GN=MLO5 PE=2 SV=1	pda:103704975/9e-39/MLO protein homolog 1; K08472 mlo protein	NA	PF03094/8.9E-8/Mlo family	NA
CL76.Contig19_All	gi|168064181|ref|XP_001784043.1|/3.32161e-52/predicted protein [Physcomitrella patens] &gt;gi|162664429|gb|EDQ51149.1| predicted protein [Physcomitrella patens]	NA	sp|O22815|MLO5_ARATH/2e-28/MLO-like protein 5 OS=Arabidopsis thaliana GN=MLO5 PE=2 SV=1	ath:AT5G19740/2e-41/peptidase M28 family protein; K01301 N-acetylated-alpha-linked acidic dipeptidase [EC:3.4.17.21]	NA	PTHR10404:SF34/1.1E-56/--	NA
CL76.Contig20_All	gi|629117641|gb|KCW82316.1|/8.90667e-58/hypothetical protein EUGRSUZ_C03720 [Eucalyptus grandis]	NA	sp|Q9M1S8|GCP2_ARATH/1e-40/Probable glutamate carboxypeptidase 2 OS=Arabidopsis thaliana GN=AMP1 PE=1 SV=3	egu:105040273/8e-60/probable glutamate carboxypeptidase 2; K01301 N-acetylated-alpha-linked acidic dipeptidase [EC:3.4.17.21]	NA	PF03094/8.9E-8/Mlo family	NA
CL76.Contig21_All	gi|702304703|ref|XP_010049609.1|/1.73546e-61/PREDICTED: probable glutamate carboxypeptidase 2 [Eucalyptus grandis] &gt;gi|629117639|gb|KCW82314.1| hypothetical protein EUGRSUZ_C03720 [Eucalyptus grandis]	NA	sp|Q9M1S8|GCP2_ARATH/6e-47/Probable glutamate carboxypeptidase 2 OS=Arabidopsis thaliana GN=AMP1 PE=1 SV=3	egu:105040273/1e-62/probable glutamate carboxypeptidase 2; K01301 N-acetylated-alpha-linked acidic dipeptidase [EC:3.4.17.21]	NA	NA	NA
CL76.Contig22_All	gi|470102072|ref|XP_004287483.1|/2.17886e-31/PREDICTED: probable glutamate carboxypeptidase 2-like [Fragaria vesca subsp. vesca]	NA	sp|Q9M1S8|GCP2_ARATH/1e-23/Probable glutamate carboxypeptidase 2 OS=Arabidopsis thaliana GN=AMP1 PE=1 SV=3	egu:105041907/4e-35/probable glutamate carboxypeptidase 2; K01301 N-acetylated-alpha-linked acidic dipeptidase [EC:3.4.17.21]	NA	PF03094/8.9E-8/Mlo family	NA
CL76.Contig23_All	gi|702304703|ref|XP_010049609.1|/2.18533e-61/PREDICTED: probable glutamate carboxypeptidase 2 [Eucalyptus grandis] &gt;gi|629117639|gb|KCW82314.1| hypothetical protein EUGRSUZ_C03720 [Eucalyptus grandis]	NA	sp|Q9M1S8|GCP2_ARATH/8e-47/Probable glutamate carboxypeptidase 2 OS=Arabidopsis thaliana GN=AMP1 PE=1 SV=3	egu:105040273/2e-62/probable glutamate carboxypeptidase 2; K01301 N-acetylated-alpha-linked acidic dipeptidase [EC:3.4.17.21]	NA	PF03140/3.1E-39/Plant protein of unknown function	NA
CL76.Contig24_All	gi|672126566|ref|XP_008786739.1|/4.16827e-42/PREDICTED: MLO protein homolog 1 [Phoenix dactylifera]	NA	sp|Q9FKY5|MLO10_ARATH/7e-33/MLO-like protein 10 OS=Arabidopsis thaliana GN=MLO10 PE=2 SV=1	pda:103704975/7e-43/MLO protein homolog 1; K08472 mlo protein	NA	PF03094/8.5E-8/Mlo family	NA
CL76.Contig25_All	gi|702304703|ref|XP_010049609.1|/1.86199e-61/PREDICTED: probable glutamate carboxypeptidase 2 [Eucalyptus grandis] &gt;gi|629117639|gb|KCW82314.1| hypothetical protein EUGRSUZ_C03720 [Eucalyptus grandis]	NA	sp|Q9M1S8|GCP2_ARATH/7e-47/Probable glutamate carboxypeptidase 2 OS=Arabidopsis thaliana GN=AMP1 PE=1 SV=3	egu:105040273/1e-62/probable glutamate carboxypeptidase 2; K01301 N-acetylated-alpha-linked acidic dipeptidase [EC:3.4.17.21]	NA	PF03094/8.5E-8/Mlo family	NA
CL76.Contig26_All	gi|629117641|gb|KCW82316.1|/1.42124e-57/hypothetical protein EUGRSUZ_C03720 [Eucalyptus grandis]	NA	sp|Q9M1S8|GCP2_ARATH/2e-40/Probable glutamate carboxypeptidase 2 OS=Arabidopsis thaliana GN=AMP1 PE=1 SV=3	egu:105040273/1e-59/probable glutamate carboxypeptidase 2; K01301 N-acetylated-alpha-linked acidic dipeptidase [EC:3.4.17.21]	NA	PF03094/2.4E-7/Mlo family	NA
CL76.Contig27_All	gi|657380034|gb|KEH24313.1|/5.68453e-30/glutamate carboxypeptidase, putative [Medicago truncatula]	NA	sp|Q9M1S8|GCP2_ARATH/9e-24/Probable glutamate carboxypeptidase 2 OS=Arabidopsis thaliana GN=AMP1 PE=1 SV=3	egu:105040273/6e-38/probable glutamate carboxypeptidase 2; K01301 N-acetylated-alpha-linked acidic dipeptidase [EC:3.4.17.21]	NA	NA	NA
CL76.Contig28_All	gi|629117641|gb|KCW82316.1|/3.07751e-60/hypothetical protein EUGRSUZ_C03720 [Eucalyptus grandis]	NA	sp|Q9M1S8|GCP2_ARATH/1e-40/Probable glutamate carboxypeptidase 2 OS=Arabidopsis thaliana GN=AMP1 PE=1 SV=3	egu:105040273/2e-62/probable glutamate carboxypeptidase 2; K01301 N-acetylated-alpha-linked acidic dipeptidase [EC:3.4.17.21]	NA	NA	NA
CL76.Contig29_All	gi|629117641|gb|KCW82316.1|/1.00403e-57/hypothetical protein EUGRSUZ_C03720 [Eucalyptus grandis]	NA	sp|Q9M1S8|GCP2_ARATH/1e-40/Probable glutamate carboxypeptidase 2 OS=Arabidopsis thaliana GN=AMP1 PE=1 SV=3	egu:105040273/9e-60/probable glutamate carboxypeptidase 2; K01301 N-acetylated-alpha-linked acidic dipeptidase [EC:3.4.17.21]	NA	PF03094/8.9E-8/Mlo family	NA
CL76.Contig30_All	gi|657380034|gb|KEH24313.1|/4.21831e-30/glutamate carboxypeptidase, putative [Medicago truncatula]	NA	sp|Q9FKY5|MLO10_ARATH/1e-24/MLO-like protein 10 OS=Arabidopsis thaliana GN=MLO10 PE=2 SV=1	egu:105040273/5e-38/probable glutamate carboxypeptidase 2; K01301 N-acetylated-alpha-linked acidic dipeptidase [EC:3.4.17.21]	NA	PTHR31942/2.5E-13/--	NA
CL76.Contig31_All	gi|629117641|gb|KCW82316.1|/1.33596e-57/hypothetical protein EUGRSUZ_C03720 [Eucalyptus grandis]	NA	sp|Q9M1S8|GCP2_ARATH/2e-40/Probable glutamate carboxypeptidase 2 OS=Arabidopsis thaliana GN=AMP1 PE=1 SV=3	egu:105040273/1e-59/probable glutamate carboxypeptidase 2; K01301 N-acetylated-alpha-linked acidic dipeptidase [EC:3.4.17.21]	NA	PTHR10404:SF34/1.1E-56/--	NA
CL76.Contig32_All	gi|672126566|ref|XP_008786739.1|/4.08489e-38/PREDICTED: MLO protein homolog 1 [Phoenix dactylifera]	NA	sp|O22815|MLO5_ARATH/2e-28/MLO-like protein 5 OS=Arabidopsis thaliana GN=MLO5 PE=2 SV=1	pda:103704975/7e-39/MLO protein homolog 1; K08472 mlo protein	NA	PF03094/8.9E-8/Mlo family	NA
CL76.Contig33_All	gi|629117641|gb|KCW82316.1|/4.99187e-58/hypothetical protein EUGRSUZ_C03720 [Eucalyptus grandis]	gi|156564445|gb|AC209100.1|/8e-06/Populus trichocarpa clone POP042-C19, complete sequence	sp|Q9M1S8|GCP2_ARATH/7e-41/Probable glutamate carboxypeptidase 2 OS=Arabidopsis thaliana GN=AMP1 PE=1 SV=3	egu:105040273/8e-60/probable glutamate carboxypeptidase 2; K01301 N-acetylated-alpha-linked acidic dipeptidase [EC:3.4.17.21]	NA	PF03094/8.9E-8/Mlo family	NA
CL76.Contig34_All	gi|672126566|ref|XP_008786739.1|/1.75512e-25/PREDICTED: MLO protein homolog 1 [Phoenix dactylifera]	gi|156564445|gb|AC209100.1|/5e-06/Populus trichocarpa clone POP042-C19, complete sequence	sp|P93766|MLO_HORVU/3e-18/Protein MLO OS=Hordeum vulgare GN=MLO PE=1 SV=1	pda:103704975/3e-26/MLO protein homolog 1; K08472 mlo protein	NA	PF03094/8.9E-8/Mlo family	NA
CL77.Contig1_All	gi|224284436|gb|ACN39952.1|/6.2003e-78/unknown [Picea sitchensis] &gt;gi|224285197|gb|ACN40325.1| unknown [Picea sitchensis] &gt;gi|224286035|gb|ACN40729.1| unknown [Picea sitchensis]	gi|359485709|ref|XM_002281440.2|/8e-20/PREDICTED: Vitis vinifera 60S ribosomal protein L8-like (LOC100258586), mRNA	sp|P29766|RL8_SOLLC/8e-75/60S ribosomal protein L8 OS=Solanum lycopersicum GN=RPL8 PE=2 SV=1	jcu:105639516/7e-76/60S ribosomal protein L8-like; K02938 large subunit ribosomal protein L8e	YIL018w/1e-51/---	NA	biological_process:GO:0006412//translation;cellular_component:GO:0015934//large ribosomal subunit;molecular_function:GO:0003723//RNA binding;GO:0003735//structural constituent of ribosome;
CL77.Contig2_All	gi|224284436|gb|ACN39952.1|/2.2558e-144/unknown [Picea sitchensis] &gt;gi|224285197|gb|ACN40325.1| unknown [Picea sitchensis] &gt;gi|224286035|gb|ACN40729.1| unknown [Picea sitchensis]	gi|270136037|gb|BT102989.1|/1e-123/Picea glauca clone GQ0204_H20 mRNA sequence	sp|P29766|RL8_SOLLC/5e-142/60S ribosomal protein L8 OS=Solanum lycopersicum GN=RPL8 PE=2 SV=1	jcu:105631105/6e-144/60S ribosomal protein L8; K02938 large subunit ribosomal protein L8e	SPBC839.04/2e-101/---	NA	biological_process:GO:0006412//translation;cellular_component:GO:0015934//large ribosomal subunit;molecular_function:GO:0003723//RNA binding;GO:0003735//structural constituent of ribosome;
CL78.Contig1_All	gi|224286748|gb|ACN41077.1|/2.97942e-87/unknown [Picea sitchensis]	gi|224286747|gb|BT071626.1|/5e-35/Picea sitchensis clone WS02930_F14 unknown mRNA	sp|Q9M8K7|DUS1B_ARATH/6e-18/Dual specificity protein phosphatase 1B OS=Arabidopsis thaliana GN=DSPTP1B PE=1 SV=1	csl:COCSUDRAFT_35978/4e-57/phosphatases II; K04459 dual specificity MAP kinase phosphatase [EC:3.1.3.16 3.1.3.48]	SPBC17A3.06/2e-15/---	PF00498/2.2E-17/FHA domain	biological_process:GO:0006464//cellular protein modification process;GO:0006796//phosphate-containing compound metabolic process;molecular_function:GO:0016791//phosphatase activity;
CL78.Contig2_All	gi|224286748|gb|ACN41077.1|/1.54775e-48/unknown [Picea sitchensis]	gi|224286747|gb|BT071626.1|/5e-35/Picea sitchensis clone WS02930_F14 unknown mRNA	sp|Q9ZR37|DUS1_ARATH/6e-14/Dual specificity protein phosphatase 1 OS=Arabidopsis thaliana GN=DSPTP1 PE=1 SV=1	csl:COCSUDRAFT_35978/1e-31/phosphatases II; K04459 dual specificity MAP kinase phosphatase [EC:3.1.3.16 3.1.3.48]	SPBC17A3.06/1e-13/---	PTHR10159/9.5E-33/--	biological_process:GO:0006464//cellular protein modification process;GO:0006796//phosphate-containing compound metabolic process;molecular_function:GO:0016791//phosphatase activity;
CL79.Contig1_All	gi|302773343|ref|XP_002970089.1|/2.48249e-102/hypothetical protein SELMODRAFT_231472 [Selaginella moellendorffii] &gt;gi|300162600|gb|EFJ29213.1| hypothetical protein SELMODRAFT_231472 [Selaginella moellendorffii]	gi|30698303|ref|NM_126140.2|/1e-09/Arabidopsis thaliana peroxidase 73 mRNA, complete cds	sp|Q43873|PER73_ARATH/3e-87/Peroxidase 73 OS=Arabidopsis thaliana GN=PER73 PE=1 SV=1	jcu:105632488/2e-93/peroxidase 55; K00430 peroxidase [EC:1.11.1.7]	NA	PF00141/1.4E-70/Peroxidase	biological_process:GO:0008152//metabolic process;molecular_function:GO:0097159//organic cyclic compound binding;GO:1901363//heterocyclic compound binding;GO:0004672//protein kinase activity;
CL79.Contig2_All	gi|685279232|ref|XP_009130545.1|/1.62959e-13/PREDICTED: LOW QUALITY PROTEIN: peroxidase 73 [Brassica rapa]	gi|381141801|gb|JQ627838.1|/7e-08/Phaseolus vulgaris cultivar 260205 peroxidase (POX1) mRNA, complete cds	sp|Q43873|PER73_ARATH/5e-15/Peroxidase 73 OS=Arabidopsis thaliana GN=PER73 PE=1 SV=1	brp:103855328/3e-14/peroxidase 73; K00430 peroxidase [EC:1.11.1.7]	NA	PTHR31517/2.2E-22/--	biological_process:GO:0010054//trichoblast differentiation;cellular_component:GO:0005576//extracellular region;molecular_function:GO:0004601//peroxidase activity;
CL79.Contig3_All	gi|302773343|ref|XP_002970089.1|/1.33286e-85/hypothetical protein SELMODRAFT_231472 [Selaginella moellendorffii] &gt;gi|300162600|gb|EFJ29213.1| hypothetical protein SELMODRAFT_231472 [Selaginella moellendorffii]	NA	sp|Q96509|PER55_ARATH/6e-70/Peroxidase 55 OS=Arabidopsis thaliana GN=PER55 PE=1 SV=1	mdm:103442129/1e-76/peroxidase 55-like; K00430 peroxidase [EC:1.11.1.7]	NA	PR00461/9.9E-42/Plant peroxidase signature	biological_process:GO:0008152//metabolic process;molecular_function:GO:0097159//organic cyclic compound binding;GO:1901363//heterocyclic compound binding;GO:0004672//protein kinase activity;
CL79.Contig4_All	gi|302773343|ref|XP_002970089.1|/1.40281e-41/hypothetical protein SELMODRAFT_231472 [Selaginella moellendorffii] &gt;gi|300162600|gb|EFJ29213.1| hypothetical protein SELMODRAFT_231472 [Selaginella moellendorffii]	NA	sp|Q96522|PER45_ARATH/2e-35/Peroxidase 45 OS=Arabidopsis thaliana GN=PER45 PE=1 SV=1	mdm:103442129/1e-38/peroxidase 55-like; K00430 peroxidase [EC:1.11.1.7]	NA	PS50873/32.538/Plant heme peroxidase family profile.	biological_process:GO:0008152//metabolic process;molecular_function:GO:0097159//organic cyclic compound binding;GO:1901363//heterocyclic compound binding;GO:0004672//protein kinase activity;
CL80.Contig1_All	gi|567757317|dbj|BAO23825.1|/3.54589e-107/peptidoglycan remodeling protein [Physcomitrella patens]	gi|270138184|gb|BT105136.1|/9e-46/Picea glauca clone GQ02819_A06 mRNA sequence	NA	NA	alr3353/2e-24/---	PF01476/2.4E-7/LysM domain	NA
CL80.Contig2_All	NA	NA	NA	NA	NA	NA	NA
CL80.Contig3_All	gi|168028139|ref|XP_001766586.1|/7.3607e-109/predicted protein [Physcomitrella patens] &gt;gi|162682231|gb|EDQ68651.1| predicted protein [Physcomitrella patens]	gi|270138184|gb|BT105136.1|/1e-45/Picea glauca clone GQ02819_A06 mRNA sequence	NA	NA	alr3353/2e-24/---	PF01476/2.4E-7/LysM domain	NA
CL81.Contig1_All	gi|116788877|gb|ABK25036.1|/1.75068e-130/unknown [Picea sitchensis]	NA	sp|Q9CAZ7|YLS2_ARATH/2e-68/Protein YLS2 OS=Arabidopsis thaliana GN=YLS2 PE=2 SV=1	ath:AT1G74010/2e-20/strictosidine synthase-like protein; K01757 strictosidine synthase [EC:4.3.3.2]	PA1293/9e-73/---	PTHR10426:SF25/1.4E-138/--	NA
CL81.Contig2_All	gi|116788877|gb|ABK25036.1|/4.61044e-21/unknown [Picea sitchensis]	NA	NA	NA	NA	NA	NA
CL82.Contig1_All	gi|672109111|ref|XP_008788523.1|/1.81095e-174/PREDICTED: probable phosphomevalonate kinase [Phoenix dactylifera]	gi|270152989|gb|BT119875.1|/0.0/Picea glauca clone GQ04111_J03 mRNA sequence	NA	atr:18430170/1e-176/probable phosphomevalonate kinase; K00938 phosphomevalonate kinase [EC:2.7.4.2]	SPAC343.01c/2e-40/---	PF08544/1.7E-6/GHMP kinases C terminal	molecular_function:GO:0000166//nucleotide binding;GO:0016301//kinase activity;
CL82.Contig2_All	gi|255558358|ref|XP_002520206.1|/4.21643e-171/ATP binding protein, putative [Ricinus communis] &gt;gi|223540698|gb|EEF42261.1| ATP binding protein, putative [Ricinus communis]	gi|270152989|gb|BT119875.1|/0.0/Picea glauca clone GQ04111_J03 mRNA sequence	NA	atr:18430170/7e-173/probable phosphomevalonate kinase; K00938 phosphomevalonate kinase [EC:2.7.4.2]	SPAC343.01c/3e-42/---	PTHR31814/6.6E-142/--	molecular_function:GO:0000166//nucleotide binding;GO:0016301//kinase activity;
CL82.Contig3_All	gi|255558358|ref|XP_002520206.1|/4.49505e-171/ATP binding protein, putative [Ricinus communis] &gt;gi|223540698|gb|EEF42261.1| ATP binding protein, putative [Ricinus communis]	gi|270152989|gb|BT119875.1|/0.0/Picea glauca clone GQ04111_J03 mRNA sequence	NA	atr:18430170/7e-173/probable phosphomevalonate kinase; K00938 phosphomevalonate kinase [EC:2.7.4.2]	SPAC343.01c/4e-42/---	PTHR31814/6.6E-142/--	molecular_function:GO:0000166//nucleotide binding;GO:0016301//kinase activity;
CL82.Contig4_All	gi|604316988|gb|EYU29064.1|/2.76007e-32/hypothetical protein MIMGU_mgv1a004823mg [Erythranthe guttata]	gi|270152989|gb|BT119875.1|/3e-20/Picea glauca clone GQ04111_J03 mRNA sequence	NA	pda:103706244/6e-32/probable phosphomevalonate kinase; K00938 phosphomevalonate kinase [EC:2.7.4.2]	SPAC343.01c/1e-07/---	PTHR31814/5.9E-21/--	NA
CL82.Contig5_All	gi|586679758|ref|XP_006840393.1|/5.07179e-172/hypothetical protein AMTR_s00045p00142150 [Amborella trichopoda] &gt;gi|548842111|gb|ERN02068.1| hypothetical protein AMTR_s00045p00142150 [Amborella trichopoda]	gi|270152989|gb|BT119875.1|/0.0/Picea glauca clone GQ04111_J03 mRNA sequence	NA	atr:18430170/8e-174/probable phosphomevalonate kinase; K00938 phosphomevalonate kinase [EC:2.7.4.2]	SPAC343.01c/4e-42/---	PF08544/1.7E-6/GHMP kinases C terminal	molecular_function:GO:0000166//nucleotide binding;GO:0016301//kinase activity;
CL83.Contig1_All	gi|224286643|gb|ACN41026.1|/7.80175e-110/unknown [Picea sitchensis]	gi|270151288|gb|BT118174.1|/7e-64/Picea glauca clone GQ04003_D22 mRNA sequence	NA	fve:101290697/4e-70/receptor-like serine/threonine-protein kinase ALE2; K04733 interleukin-1 receptor-associated kinase 4 [EC:2.7.11.1]	NA	PTHR13943:SF32/1.7E-125/--	NA
CL83.Contig2_All	gi|224286643|gb|ACN41026.1|/3.49714e-123/unknown [Picea sitchensis]	gi|270151288|gb|BT118174.1|/1e-143/Picea glauca clone GQ04003_D22 mRNA sequence	NA	fve:101290697/3e-65/receptor-like serine/threonine-protein kinase ALE2; K04733 interleukin-1 receptor-associated kinase 4 [EC:2.7.11.1]	NA	PTHR13943:SF32/2.6E-129/--	NA
CL83.Contig3_All	gi|224286643|gb|ACN41026.1|/3.75293e-115/unknown [Picea sitchensis]	gi|270151288|gb|BT118174.1|/2e-76/Picea glauca clone GQ04003_D22 mRNA sequence	NA	fve:101290697/1e-68/receptor-like serine/threonine-protein kinase ALE2; K04733 interleukin-1 receptor-associated kinase 4 [EC:2.7.11.1]	NA	PTHR13943/1.7E-120/--	NA
CL83.Contig4_All	gi|224286643|gb|ACN41026.1|/3.74211e-111/unknown [Picea sitchensis]	gi|270151288|gb|BT118174.1|/1e-119/Picea glauca clone GQ04003_D22 mRNA sequence	NA	fve:101290697/9e-64/receptor-like serine/threonine-protein kinase ALE2; K04733 interleukin-1 receptor-associated kinase 4 [EC:2.7.11.1]	NA	PTHR13943:SF32/2.9E-124/--	NA
CL83.Contig5_All	gi|224286643|gb|ACN41026.1|/1.2664e-115/unknown [Picea sitchensis]	gi|270151288|gb|BT118174.1|/1e-117/Picea glauca clone GQ04003_D22 mRNA sequence	NA	fve:101290697/6e-63/receptor-like serine/threonine-protein kinase ALE2; K04733 interleukin-1 receptor-associated kinase 4 [EC:2.7.11.1]	NA	PTHR13943/1.7E-122/--	NA
CL84.Contig1_All	gi|586747162|ref|XP_006850784.1|/0/hypothetical protein AMTR_s00025p00097820 [Amborella trichopoda] &gt;gi|548854455|gb|ERN12365.1| hypothetical protein AMTR_s00025p00097820 [Amborella trichopoda]	gi|270140132|gb|BT107084.1|/1e-168/Picea glauca clone GQ03102_J11 mRNA sequence	sp|Q67XQ0|Y4424_ARATH/0.0/DUF21 domain-containing protein At4g14240 OS=Arabidopsis thaliana GN=CBSDUF1 PE=1 SV=1	atr:18440583/0.0/DUF21 domain-containing protein At4g14240; K16302 metal transporter CNNM	SPCC4B3.03c/5e-56/---	PS51371/8.419/CBS domain profile.	NA
CL84.Contig2_All	gi|586747162|ref|XP_006850784.1|/0/hypothetical protein AMTR_s00025p00097820 [Amborella trichopoda] &gt;gi|548854455|gb|ERN12365.1| hypothetical protein AMTR_s00025p00097820 [Amborella trichopoda]	gi|270140132|gb|BT107084.1|/0.0/Picea glauca clone GQ03102_J11 mRNA sequence	sp|Q67XQ0|Y4424_ARATH/3e-177/DUF21 domain-containing protein At4g14240 OS=Arabidopsis thaliana GN=CBSDUF1 PE=1 SV=1	atr:18440583/0.0/DUF21 domain-containing protein At4g14240; K16302 metal transporter CNNM	YOL060c_1/2e-55/---	PTHR12064/1.0E-217/--	NA
CL84.Contig3_All	gi|586747162|ref|XP_006850784.1|/0/hypothetical protein AMTR_s00025p00097820 [Amborella trichopoda] &gt;gi|548854455|gb|ERN12365.1| hypothetical protein AMTR_s00025p00097820 [Amborella trichopoda]	gi|270140132|gb|BT107084.1|/1e-174/Picea glauca clone GQ03102_J11 mRNA sequence	sp|Q67XQ0|Y4424_ARATH/0.0/DUF21 domain-containing protein At4g14240 OS=Arabidopsis thaliana GN=CBSDUF1 PE=1 SV=1	atr:18440583/0.0/DUF21 domain-containing protein At4g14240; K16302 metal transporter CNNM	YOL060c_1/2e-56/---	PS51371/6.531/CBS domain profile.	NA
CL85.Contig1_All	gi|586719599|ref|XP_006848592.1|/0/hypothetical protein AMTR_s00168p00055310 [Amborella trichopoda] &gt;gi|548851914|gb|ERN10173.1| hypothetical protein AMTR_s00168p00055310 [Amborella trichopoda]	gi|270135856|gb|BT102808.1|/0.0/Picea glauca clone GQ02016_M01 mRNA sequence	NA	atr:18438344/0.0/2-oxoglutarate dehydrogenase, mitochondrial; K00164 2-oxoglutarate dehydrogenase E1 component [EC:1.2.4.2]	SPBC3H7.03c/0.0/---	SM00861/1.2E-52/Transketolase, pyrimidine binding domain	biological_process:GO:0006099//tricarboxylic acid cycle;molecular_function:GO:0004591//oxoglutarate dehydrogenase (succinyl-transferring) activity;GO:0030976//thiamine pyrophosphate binding;
CL85.Contig2_All	gi|586719599|ref|XP_006848592.1|/0/hypothetical protein AMTR_s00168p00055310 [Amborella trichopoda] &gt;gi|548851914|gb|ERN10173.1| hypothetical protein AMTR_s00168p00055310 [Amborella trichopoda]	gi|270135856|gb|BT102808.1|/0.0/Picea glauca clone GQ02016_M01 mRNA sequence	NA	atr:18438344/0.0/2-oxoglutarate dehydrogenase, mitochondrial; K00164 2-oxoglutarate dehydrogenase E1 component [EC:1.2.4.2]	SPBC3H7.03c/0.0/---	PF02779/5.7E-67/Transketolase, pyrimidine binding domain	NA
CL85.Contig3_All	gi|586719599|ref|XP_006848592.1|/0/hypothetical protein AMTR_s00168p00055310 [Amborella trichopoda] &gt;gi|548851914|gb|ERN10173.1| hypothetical protein AMTR_s00168p00055310 [Amborella trichopoda]	gi|270135856|gb|BT102808.1|/0.0/Picea glauca clone GQ02016_M01 mRNA sequence	NA	atr:18438344/0.0/2-oxoglutarate dehydrogenase, mitochondrial; K00164 2-oxoglutarate dehydrogenase E1 component [EC:1.2.4.2]	SPBC3H7.03c/0.0/---	PTHR23152/0.0/--	NA
CL86.Contig1_All	gi|168064718|ref|XP_001784306.1|/0/predicted protein [Physcomitrella patens] &gt;gi|162664137|gb|EDQ50868.1| predicted protein [Physcomitrella patens]	gi|210145537|dbj|AK244228.1|/2e-07/Glycine max cDNA, clone: GMFL01-02-H04	sp|Q8GUL1|AT18G_ARATH/1e-166/Autophagy-related protein 18g OS=Arabidopsis thaliana GN=ATG18G PE=2 SV=1	smo:SELMODRAFT_176503/1e-06/hypothetical protein; K17908 autophagy-related protein 18	NA	PF12490/7.2E-69/Breast carcinoma amplified sequence 3	NA
CL86.Contig2_All	gi|168064718|ref|XP_001784306.1|/0/predicted protein [Physcomitrella patens] &gt;gi|162664137|gb|EDQ50868.1| predicted protein [Physcomitrella patens]	gi|210145537|dbj|AK244228.1|/4e-07/Glycine max cDNA, clone: GMFL01-02-H04	sp|Q8GUL1|AT18G_ARATH/2e-166/Autophagy-related protein 18g OS=Arabidopsis thaliana GN=ATG18G PE=2 SV=1	smo:SELMODRAFT_176503/7e-06/hypothetical protein; K17908 autophagy-related protein 18	NA	PTHR13268:SF0/5.2E-262/--	NA
CL86.Contig3_All	gi|586704722|ref|XP_006845818.1|/0/hypothetical protein AMTR_s00019p00257260 [Amborella trichopoda] &gt;gi|548848390|gb|ERN07493.1| hypothetical protein AMTR_s00019p00257260 [Amborella trichopoda]	gi|156523305|gb|AC209034.1|/6e-09/Populus trichocarpa clone POP003-C07, complete sequence	sp|Q8GUL1|AT18G_ARATH/0.0/Autophagy-related protein 18g OS=Arabidopsis thaliana GN=ATG18G PE=2 SV=1	smo:SELMODRAFT_176503/9e-07/hypothetical protein; K17908 autophagy-related protein 18	NA	PF12490/2.4E-66/Breast carcinoma amplified sequence 3	NA
CL86.Contig4_All	gi|168064718|ref|XP_001784306.1|/0/predicted protein [Physcomitrella patens] &gt;gi|162664137|gb|EDQ50868.1| predicted protein [Physcomitrella patens]	gi|156523305|gb|AC209034.1|/4e-13/Populus trichocarpa clone POP003-C07, complete sequence	sp|Q8GUL1|AT18G_ARATH/0.0/Autophagy-related protein 18g OS=Arabidopsis thaliana GN=ATG18G PE=2 SV=1	smo:SELMODRAFT_176503/7e-06/hypothetical protein; K17908 autophagy-related protein 18	NA	PTHR13268:SF0/2.8E-280/--	NA
CL86.Contig5_All	gi|168064718|ref|XP_001784306.1|/0/predicted protein [Physcomitrella patens] &gt;gi|162664137|gb|EDQ50868.1| predicted protein [Physcomitrella patens]	gi|270138525|gb|BT105477.1|/4e-10/Picea glauca clone GQ02823_C02 mRNA sequence	sp|Q8GUL1|AT18G_ARATH/0.0/Autophagy-related protein 18g OS=Arabidopsis thaliana GN=ATG18G PE=2 SV=1	smo:SELMODRAFT_176503/9e-07/hypothetical protein; K17908 autophagy-related protein 18	NA	PTHR13268/5.3E-290/--	NA
CL86.Contig6_All	gi|168064718|ref|XP_001784306.1|/0/predicted protein [Physcomitrella patens] &gt;gi|162664137|gb|EDQ50868.1| predicted protein [Physcomitrella patens]	gi|156523305|gb|AC209034.1|/4e-13/Populus trichocarpa clone POP003-C07, complete sequence	sp|Q8GUL1|AT18G_ARATH/0.0/Autophagy-related protein 18g OS=Arabidopsis thaliana GN=ATG18G PE=2 SV=1	smo:SELMODRAFT_176503/7e-06/hypothetical protein; K17908 autophagy-related protein 18	NA	PF12490/1.2E-68/Breast carcinoma amplified sequence 3	NA
CL86.Contig7_All	gi|168064718|ref|XP_001784306.1|/0/predicted protein [Physcomitrella patens] &gt;gi|162664137|gb|EDQ50868.1| predicted protein [Physcomitrella patens]	gi|270134080|gb|BT101032.1|/6e-21/Picea glauca clone GQ0065_A13 mRNA sequence	sp|Q8GUL1|AT18G_ARATH/0.0/Autophagy-related protein 18g OS=Arabidopsis thaliana GN=ATG18G PE=2 SV=1	NA	NA	SM00320/42.0/WD40 repeats	NA
CL86.Contig8_All	gi|502118014|ref|XP_004496058.1|/6.93294e-156/PREDICTED: autophagy-related protein 18g-like isoform X1 [Cicer arietinum]	gi|292756508|dbj|AK337366.1|/5e-06/Lotus japonicus cDNA, clone: LjFL1-058-AE06, HTC	sp|Q8H1Q5|AT18H_ARATH/2e-77/Autophagy-related protein 18h OS=Arabidopsis thaliana GN=ATG18H PE=2 SV=1	smo:SELMODRAFT_176503/7e-06/hypothetical protein; K17908 autophagy-related protein 18	NA	PTHR13268/1.5E-128/--	NA
CL86.Contig9_All	gi|168064718|ref|XP_001784306.1|/0/predicted protein [Physcomitrella patens] &gt;gi|162664137|gb|EDQ50868.1| predicted protein [Physcomitrella patens]	gi|210145537|dbj|AK244228.1|/4e-07/Glycine max cDNA, clone: GMFL01-02-H04	sp|Q8GUL1|AT18G_ARATH/2e-161/Autophagy-related protein 18g OS=Arabidopsis thaliana GN=ATG18G PE=2 SV=1	smo:SELMODRAFT_176503/7e-06/hypothetical protein; K17908 autophagy-related protein 18	NA	PF00400/0.0032/WD domain, G-beta repeat	NA
CL86.Contig10_All	gi|502118014|ref|XP_004496058.1|/7.11201e-162/PREDICTED: autophagy-related protein 18g-like isoform X1 [Cicer arietinum]	gi|292756508|dbj|AK337366.1|/5e-06/Lotus japonicus cDNA, clone: LjFL1-058-AE06, HTC	sp|Q8H1Q5|AT18H_ARATH/2e-77/Autophagy-related protein 18h OS=Arabidopsis thaliana GN=ATG18H PE=2 SV=1	smo:SELMODRAFT_176503/7e-06/hypothetical protein; K17908 autophagy-related protein 18	NA	PTHR13268/1.5E-128/--	NA
CL87.Contig1_All	gi|643726003|gb|KDP34835.1|/7.01085e-20/hypothetical protein JCGZ_11197 [Jatropha curcas]	gi|270141305|gb|BT108257.1|/2e-32/Picea glauca clone GQ03119_A07 mRNA sequence	sp|Q8W486|Y1491_ARATH/8e-09/Uncharacterized protein At1g04910 OS=Arabidopsis thaliana GN=At1g04910 PE=2 SV=1	mtr:MTR_1g102030/4e-07/Phosphoglucomutase; K01835 phosphoglucomutase [EC:5.4.2.2]	NA	PF10250/5.9E-8/GDP-fucose protein O-fucosyltransferase	NA
CL87.Contig2_All	gi|720059925|ref|XP_010274715.1|/0/PREDICTED: uncharacterized protein At1g04910-like [Nelumbo nucifera]	gi|270140471|gb|BT107423.1|/1e-171/Picea glauca clone GQ03107_F02 mRNA sequence	sp|Q8W486|Y1491_ARATH/6e-72/Uncharacterized protein At1g04910 OS=Arabidopsis thaliana GN=At1g04910 PE=2 SV=1	mtr:MTR_1g102030/3e-65/Phosphoglucomutase; K01835 phosphoglucomutase [EC:5.4.2.2]	NA	PF10250/1.8E-88/GDP-fucose protein O-fucosyltransferase	NA
CL87.Contig3_All	gi|720059925|ref|XP_010274715.1|/0/PREDICTED: uncharacterized protein At1g04910-like [Nelumbo nucifera]	gi|270140471|gb|BT107423.1|/1e-171/Picea glauca clone GQ03107_F02 mRNA sequence	sp|Q8W486|Y1491_ARATH/6e-72/Uncharacterized protein At1g04910 OS=Arabidopsis thaliana GN=At1g04910 PE=2 SV=1	mtr:MTR_1g102030/3e-65/Phosphoglucomutase; K01835 phosphoglucomutase [EC:5.4.2.2]	NA	PF10250/1.8E-88/GDP-fucose protein O-fucosyltransferase	NA
CL87.Contig4_All	gi|720059925|ref|XP_010274715.1|/0/PREDICTED: uncharacterized protein At1g04910-like [Nelumbo nucifera]	gi|270140471|gb|BT107423.1|/1e-135/Picea glauca clone GQ03107_F02 mRNA sequence	sp|Q8W486|Y1491_ARATH/2e-72/Uncharacterized protein At1g04910 OS=Arabidopsis thaliana GN=At1g04910 PE=2 SV=1	mtr:MTR_1g102030/2e-64/Phosphoglucomutase; K01835 phosphoglucomutase [EC:5.4.2.2]	NA	PTHR31288/0.0/--	NA
CL87.Contig5_All	gi|720093404|ref|XP_010246040.1|/0/PREDICTED: uncharacterized protein At1g04910 isoform X1 [Nelumbo nucifera]	gi|270141305|gb|BT108257.1|/1e-132/Picea glauca clone GQ03119_A07 mRNA sequence	sp|Q8W486|Y1491_ARATH/6e-57/Uncharacterized protein At1g04910 OS=Arabidopsis thaliana GN=At1g04910 PE=2 SV=1	mtr:MTR_1g102030/8e-28/Phosphoglucomutase; K01835 phosphoglucomutase [EC:5.4.2.2]	NA	PTHR31288:SF4/1.8E-115/--	NA
CL87.Contig6_All	gi|720059925|ref|XP_010274715.1|/0/PREDICTED: uncharacterized protein At1g04910-like [Nelumbo nucifera]	gi|270141305|gb|BT108257.1|/1e-138/Picea glauca clone GQ03119_A07 mRNA sequence	sp|Q8W486|Y1491_ARATH/1e-71/Uncharacterized protein At1g04910 OS=Arabidopsis thaliana GN=At1g04910 PE=2 SV=1	mtr:MTR_1g102030/1e-66/Phosphoglucomutase; K01835 phosphoglucomutase [EC:5.4.2.2]	NA	PF10250/1.3E-91/GDP-fucose protein O-fucosyltransferase	NA
CL88.Contig1_All	gi|586732249|ref|XP_006849970.1|/1.42456e-72/hypothetical protein AMTR_s00022p00151480 [Amborella trichopoda] &gt;gi|548853568|gb|ERN11551.1| hypothetical protein AMTR_s00022p00151480 [Amborella trichopoda]	NA	sp|Q9LP24|Y1571_ARATH/2e-59/Probable leucine-rich repeat receptor-like protein kinase At1g35710 OS=Arabidopsis thaliana GN=At1g35710 PE=2 SV=1	cit:102608136/4e-61/LRR receptor-like serine/threonine-protein kinase FLS2-like; K13420 LRR receptor-like serine/threonine-protein kinase FLS2 [EC:2.7.11.1]	RSp0875/2e-22/---	PF12799/1.6E-6/Leucine Rich repeats (2 copies)	NA
CL88.Contig2_All	gi|672179100|ref|XP_008809710.1|/0/PREDICTED: LRR receptor-like serine/threonine-protein kinase EFR [Phoenix dactylifera]	gi|270150368|gb|BT117254.1|/3e-10/Picea glauca clone GQ03816_A17 mRNA sequence	sp|C0LGP4|Y3475_ARATH/4e-178/Probable LRR receptor-like serine/threonine-protein kinase At3g47570 OS=Arabidopsis thaliana GN=At3g47570 PE=2 SV=1	vvi:100241966/0.0/probable LRR receptor-like serine/threonine-protein kinase At3g47570; K13420 LRR receptor-like serine/threonine-protein kinase FLS2 [EC:2.7.11.1]	RSp0875/9e-31/---	PTHR24420/2.6E-137/--	NA
CL88.Contig3_All	gi|390979602|dbj|BAM21552.1|/1.97047e-146/hypothetical protein [Cryptomeria japonica]	NA	sp|Q9FIZ3|GSO2_ARATH/6e-104/LRR receptor-like serine/threonine-protein kinase GSO2 OS=Arabidopsis thaliana GN=GSO2 PE=2 SV=2	mus:103988543/3e-122/LRR receptor-like serine/threonine-protein kinase FLS2; K13420 LRR receptor-like serine/threonine-protein kinase FLS2 [EC:2.7.11.1]	alr0124_1/5e-29/---	SM00369/32.0/Leucine-rich repeats, typical (most populated) subfamily	NA
CL88.Contig4_All	gi|390979602|dbj|BAM21552.1|/1.6911e-116/hypothetical protein [Cryptomeria japonica]	NA	sp|C0LGQ5|GSO1_ARATH/2e-79/LRR receptor-like serine/threonine-protein kinase GSO1 OS=Arabidopsis thaliana GN=GSO1 PE=2 SV=1	cit:102610203/2e-88/probable LRR receptor-like serine/threonine-protein kinase At3g47570-like; K13420 LRR receptor-like serine/threonine-protein kinase FLS2 [EC:2.7.11.1]	alr0124_1/2e-28/---	PTHR24420:SF733/2.1E-117/--	NA
CL88.Contig5_All	gi|147771638|emb|CAN71346.1|/0/hypothetical protein VITISV_024251 [Vitis vinifera]	gi|270148997|gb|BT115949.1|/3e-07/Picea glauca clone GQ03709_E17 mRNA sequence	sp|C0LGT6|EFR_ARATH/0.0/LRR receptor-like serine/threonine-protein kinase EFR OS=Arabidopsis thaliana GN=EFR PE=1 SV=1	ath:AT5G20480/0.0/EFR; LRR receptor-like serine/threonine-protein kinase EFR; K13428 LRR receptor-like serine/threonine-protein kinase EFR [EC:2.7.11.1]	alr0124_1/1e-27/---	PF13855/1.4E-7/Leucine rich repeat	NA
CL88.Contig6_All	gi|672193938|ref|XP_008776167.1|/0/PREDICTED: LRR receptor-like serine/threonine-protein kinase EFR [Phoenix dactylifera]	gi|157417844|gb|EF652904.1|/2e-08/Prunus serrulata isolate FIIRIgl.368 kinase-like protein gene, partial cds	sp|Q9FL28|FLS2_ARATH/0.0/LRR receptor-like serine/threonine-protein kinase FLS2 OS=Arabidopsis thaliana GN=FLS2 PE=1 SV=1	vvi:100241966/0.0/probable LRR receptor-like serine/threonine-protein kinase At3g47570; K13420 LRR receptor-like serine/threonine-protein kinase FLS2 [EC:2.7.11.1]	alr0124_1/4e-29/---	PS00107/-/Protein kinases ATP-binding region signature.	NA
CL88.Contig7_All	gi|672185684|ref|XP_008812886.1|/0/PREDICTED: probable LRR receptor-like serine/threonine-protein kinase At3g47570 [Phoenix dactylifera]	gi|225455117|ref|XM_002268787.1|/1e-06/PREDICTED: Vitis vinifera probable LRR receptor-like serine/threonine-protein kinase At3g47570 (LOC100265904), mRNA	sp|Q9FL28|FLS2_ARATH/7e-127/LRR receptor-like serine/threonine-protein kinase FLS2 OS=Arabidopsis thaliana GN=FLS2 PE=1 SV=1	vvi:100241966/0.0/probable LRR receptor-like serine/threonine-protein kinase At3g47570; K13420 LRR receptor-like serine/threonine-protein kinase FLS2 [EC:2.7.11.1]	alr0124_1/2e-30/---	PF08263/4.5E-13/Leucine rich repeat N-terminal domain	NA
CL88.Contig8_All	gi|390979602|dbj|BAM21552.1|/2.0683e-104/hypothetical protein [Cryptomeria japonica]	gi|270143364|gb|BT110316.1|/8e-06/Picea glauca clone GQ03219_L07 mRNA sequence	sp|P93194|RPK1_IPONI/1e-89/Receptor-like protein kinase OS=Ipomoea nil GN=INRPK1 PE=2 SV=2	vvi:100253808/8e-105/LRR receptor-like serine/threonine-protein kinase FLS2; K13420 LRR receptor-like serine/threonine-protein kinase FLS2 [EC:2.7.11.1]	alr0124_1/2e-30/---	PF13855/1.6E-9/Leucine rich repeat	NA
CL89.Contig1_All	gi|148909871|gb|ABR18022.1|/2.34286e-133/unknown [Picea sitchensis]	gi|270137882|gb|BT104834.1|/1e-178/Picea glauca clone GQ02815_K15 mRNA sequence	sp|O22714|PPR86_ARATH/7e-119/Pentatricopeptide repeat-containing protein At1g60770 OS=Arabidopsis thaliana GN=At1g60770 PE=2 SV=1	pop:POPTR_0007s02400g/6e-24/POPTRDRAFT_763875; pentatricopeptide repeat-containing family protein; K17964 leucine-rich PPR motif-containing protein, mitochondrial	NA	PS51375/10.041/Pentatricopeptide (PPR) repeat profile.	NA
CL89.Contig2_All	gi|148909871|gb|ABR18022.1|/6.85253e-12/unknown [Picea sitchensis]	NA	sp|Q94B59|PP372_ARATH/3e-10/Pentatricopeptide repeat-containing protein At5g09450, mitochondrial OS=Arabidopsis thaliana GN=At5g09450 PE=2 SV=1	NA	NA	NA	NA
CL90.Contig1_All	NA	NA	NA	NA	NA	NA	NA
CL90.Contig2_All	gi|586687583|ref|XP_006842250.1|/7.67431e-101/hypothetical protein AMTR_s00078p00196690 [Amborella trichopoda] &gt;gi|548844299|gb|ERN03925.1| hypothetical protein AMTR_s00078p00196690 [Amborella trichopoda]	gi|325451998|gb|JF284846.1|/2e-12/Solanum lycopersicum clone Le_HBa0139K19 genomic sequence, complete sequence	sp|Q9C7A2|Y3236_ARATH/4e-06/Ankyrin repeat-containing protein At3g12360 OS=Arabidopsis thaliana GN=At3g12360 PE=2 SV=1	cit:102630212/8e-78/uncharacterized LOC102630212; K10767 alkylated DNA repair protein alkB homolog 5 [EC:1.14.11.-]	NA	PS50966/9.557/Zinc finger SWIM-type profile.	NA
CL90.Contig3_All	gi|586687583|ref|XP_006842250.1|/7.13542e-93/hypothetical protein AMTR_s00078p00196690 [Amborella trichopoda] &gt;gi|548844299|gb|ERN03925.1| hypothetical protein AMTR_s00078p00196690 [Amborella trichopoda]	NA	NA	NA	NA	PS50966/9.557/Zinc finger SWIM-type profile.	NA
CL90.Contig4_All	gi|586687583|ref|XP_006842250.1|/1.54349e-101/hypothetical protein AMTR_s00078p00196690 [Amborella trichopoda] &gt;gi|548844299|gb|ERN03925.1| hypothetical protein AMTR_s00078p00196690 [Amborella trichopoda]	NA	NA	cvr:CHLNCDRAFT_144489/8e-10/hypothetical protein; K05016 chloride channel 7	NA	PS50966/9.557/Zinc finger SWIM-type profile.	NA
CL90.Contig5_All	gi|586687583|ref|XP_006842250.1|/6.73266e-101/hypothetical protein AMTR_s00078p00196690 [Amborella trichopoda] &gt;gi|548844299|gb|ERN03925.1| hypothetical protein AMTR_s00078p00196690 [Amborella trichopoda]	NA	NA	NA	NA	PS50966/9.557/Zinc finger SWIM-type profile.	NA
CL90.Contig6_All	gi|586687583|ref|XP_006842250.1|/6.29532e-106/hypothetical protein AMTR_s00078p00196690 [Amborella trichopoda] &gt;gi|548844299|gb|ERN03925.1| hypothetical protein AMTR_s00078p00196690 [Amborella trichopoda]	NA	NA	NA	NA	NA	NA
CL90.Contig7_All	gi|586687583|ref|XP_006842250.1|/4.98433e-97/hypothetical protein AMTR_s00078p00196690 [Amborella trichopoda] &gt;gi|548844299|gb|ERN03925.1| hypothetical protein AMTR_s00078p00196690 [Amborella trichopoda]	NA	NA	NA	NA	PS50966/9.557/Zinc finger SWIM-type profile.	NA
CL90.Contig8_All	gi|586687583|ref|XP_006842250.1|/5.38554e-101/hypothetical protein AMTR_s00078p00196690 [Amborella trichopoda] &gt;gi|548844299|gb|ERN03925.1| hypothetical protein AMTR_s00078p00196690 [Amborella trichopoda]	NA	NA	NA	NA	PS50966/9.557/Zinc finger SWIM-type profile.	NA
CL90.Contig9_All	gi|586687583|ref|XP_006842250.1|/2.15982e-105/hypothetical protein AMTR_s00078p00196690 [Amborella trichopoda] &gt;gi|548844299|gb|ERN03925.1| hypothetical protein AMTR_s00078p00196690 [Amborella trichopoda]	NA	NA	cvr:CHLNCDRAFT_144489/6e-10/hypothetical protein; K05016 chloride channel 7	NA	PF10551/2.2E-10/MULE transposase domain	NA
CL90.Contig10_All	gi|586687583|ref|XP_006842250.1|/7.34992e-101/hypothetical protein AMTR_s00078p00196690 [Amborella trichopoda] &gt;gi|548844299|gb|ERN03925.1| hypothetical protein AMTR_s00078p00196690 [Amborella trichopoda]	gi|325451998|gb|JF284846.1|/2e-12/Solanum lycopersicum clone Le_HBa0139K19 genomic sequence, complete sequence	NA	cit:102630212/8e-78/uncharacterized LOC102630212; K10767 alkylated DNA repair protein alkB homolog 5 [EC:1.14.11.-]	NA	PS50966/9.557/Zinc finger SWIM-type profile.	NA
CL90.Contig11_All	gi|586687583|ref|XP_006842250.1|/1.33478e-101/hypothetical protein AMTR_s00078p00196690 [Amborella trichopoda] &gt;gi|548844299|gb|ERN03925.1| hypothetical protein AMTR_s00078p00196690 [Amborella trichopoda]	gi|325451998|gb|JF284846.1|/2e-12/Solanum lycopersicum clone Le_HBa0139K19 genomic sequence, complete sequence	NA	cit:102630212/9e-78/uncharacterized LOC102630212; K10767 alkylated DNA repair protein alkB homolog 5 [EC:1.14.11.-]	NA	NA	NA
CL90.Contig12_All	gi|586687583|ref|XP_006842250.1|/6.47101e-106/hypothetical protein AMTR_s00078p00196690 [Amborella trichopoda] &gt;gi|548844299|gb|ERN03925.1| hypothetical protein AMTR_s00078p00196690 [Amborella trichopoda]	gi|325451998|gb|JF284846.1|/2e-12/Solanum lycopersicum clone Le_HBa0139K19 genomic sequence, complete sequence	sp|Q9C7A2|Y3236_ARATH/3e-06/Ankyrin repeat-containing protein At3g12360 OS=Arabidopsis thaliana GN=At3g12360 PE=2 SV=1	cit:102630212/7e-78/uncharacterized LOC102630212; K10767 alkylated DNA repair protein alkB homolog 5 [EC:1.14.11.-]	NA	PTHR24177/8.3E-16/--	NA
CL90.Contig13_All	gi|586687583|ref|XP_006842250.1|/6.41606e-101/hypothetical protein AMTR_s00078p00196690 [Amborella trichopoda] &gt;gi|548844299|gb|ERN03925.1| hypothetical protein AMTR_s00078p00196690 [Amborella trichopoda]	gi|325451998|gb|JF284846.1|/2e-12/Solanum lycopersicum clone Le_HBa0139K19 genomic sequence, complete sequence	sp|Q9C7A2|Y3236_ARATH/9e-06/Ankyrin repeat-containing protein At3g12360 OS=Arabidopsis thaliana GN=At3g12360 PE=2 SV=1	cit:102630212/7e-78/uncharacterized LOC102630212; K10767 alkylated DNA repair protein alkB homolog 5 [EC:1.14.11.-]	NA	PS50966/9.557/Zinc finger SWIM-type profile.	NA
CL90.Contig14_All	gi|586687583|ref|XP_006842250.1|/7.46339e-97/hypothetical protein AMTR_s00078p00196690 [Amborella trichopoda] &gt;gi|548844299|gb|ERN03925.1| hypothetical protein AMTR_s00078p00196690 [Amborella trichopoda]	gi|325451998|gb|JF284846.1|/2e-12/Solanum lycopersicum clone Le_HBa0139K19 genomic sequence, complete sequence	NA	cit:102630212/2e-66/uncharacterized LOC102630212; K10767 alkylated DNA repair protein alkB homolog 5 [EC:1.14.11.-]	NA	PS50966/9.557/Zinc finger SWIM-type profile.	NA
CL90.Contig15_All	gi|586687583|ref|XP_006842250.1|/7.3123e-101/hypothetical protein AMTR_s00078p00196690 [Amborella trichopoda] &gt;gi|548844299|gb|ERN03925.1| hypothetical protein AMTR_s00078p00196690 [Amborella trichopoda]	gi|325451998|gb|JF284846.1|/2e-12/Solanum lycopersicum clone Le_HBa0139K19 genomic sequence, complete sequence	NA	cit:102630212/8e-78/uncharacterized LOC102630212; K10767 alkylated DNA repair protein alkB homolog 5 [EC:1.14.11.-]	NA	PS50966/9.557/Zinc finger SWIM-type profile.	NA
CL90.Contig16_All	gi|586687583|ref|XP_006842250.1|/6.66243e-106/hypothetical protein AMTR_s00078p00196690 [Amborella trichopoda] &gt;gi|548844299|gb|ERN03925.1| hypothetical protein AMTR_s00078p00196690 [Amborella trichopoda]	gi|325451998|gb|JF284846.1|/2e-12/Solanum lycopersicum clone Le_HBa0139K19 genomic sequence, complete sequence	NA	cit:102630212/3e-73/uncharacterized LOC102630212; K10767 alkylated DNA repair protein alkB homolog 5 [EC:1.14.11.-]	NA	PS50966/9.557/Zinc finger SWIM-type profile.	NA
CL90.Contig17_All	gi|586687583|ref|XP_006842250.1|/2.13831e-105/hypothetical protein AMTR_s00078p00196690 [Amborella trichopoda] &gt;gi|548844299|gb|ERN03925.1| hypothetical protein AMTR_s00078p00196690 [Amborella trichopoda]	gi|325451998|gb|JF284846.1|/2e-12/Solanum lycopersicum clone Le_HBa0139K19 genomic sequence, complete sequence	sp|Q9C7A2|Y3236_ARATH/3e-06/Ankyrin repeat-containing protein At3g12360 OS=Arabidopsis thaliana GN=At3g12360 PE=2 SV=1	cit:102630212/1e-72/uncharacterized LOC102630212; K10767 alkylated DNA repair protein alkB homolog 5 [EC:1.14.11.-]	NA	PF10551/2.2E-10/MULE transposase domain	NA
CL90.Contig18_All	gi|586687583|ref|XP_006842250.1|/6.67958e-97/hypothetical protein AMTR_s00078p00196690 [Amborella trichopoda] &gt;gi|548844299|gb|ERN03925.1| hypothetical protein AMTR_s00078p00196690 [Amborella trichopoda]	NA	NA	NA	NA	PS50966/9.557/Zinc finger SWIM-type profile.	NA
CL90.Contig19_All	gi|586687583|ref|XP_006842250.1|/7.53799e-101/hypothetical protein AMTR_s00078p00196690 [Amborella trichopoda] &gt;gi|548844299|gb|ERN03925.1| hypothetical protein AMTR_s00078p00196690 [Amborella trichopoda]	gi|325451998|gb|JF284846.1|/2e-12/Solanum lycopersicum clone Le_HBa0139K19 genomic sequence, complete sequence	NA	cit:102630212/8e-78/uncharacterized LOC102630212; K10767 alkylated DNA repair protein alkB homolog 5 [EC:1.14.11.-]	NA	PS50966/9.557/Zinc finger SWIM-type profile.	NA
CL90.Contig20_All	gi|586687583|ref|XP_006842250.1|/8.48258e-106/hypothetical protein AMTR_s00078p00196690 [Amborella trichopoda] &gt;gi|548844299|gb|ERN03925.1| hypothetical protein AMTR_s00078p00196690 [Amborella trichopoda]	gi|325451998|gb|JF284846.1|/2e-12/Solanum lycopersicum clone Le_HBa0139K19 genomic sequence, complete sequence	sp|Q9C7A2|Y3236_ARATH/4e-06/Ankyrin repeat-containing protein At3g12360 OS=Arabidopsis thaliana GN=At3g12360 PE=2 SV=1	cit:102630212/9e-78/uncharacterized LOC102630212; K10767 alkylated DNA repair protein alkB homolog 5 [EC:1.14.11.-]	NA	PTHR24177/8.3E-16/--	NA
CL90.Contig21_All	gi|586687583|ref|XP_006842250.1|/1.93729e-110/hypothetical protein AMTR_s00078p00196690 [Amborella trichopoda] &gt;gi|548844299|gb|ERN03925.1| hypothetical protein AMTR_s00078p00196690 [Amborella trichopoda]	gi|325451998|gb|JF284846.1|/1e-12/Solanum lycopersicum clone Le_HBa0139K19 genomic sequence, complete sequence	sp|Q9C7A2|Y3236_ARATH/9e-06/Ankyrin repeat-containing protein At3g12360 OS=Arabidopsis thaliana GN=At3g12360 PE=2 SV=1	cit:102630212/6e-78/uncharacterized LOC102630212; K10767 alkylated DNA repair protein alkB homolog 5 [EC:1.14.11.-]	NA	PF10551/3.4E-10/MULE transposase domain	NA
CL90.Contig22_All	gi|586687583|ref|XP_006842250.1|/7.50995e-97/hypothetical protein AMTR_s00078p00196690 [Amborella trichopoda] &gt;gi|548844299|gb|ERN03925.1| hypothetical protein AMTR_s00078p00196690 [Amborella trichopoda]	NA	NA	NA	NA	PS50966/9.557/Zinc finger SWIM-type profile.	NA
CL90.Contig23_All	gi|586687583|ref|XP_006842250.1|/6.85077e-101/hypothetical protein AMTR_s00078p00196690 [Amborella trichopoda] &gt;gi|548844299|gb|ERN03925.1| hypothetical protein AMTR_s00078p00196690 [Amborella trichopoda]	gi|325451998|gb|JF284846.1|/2e-12/Solanum lycopersicum clone Le_HBa0139K19 genomic sequence, complete sequence	sp|Q9C7A2|Y3236_ARATH/1e-05/Ankyrin repeat-containing protein At3g12360 OS=Arabidopsis thaliana GN=At3g12360 PE=2 SV=1	cit:102630212/7e-78/uncharacterized LOC102630212; K10767 alkylated DNA repair protein alkB homolog 5 [EC:1.14.11.-]	NA	PS50966/9.557/Zinc finger SWIM-type profile.	NA
CL90.Contig24_All	gi|586687583|ref|XP_006842250.1|/1.4062e-100/hypothetical protein AMTR_s00078p00196690 [Amborella trichopoda] &gt;gi|548844299|gb|ERN03925.1| hypothetical protein AMTR_s00078p00196690 [Amborella trichopoda]	gi|325451998|gb|JF284846.1|/3e-12/Solanum lycopersicum clone Le_HBa0139K19 genomic sequence, complete sequence	NA	cit:102630212/1e-77/uncharacterized LOC102630212; K10767 alkylated DNA repair protein alkB homolog 5 [EC:1.14.11.-]	NA	PS50966/9.557/Zinc finger SWIM-type profile.	NA
CL90.Contig25_All	gi|586687583|ref|XP_006842250.1|/5.60077e-97/hypothetical protein AMTR_s00078p00196690 [Amborella trichopoda] &gt;gi|548844299|gb|ERN03925.1| hypothetical protein AMTR_s00078p00196690 [Amborella trichopoda]	NA	sp|Q9C7A2|Y3236_ARATH/8e-06/Ankyrin repeat-containing protein At3g12360 OS=Arabidopsis thaliana GN=At3g12360 PE=2 SV=1	mdm:103401215/1e-06/ankyrin-1-like; K10406 kinesin family member C2/C3	NA	PS50966/9.557/Zinc finger SWIM-type profile.	NA
CL90.Contig26_All	gi|586687583|ref|XP_006842250.1|/1.49342e-100/hypothetical protein AMTR_s00078p00196690 [Amborella trichopoda] &gt;gi|548844299|gb|ERN03925.1| hypothetical protein AMTR_s00078p00196690 [Amborella trichopoda]	gi|325451998|gb|JF284846.1|/3e-12/Solanum lycopersicum clone Le_HBa0139K19 genomic sequence, complete sequence	NA	cit:102630212/2e-77/uncharacterized LOC102630212; K10767 alkylated DNA repair protein alkB homolog 5 [EC:1.14.11.-]	NA	PS50966/9.557/Zinc finger SWIM-type profile.	NA
CL90.Contig27_All	gi|586687583|ref|XP_006842250.1|/1.49444e-96/hypothetical protein AMTR_s00078p00196690 [Amborella trichopoda] &gt;gi|548844299|gb|ERN03925.1| hypothetical protein AMTR_s00078p00196690 [Amborella trichopoda]	gi|325451998|gb|JF284846.1|/3e-12/Solanum lycopersicum clone Le_HBa0139K19 genomic sequence, complete sequence	NA	cit:102630212/2e-77/uncharacterized LOC102630212; K10767 alkylated DNA repair protein alkB homolog 5 [EC:1.14.11.-]	NA	PS50966/9.557/Zinc finger SWIM-type profile.	NA
CL90.Contig28_All	gi|586687583|ref|XP_006842250.1|/5.6945e-106/hypothetical protein AMTR_s00078p00196690 [Amborella trichopoda] &gt;gi|548844299|gb|ERN03925.1| hypothetical protein AMTR_s00078p00196690 [Amborella trichopoda]	gi|325451998|gb|JF284846.1|/1e-12/Solanum lycopersicum clone Le_HBa0139K19 genomic sequence, complete sequence	NA	cit:102630212/6e-78/uncharacterized LOC102630212; K10767 alkylated DNA repair protein alkB homolog 5 [EC:1.14.11.-]	NA	PS50966/9.557/Zinc finger SWIM-type profile.	NA
CL90.Contig29_All	gi|586687583|ref|XP_006842250.1|/1.81807e-105/hypothetical protein AMTR_s00078p00196690 [Amborella trichopoda] &gt;gi|548844299|gb|ERN03925.1| hypothetical protein AMTR_s00078p00196690 [Amborella trichopoda]	NA	sp|Q9C7A2|Y3236_ARATH/3e-06/Ankyrin repeat-containing protein At3g12360 OS=Arabidopsis thaliana GN=At3g12360 PE=2 SV=1	mdm:103401215/1e-06/ankyrin-1-like; K10406 kinesin family member C2/C3	NA	PF10551/2.2E-10/MULE transposase domain	NA
CL90.Contig30_All	gi|586687583|ref|XP_006842250.1|/5.92568e-97/hypothetical protein AMTR_s00078p00196690 [Amborella trichopoda] &gt;gi|548844299|gb|ERN03925.1| hypothetical protein AMTR_s00078p00196690 [Amborella trichopoda]	gi|325451998|gb|JF284846.1|/1e-12/Solanum lycopersicum clone Le_HBa0139K19 genomic sequence, complete sequence	sp|Q9C7A2|Y3236_ARATH/3e-06/Ankyrin repeat-containing protein At3g12360 OS=Arabidopsis thaliana GN=At3g12360 PE=2 SV=1	cam:101490088/2e-64/uncharacterized LOC101490088; K10767 alkylated DNA repair protein alkB homolog 5 [EC:1.14.11.-]	NA	PS50966/9.557/Zinc finger SWIM-type profile.	NA
CL91.Contig1_All	gi|586687281|ref|XP_006842160.1|/0/hypothetical protein AMTR_s00078p00140160 [Amborella trichopoda] &gt;gi|548844209|gb|ERN03835.1| hypothetical protein AMTR_s00078p00140160 [Amborella trichopoda]	gi|270145977|gb|BT112929.1|/0.0/Picea glauca clone GQ03322_N17 mRNA sequence	sp|Q9STT5|AB7A_ARATH/0.0/ABC transporter A family member 7 OS=Arabidopsis thaliana GN=ABCA7 PE=3 SV=2	tcc:TCM_024563/8e-76/ABC transporter family, cholesterol/phospholipid flippase isoform 1; K05643 ATP-binding cassette, subfamily A (ABC1), member 3	PAE0269/5e-44/---	PTHR19229/6.5E-290/--	NA
CL91.Contig2_All	gi|720081794|ref|XP_010242394.1|/0/PREDICTED: ABC transporter A family member 7-like [Nelumbo nucifera]	gi|270145977|gb|BT112929.1|/0.0/Picea glauca clone GQ03322_N17 mRNA sequence	sp|Q9STT5|AB7A_ARATH/0.0/ABC transporter A family member 7 OS=Arabidopsis thaliana GN=ABCA7 PE=3 SV=2	tcc:TCM_024563/6e-76/ABC transporter family, cholesterol/phospholipid flippase isoform 1; K05643 ATP-binding cassette, subfamily A (ABC1), member 3	PAE0269/4e-44/---	PF12698/4.2E-16/ABC-2 family transporter protein	NA
CL91.Contig3_All	gi|586687281|ref|XP_006842160.1|/0/hypothetical protein AMTR_s00078p00140160 [Amborella trichopoda] &gt;gi|548844209|gb|ERN03835.1| hypothetical protein AMTR_s00078p00140160 [Amborella trichopoda]	gi|270145977|gb|BT112929.1|/0.0/Picea glauca clone GQ03322_N17 mRNA sequence	sp|Q9STT5|AB7A_ARATH/0.0/ABC transporter A family member 7 OS=Arabidopsis thaliana GN=ABCA7 PE=3 SV=2	tcc:TCM_024563/9e-70/ABC transporter family, cholesterol/phospholipid flippase isoform 1; K05643 ATP-binding cassette, subfamily A (ABC1), member 3	PAE0269/4e-44/---	PS00211/-/ABC transporters family signature.	NA
CL91.Contig4_All	gi|586687281|ref|XP_006842160.1|/0/hypothetical protein AMTR_s00078p00140160 [Amborella trichopoda] &gt;gi|548844209|gb|ERN03835.1| hypothetical protein AMTR_s00078p00140160 [Amborella trichopoda]	gi|270145977|gb|BT112929.1|/0.0/Picea glauca clone GQ03322_N17 mRNA sequence	sp|Q9STT5|AB7A_ARATH/0.0/ABC transporter A family member 7 OS=Arabidopsis thaliana GN=ABCA7 PE=3 SV=2	tcc:TCM_024563/9e-70/ABC transporter family, cholesterol/phospholipid flippase isoform 1; K05643 ATP-binding cassette, subfamily A (ABC1), member 3	PAE0269/4e-44/---	PS00211/-/ABC transporters family signature.	NA
CL91.Contig5_All	gi|586687281|ref|XP_006842160.1|/0/hypothetical protein AMTR_s00078p00140160 [Amborella trichopoda] &gt;gi|548844209|gb|ERN03835.1| hypothetical protein AMTR_s00078p00140160 [Amborella trichopoda]	gi|270145977|gb|BT112929.1|/0.0/Picea glauca clone GQ03322_N17 mRNA sequence	sp|Q9STT5|AB7A_ARATH/0.0/ABC transporter A family member 7 OS=Arabidopsis thaliana GN=ABCA7 PE=3 SV=2	tcc:TCM_024563/7e-76/ABC transporter family, cholesterol/phospholipid flippase isoform 1; K05643 ATP-binding cassette, subfamily A (ABC1), member 3	PAE0269/4e-44/---	PS00211/-/ABC transporters family signature.	NA
CL91.Contig6_All	gi|586687281|ref|XP_006842160.1|/0/hypothetical protein AMTR_s00078p00140160 [Amborella trichopoda] &gt;gi|548844209|gb|ERN03835.1| hypothetical protein AMTR_s00078p00140160 [Amborella trichopoda]	gi|270145977|gb|BT112929.1|/0.0/Picea glauca clone GQ03322_N17 mRNA sequence	sp|Q9STT5|AB7A_ARATH/0.0/ABC transporter A family member 7 OS=Arabidopsis thaliana GN=ABCA7 PE=3 SV=2	olu:OSTLU_42103/2e-59/ABC(ATP-binding) family transporter; K05643 ATP-binding cassette, subfamily A (ABC1), member 3	PAE0269/8e-44/---	PF12698/2.1E-16/ABC-2 family transporter protein	NA
CL91.Contig7_All	gi|719965547|ref|XP_010256765.1|/3.9863e-93/PREDICTED: ABC transporter A family member 7-like isoform X2 [Nelumbo nucifera]	gi|270145977|gb|BT112929.1|/1e-139/Picea glauca clone GQ03322_N17 mRNA sequence	sp|Q9FLT8|AB12A_ARATH/9e-90/ABC transporter A family member 12 OS=Arabidopsis thaliana GN=ABCA12 PE=3 SV=1	mpp:MICPUCDRAFT_60664/1e-34/ATP-binding cassette superfamily; K05641 ATP-binding cassette, subfamily A (ABC1), member 1	PAE0269/2e-23/---	PF13304/3.0E-9/AAA domain	NA
CL91.Contig8_All	gi|586687281|ref|XP_006842160.1|/0/hypothetical protein AMTR_s00078p00140160 [Amborella trichopoda] &gt;gi|548844209|gb|ERN03835.1| hypothetical protein AMTR_s00078p00140160 [Amborella trichopoda]	gi|270145977|gb|BT112929.1|/0.0/Picea glauca clone GQ03322_N17 mRNA sequence	sp|Q9STT5|AB7A_ARATH/0.0/ABC transporter A family member 7 OS=Arabidopsis thaliana GN=ABCA7 PE=3 SV=2	tcc:TCM_024563/8e-70/ABC transporter family, cholesterol/phospholipid flippase isoform 1; K05643 ATP-binding cassette, subfamily A (ABC1), member 3	PAE0269/3e-44/---	PS00211/-/ABC transporters family signature.	NA
CL91.Contig9_All	gi|719965547|ref|XP_010256765.1|/0/PREDICTED: ABC transporter A family member 7-like isoform X2 [Nelumbo nucifera]	gi|270145977|gb|BT112929.1|/0.0/Picea glauca clone GQ03322_N17 mRNA sequence	sp|Q9STT5|AB7A_ARATH/0.0/ABC transporter A family member 7 OS=Arabidopsis thaliana GN=ABCA7 PE=3 SV=2	tcc:TCM_024563/1e-69/ABC transporter family, cholesterol/phospholipid flippase isoform 1; K05643 ATP-binding cassette, subfamily A (ABC1), member 3	PAE0269/5e-44/---	PS50893/19.241/ATP-binding cassette, ABC transporter-type domain profile.	NA
CL91.Contig10_All	gi|586687281|ref|XP_006842160.1|/0/hypothetical protein AMTR_s00078p00140160 [Amborella trichopoda] &gt;gi|548844209|gb|ERN03835.1| hypothetical protein AMTR_s00078p00140160 [Amborella trichopoda]	gi|270145977|gb|BT112929.1|/0.0/Picea glauca clone GQ03322_N17 mRNA sequence	sp|Q9STT5|AB7A_ARATH/0.0/ABC transporter A family member 7 OS=Arabidopsis thaliana GN=ABCA7 PE=3 SV=2	tcc:TCM_024563/1e-69/ABC transporter family, cholesterol/phospholipid flippase isoform 1; K05643 ATP-binding cassette, subfamily A (ABC1), member 3	PAE0269/5e-44/---	PS00211/-/ABC transporters family signature.	NA
CL91.Contig11_All	gi|723687692|ref|XP_010318971.1|/0/PREDICTED: ABC transporter A family member 7 isoform X1 [Solanum lycopersicum]	gi|270145977|gb|BT112929.1|/0.0/Picea glauca clone GQ03322_N17 mRNA sequence	sp|Q9FLT4|AB10A_ARATH/0.0/ABC transporter A family member 10 OS=Arabidopsis thaliana GN=ABCA10 PE=1 SV=2	tcc:TCM_024563/1e-69/ABC transporter family, cholesterol/phospholipid flippase isoform 1; K05643 ATP-binding cassette, subfamily A (ABC1), member 3	PAE0269/4e-44/---	PS00211/-/ABC transporters family signature.	NA
CL92.Contig1_All	NA	NA	NA	NA	NA	NA	NA
CL92.Contig2_All	NA	NA	NA	NA	NA	NA	NA
CL92.Contig3_All	NA	NA	NA	NA	NA	NA	NA
CL92.Contig4_All	NA	NA	NA	NA	NA	NA	NA
CL92.Contig5_All	gi|307136175|gb|ADN34016.1|/9.87478e-10/ty3-gypsy retrotransposon protein [Cucumis melo subsp. melo]	NA	NA	pda:103708605/2e-08/probable serine/threonine-protein kinase GCN2; K16196 eukaryotic translation initiation factor 2-alpha kinase 4 [EC:2.7.11.1]	NA	NA	NA
CL93.Contig1_All	gi|255546135|ref|XP_002514127.1|/0/Regulatory protein NPR1, putative [Ricinus communis] &gt;gi|223546583|gb|EEF48081.1| Regulatory protein NPR1, putative [Ricinus communis]	gi|270135894|gb|BT102846.1|/3e-28/Picea glauca clone GQ0201_J18 mRNA sequence	sp|Q8L746|NPR3_ARATH/2e-135/Regulatory protein NPR3 OS=Arabidopsis thaliana GN=NPR3 PE=1 SV=1	egu:105040452/0.0/regulatory protein NPR1-like; K14508 regulatory protein NPR1	NA	PTHR24198/1.9E-87/--	NA
CL93.Contig2_All	gi|255546135|ref|XP_002514127.1|/0/Regulatory protein NPR1, putative [Ricinus communis] &gt;gi|223546583|gb|EEF48081.1| Regulatory protein NPR1, putative [Ricinus communis]	gi|270135894|gb|BT102846.1|/2e-28/Picea glauca clone GQ0201_J18 mRNA sequence	sp|Q8L746|NPR3_ARATH/2e-135/Regulatory protein NPR3 OS=Arabidopsis thaliana GN=NPR3 PE=1 SV=1	egu:105040452/0.0/regulatory protein NPR1-like; K14508 regulatory protein NPR1	NA	PTHR24198/1.9E-87/--	NA
CL94.Contig1_All	gi|695043324|ref|XP_009409349.1|/8.32425e-13/PREDICTED: probable LRR receptor-like serine/threonine-protein kinase At3g47570 [Musa acuminata subsp. malaccensis]	NA	sp|C0LGP4|Y3475_ARATH/1e-09/Probable LRR receptor-like serine/threonine-protein kinase At3g47570 OS=Arabidopsis thaliana GN=At3g47570 PE=2 SV=1	sot:102593616/3e-10/probable LRR receptor-like serine/threonine-protein kinase At3g47570-like; K04730 interleukin-1 receptor-associated kinase 1 [EC:2.7.11.1]	NA	PTHR24420/1.3E-14/--	NA
CL94.Contig2_All	gi|470104685|ref|XP_004288728.1|/0/PREDICTED: putative leucine-rich repeat receptor-like serine/threonine-protein kinase At2g24130-like [Fragaria vesca subsp. vesca]	gi|270144121|gb|BT111073.1|/2e-08/Picea glauca clone GQ03232_F07 mRNA sequence	sp|C0LGP4|Y3475_ARATH/1e-174/Probable LRR receptor-like serine/threonine-protein kinase At3g47570 OS=Arabidopsis thaliana GN=At3g47570 PE=2 SV=1	egr:104439602/0.0/probable LRR receptor-like serine/threonine-protein kinase At3g47570; K13420 LRR receptor-like serine/threonine-protein kinase FLS2 [EC:2.7.11.1]	alr0124_1/4e-32/---	SM00220/4.1E-32/Serine/Threonine protein kinases, catalytic domain	NA
CL94.Contig3_All	gi|147771638|emb|CAN71346.1|/0/hypothetical protein VITISV_024251 [Vitis vinifera]	gi|270144121|gb|BT111073.1|/4e-06/Picea glauca clone GQ03232_F07 mRNA sequence	sp|C0LGP4|Y3475_ARATH/0.0/Probable LRR receptor-like serine/threonine-protein kinase At3g47570 OS=Arabidopsis thaliana GN=At3g47570 PE=2 SV=1	tcc:TCM_029651/0.0/Leucine-rich repeat protein kinase family protein; K13420 LRR receptor-like serine/threonine-protein kinase FLS2 [EC:2.7.11.1]	alr0124_1/7e-40/---	PTHR24420/0.0/--	NA
CL94.Contig4_All	gi|697190475|ref|XP_009604301.1|/1.35764e-66/PREDICTED: probable LRR receptor-like serine/threonine-protein kinase At3g47570 [Nicotiana tomentosiformis]	NA	sp|C0LGP4|Y3475_ARATH/2e-47/Probable LRR receptor-like serine/threonine-protein kinase At3g47570 OS=Arabidopsis thaliana GN=At3g47570 PE=2 SV=1	egr:104439615/5e-64/probable LRR receptor-like serine/threonine-protein kinase At3g47570; K13420 LRR receptor-like serine/threonine-protein kinase FLS2 [EC:2.7.11.1]	BH2504_1/1e-11/---	NA	NA
CL94.Contig5_All	gi|695025088|ref|XP_009399783.1|/2.29007e-42/PREDICTED: probable LRR receptor-like serine/threonine-protein kinase At3g47570 [Musa acuminata subsp. malaccensis]	gi|270144121|gb|BT111073.1|/9e-07/Picea glauca clone GQ03232_F07 mRNA sequence	sp|C0LGP4|Y3475_ARATH/8e-36/Probable LRR receptor-like serine/threonine-protein kinase At3g47570 OS=Arabidopsis thaliana GN=At3g47570 PE=2 SV=1	egu:105036476/4e-40/probable LRR receptor-like serine/threonine-protein kinase At3g47570; K04730 interleukin-1 receptor-associated kinase 1 [EC:2.7.11.1]	lin1934_1/2e-14/---	PF00069/2.7E-21/Protein kinase domain	NA
CL94.Contig6_All	gi|359492792|ref|XP_002278117.2|/1.23847e-102/PREDICTED: probable LRR receptor-like serine/threonine-protein kinase At3g47570-like [Vitis vinifera]	gi|270144121|gb|BT111073.1|/5e-07/Picea glauca clone GQ03232_F07 mRNA sequence	sp|C0LGP4|Y3475_ARATH/5e-88/Probable LRR receptor-like serine/threonine-protein kinase At3g47570 OS=Arabidopsis thaliana GN=At3g47570 PE=2 SV=1	egu:105036476/1e-97/probable LRR receptor-like serine/threonine-protein kinase At3g47570; K04730 interleukin-1 receptor-associated kinase 1 [EC:2.7.11.1]	BH2504_1/5e-21/---	PTHR24420/7.1E-179/--	molecular_function:GO:0016301//kinase activity;
CL94.Contig7_All	gi|359482811|ref|XP_002270207.2|/1.88864e-71/PREDICTED: probable LRR receptor-like serine/threonine-protein kinase At3g47570-like [Vitis vinifera]	NA	sp|O65440|BAME3_ARATH/2e-39/Leucine-rich repeat receptor-like serine/threonine-protein kinase BAM3 OS=Arabidopsis thaliana GN=BAM3 PE=2 SV=3	pmum:103324998/2e-63/probable LRR receptor-like serine/threonine-protein kinase At3g47570; K13420 LRR receptor-like serine/threonine-protein kinase FLS2 [EC:2.7.11.1]	BH2504_1/1e-11/---	PTHR24420:SF672/2.3E-44/--	NA
CL94.Contig8_All	gi|697190475|ref|XP_009604301.1|/2.15939e-61/PREDICTED: probable LRR receptor-like serine/threonine-protein kinase At3g47570 [Nicotiana tomentosiformis]	NA	sp|C0LGP4|Y3475_ARATH/2e-42/Probable LRR receptor-like serine/threonine-protein kinase At3g47570 OS=Arabidopsis thaliana GN=At3g47570 PE=2 SV=1	egr:104439615/8e-59/probable LRR receptor-like serine/threonine-protein kinase At3g47570; K13420 LRR receptor-like serine/threonine-protein kinase FLS2 [EC:2.7.11.1]	YAR019c/1e-06/---	NA	NA
CL94.Contig9_All	gi|695025730|ref|XP_009400129.1|/1.67414e-30/PREDICTED: probable LRR receptor-like serine/threonine-protein kinase At3g47570 [Musa acuminata subsp. malaccensis]	gi|270144121|gb|BT111073.1|/4e-09/Picea glauca clone GQ03232_F07 mRNA sequence	sp|C0LGP4|Y3475_ARATH/4e-24/Probable LRR receptor-like serine/threonine-protein kinase At3g47570 OS=Arabidopsis thaliana GN=At3g47570 PE=2 SV=1	cit:102630271/3e-28/probable LRR receptor-like serine/threonine-protein kinase At3g47570-like; K04730 interleukin-1 receptor-associated kinase 1 [EC:2.7.11.1]	NA	PTHR24420:SF733/2.2E-45/--	NA
CL94.Contig10_All	gi|147771638|emb|CAN71346.1|/0/hypothetical protein VITISV_024251 [Vitis vinifera]	gi|270152186|gb|BT119072.1|/3e-06/Picea glauca clone GQ04101_A17 mRNA sequence	sp|C0LGT6|EFR_ARATH/3e-152/LRR receptor-like serine/threonine-protein kinase EFR OS=Arabidopsis thaliana GN=EFR PE=1 SV=1	egr:104420606/1e-171/LRR receptor-like serine/threonine-protein kinase GSO1; K13420 LRR receptor-like serine/threonine-protein kinase FLS2 [EC:2.7.11.1]	alr0124_1/6e-35/---	PF00560/0.67/Leucine Rich Repeat	NA
CL94.Contig11_All	gi|359482811|ref|XP_002270207.2|/2.65305e-66/PREDICTED: probable LRR receptor-like serine/threonine-protein kinase At3g47570-like [Vitis vinifera]	NA	sp|O65440|BAME3_ARATH/2e-34/Leucine-rich repeat receptor-like serine/threonine-protein kinase BAM3 OS=Arabidopsis thaliana GN=BAM3 PE=2 SV=3	pmum:103324998/2e-58/probable LRR receptor-like serine/threonine-protein kinase At3g47570; K13420 LRR receptor-like serine/threonine-protein kinase FLS2 [EC:2.7.11.1]	YAR019c/1e-06/---	PTHR24420:SF672/2.3E-44/--	NA
CL94.Contig12_All	gi|147771638|emb|CAN71346.1|/0/hypothetical protein VITISV_024251 [Vitis vinifera]	gi|270144121|gb|BT111073.1|/4e-06/Picea glauca clone GQ03232_F07 mRNA sequence	sp|C0LGP4|Y3475_ARATH/0.0/Probable LRR receptor-like serine/threonine-protein kinase At3g47570 OS=Arabidopsis thaliana GN=At3g47570 PE=2 SV=1	vvi:100241966/0.0/probable LRR receptor-like serine/threonine-protein kinase At3g47570; K13420 LRR receptor-like serine/threonine-protein kinase FLS2 [EC:2.7.11.1]	alr0124_1/2e-37/---	PTHR24420:SF733/0.0/--	NA
CL94.Contig13_All	gi|147771638|emb|CAN71346.1|/0/hypothetical protein VITISV_024251 [Vitis vinifera]	NA	sp|C0LGP4|Y3475_ARATH/0.0/Probable LRR receptor-like serine/threonine-protein kinase At3g47570 OS=Arabidopsis thaliana GN=At3g47570 PE=2 SV=1	egr:104420606/0.0/LRR receptor-like serine/threonine-protein kinase GSO1; K13420 LRR receptor-like serine/threonine-protein kinase FLS2 [EC:2.7.11.1]	alr0124_1/9e-38/---	PF00560/0.56/Leucine Rich Repeat	NA
CL94.Contig14_All	gi|359482811|ref|XP_002270207.2|/4.64849e-120/PREDICTED: probable LRR receptor-like serine/threonine-protein kinase At3g47570-like [Vitis vinifera]	gi|270145803|gb|BT112755.1|/2e-13/Picea glauca clone GQ03320_H07 mRNA sequence	sp|C0LGP4|Y3475_ARATH/4e-102/Probable LRR receptor-like serine/threonine-protein kinase At3g47570 OS=Arabidopsis thaliana GN=At3g47570 PE=2 SV=1	egr:104439615/9e-115/probable LRR receptor-like serine/threonine-protein kinase At3g47570; K13420 LRR receptor-like serine/threonine-protein kinase FLS2 [EC:2.7.11.1]	BH2504_1/2e-21/---	SM00220/3.6E-33/Serine/Threonine protein kinases, catalytic domain	NA
CL94.Contig15_All	gi|359482811|ref|XP_002270207.2|/7.28965e-51/PREDICTED: probable LRR receptor-like serine/threonine-protein kinase At3g47570-like [Vitis vinifera]	NA	sp|C0LGP4|Y3475_ARATH/3e-39/Probable LRR receptor-like serine/threonine-protein kinase At3g47570 OS=Arabidopsis thaliana GN=At3g47570 PE=2 SV=1	egr:104439602/5e-51/probable LRR receptor-like serine/threonine-protein kinase At3g47570; K13420 LRR receptor-like serine/threonine-protein kinase FLS2 [EC:2.7.11.1]	BH2504_1/2e-11/---	NA	NA
CL94.Contig16_All	gi|147771638|emb|CAN71346.1|/0/hypothetical protein VITISV_024251 [Vitis vinifera]	gi|270144121|gb|BT111073.1|/2e-08/Picea glauca clone GQ03232_F07 mRNA sequence	sp|C0LGP4|Y3475_ARATH/0.0/Probable LRR receptor-like serine/threonine-protein kinase At3g47570 OS=Arabidopsis thaliana GN=At3g47570 PE=2 SV=1	tcc:TCM_029671/0.0/Leucine-rich repeat protein kinase family protein; K13420 LRR receptor-like serine/threonine-protein kinase FLS2 [EC:2.7.11.1]	alr0124_1/1e-39/---	PTHR24420/0.0/--	NA
CL94.Contig17_All	gi|359485080|ref|XP_003633210.1|/9.14285e-101/PREDICTED: probable LRR receptor-like serine/threonine-protein kinase At3g47570-like [Vitis vinifera]	NA	sp|C0LGP4|Y3475_ARATH/8e-86/Probable LRR receptor-like serine/threonine-protein kinase At3g47570 OS=Arabidopsis thaliana GN=At3g47570 PE=2 SV=1	egr:104439602/5e-95/probable LRR receptor-like serine/threonine-protein kinase At3g47570; K13420 LRR receptor-like serine/threonine-protein kinase FLS2 [EC:2.7.11.1]	CAC1728_1/5e-22/---	PS50011/38.054/Protein kinase domain profile.	NA
CL94.Contig18_All	gi|359485121|ref|XP_003633218.1|/1.29971e-95/PREDICTED: probable LRR receptor-like serine/threonine-protein kinase At3g47570-like [Vitis vinifera]	gi|270144121|gb|BT111073.1|/2e-06/Picea glauca clone GQ03232_F07 mRNA sequence	sp|C0LGP4|Y3475_ARATH/1e-83/Probable LRR receptor-like serine/threonine-protein kinase At3g47570 OS=Arabidopsis thaliana GN=At3g47570 PE=2 SV=1	mdm:103429163/2e-87/probable LRR receptor-like serine/threonine-protein kinase At3g47570; K04730 interleukin-1 receptor-associated kinase 1 [EC:2.7.11.1]	CAC1728_1/6e-22/---	PS00108/-/Serine/Threonine protein kinases active-site signature.	NA
CL94.Contig19_All	gi|116792930|gb|ABK26554.1|/9.94555e-12/unknown [Picea sitchensis]	NA	sp|C0LGP4|Y3475_ARATH/2e-06/Probable LRR receptor-like serine/threonine-protein kinase At3g47570 OS=Arabidopsis thaliana GN=At3g47570 PE=2 SV=1	sot:102585186/9e-09/probable LRR receptor-like serine/threonine-protein kinase At3g47570-like; K13420 LRR receptor-like serine/threonine-protein kinase FLS2 [EC:2.7.11.1]	NA	PTHR24420/1.2E-14/--	NA
CL94.Contig20_All	gi|568820748|ref|XP_006464868.1|/8.58208e-37/PREDICTED: putative receptor-like protein kinase At3g47110-like [Citrus sinensis]	gi|270144121|gb|BT111073.1|/9e-07/Picea glauca clone GQ03232_F07 mRNA sequence	sp|C0LGP4|Y3475_ARATH/1e-30/Probable LRR receptor-like serine/threonine-protein kinase At3g47570 OS=Arabidopsis thaliana GN=At3g47570 PE=2 SV=1	cit:102630271/3e-35/probable LRR receptor-like serine/threonine-protein kinase At3g47570-like; K04730 interleukin-1 receptor-associated kinase 1 [EC:2.7.11.1]	lin1934_1/3e-11/---	PF07714/3.0E-17/Protein tyrosine kinase	NA
CL94.Contig21_All	gi|695043324|ref|XP_009409349.1|/3.43774e-11/PREDICTED: probable LRR receptor-like serine/threonine-protein kinase At3g47570 [Musa acuminata subsp. malaccensis]	NA	sp|C0LGP4|Y3475_ARATH/3e-07/Probable LRR receptor-like serine/threonine-protein kinase At3g47570 OS=Arabidopsis thaliana GN=At3g47570 PE=2 SV=1	pxb:103935040/1e-09/probable LRR receptor-like serine/threonine-protein kinase At3g47570; K04730 interleukin-1 receptor-associated kinase 1 [EC:2.7.11.1]	NA	PTHR24420:SF733/2.0E-12/--	NA
CL94.Contig22_All	gi|116792930|gb|ABK26554.1|/5.94336e-29/unknown [Picea sitchensis]	gi|270144121|gb|BT111073.1|/4e-09/Picea glauca clone GQ03232_F07 mRNA sequence	sp|C0LGP4|Y3475_ARATH/5e-20/Probable LRR receptor-like serine/threonine-protein kinase At3g47570 OS=Arabidopsis thaliana GN=At3g47570 PE=2 SV=1	mdm:103424480/2e-24/probable LRR receptor-like serine/threonine-protein kinase At3g47570; K04730 interleukin-1 receptor-associated kinase 1 [EC:2.7.11.1]	NA	PTHR24420:SF733/3.5E-44/--	NA
CL95.Contig1_All	gi|586753549|ref|XP_006852580.1|/3.55582e-93/hypothetical protein AMTR_s00021p00211960 [Amborella trichopoda] &gt;gi|548856191|gb|ERN14047.1| hypothetical protein AMTR_s00021p00211960 [Amborella trichopoda]	gi|470132063|ref|XM_004301859.1|/7e-09/PREDICTED: Fragaria vesca subsp. vesca leucine-rich repeat receptor-like serine/threonine-protein kinase BAM1-like (LOC101294086), mRNA	sp|Q9SGP2|HSL1_ARATH/5e-86/Receptor-like protein kinase HSL1 OS=Arabidopsis thaliana GN=HSL1 PE=2 SV=1	vvi:100267564/6e-86/receptor-like protein kinase HSL1; K00924	lin1934_1/3e-20/---	PTHR24420/3.9E-142/--	NA
CL95.Contig2_All	gi|347597788|gb|AEP14545.1|/1.8028e-89/clavata 1-like protein [Pinus pinea]	gi|210145601|dbj|AK244292.1|/3e-14/Glycine max cDNA, clone: GMFL01-02-J20	sp|Q9SGP2|HSL1_ARATH/2e-83/Receptor-like protein kinase HSL1 OS=Arabidopsis thaliana GN=HSL1 PE=2 SV=1	vvi:100267564/2e-82/receptor-like protein kinase HSL1; K00924	MYPU_6850/7e-19/---	PS00108/-/Serine/Threonine protein kinases active-site signature.	NA
CL95.Contig3_All	gi|302822788|ref|XP_002993050.1|/0/hypothetical protein SELMODRAFT_136413 [Selaginella moellendorffii] &gt;gi|300139142|gb|EFJ05889.1| hypothetical protein SELMODRAFT_136413 [Selaginella moellendorffii]	gi|470132063|ref|XM_004301859.1|/2e-08/PREDICTED: Fragaria vesca subsp. vesca leucine-rich repeat receptor-like serine/threonine-protein kinase BAM1-like (LOC101294086), mRNA	sp|Q9SGP2|HSL1_ARATH/0.0/Receptor-like protein kinase HSL1 OS=Arabidopsis thaliana GN=HSL1 PE=2 SV=1	tcc:TCM_029800/0.0/HAESA-like 1 isoform 1; K00924	alr0124_1/7e-33/---	PTHR24420/3.3E-259/--	molecular_function:GO:0016772//transferase activity, transferring phosphorus-containing groups;
CL95.Contig4_All	gi|302822788|ref|XP_002993050.1|/0/hypothetical protein SELMODRAFT_136413 [Selaginella moellendorffii] &gt;gi|300139142|gb|EFJ05889.1| hypothetical protein SELMODRAFT_136413 [Selaginella moellendorffii]	gi|210145601|dbj|AK244292.1|/8e-14/Glycine max cDNA, clone: GMFL01-02-J20	sp|Q9SGP2|HSL1_ARATH/0.0/Receptor-like protein kinase HSL1 OS=Arabidopsis thaliana GN=HSL1 PE=2 SV=1	tcc:TCM_029800/0.0/HAESA-like 1 isoform 1; K00924	alr0124_1/3e-33/---	PS51450/5.902/Leucine-rich repeat profile.	molecular_function:GO:0016772//transferase activity, transferring phosphorus-containing groups;
CL95.Contig5_All	gi|302822788|ref|XP_002993050.1|/0/hypothetical protein SELMODRAFT_136413 [Selaginella moellendorffii] &gt;gi|300139142|gb|EFJ05889.1| hypothetical protein SELMODRAFT_136413 [Selaginella moellendorffii]	gi|470132063|ref|XM_004301859.1|/2e-08/PREDICTED: Fragaria vesca subsp. vesca leucine-rich repeat receptor-like serine/threonine-protein kinase BAM1-like (LOC101294086), mRNA	sp|Q9SGP2|HSL1_ARATH/0.0/Receptor-like protein kinase HSL1 OS=Arabidopsis thaliana GN=HSL1 PE=2 SV=1	tcc:TCM_029800/0.0/HAESA-like 1 isoform 1; K00924	alr0124_1/7e-33/---	PS51450/4.955/Leucine-rich repeat profile.	molecular_function:GO:0016772//transferase activity, transferring phosphorus-containing groups;
CL95.Contig6_All	gi|302822788|ref|XP_002993050.1|/0/hypothetical protein SELMODRAFT_136413 [Selaginella moellendorffii] &gt;gi|300139142|gb|EFJ05889.1| hypothetical protein SELMODRAFT_136413 [Selaginella moellendorffii]	gi|210145601|dbj|AK244292.1|/8e-14/Glycine max cDNA, clone: GMFL01-02-J20	sp|Q9SGP2|HSL1_ARATH/0.0/Receptor-like protein kinase HSL1 OS=Arabidopsis thaliana GN=HSL1 PE=2 SV=1	tcc:TCM_029800/0.0/HAESA-like 1 isoform 1; K00924	alr0124_1/3e-33/---	PS51450/6.033/Leucine-rich repeat profile.	molecular_function:GO:0016772//transferase activity, transferring phosphorus-containing groups;
CL95.Contig7_All	gi|302755558|ref|XP_002961203.1|/1.30643e-21/hypothetical protein SELMODRAFT_164315 [Selaginella moellendorffii] &gt;gi|300172142|gb|EFJ38742.1| hypothetical protein SELMODRAFT_164315 [Selaginella moellendorffii]	gi|470132063|ref|XM_004301859.1|/3e-09/PREDICTED: Fragaria vesca subsp. vesca leucine-rich repeat receptor-like serine/threonine-protein kinase BAM1-like (LOC101294086), mRNA	sp|Q9M0G7|PXL2_ARATH/8e-20/Leucine-rich repeat receptor-like protein kinase PXL2 OS=Arabidopsis thaliana GN=PXL2 PE=2 SV=1	tcc:TCM_029800/5e-15/HAESA-like 1 isoform 1; K00924	NA	PTHR24420/1.2E-31/--	molecular_function:GO:0004672//protein kinase activity;
CL95.Contig8_All	gi|302822788|ref|XP_002993050.1|/0/hypothetical protein SELMODRAFT_136413 [Selaginella moellendorffii] &gt;gi|300139142|gb|EFJ05889.1| hypothetical protein SELMODRAFT_136413 [Selaginella moellendorffii]	gi|470132063|ref|XM_004301859.1|/2e-08/PREDICTED: Fragaria vesca subsp. vesca leucine-rich repeat receptor-like serine/threonine-protein kinase BAM1-like (LOC101294086), mRNA	sp|Q9SGP2|HSL1_ARATH/0.0/Receptor-like protein kinase HSL1 OS=Arabidopsis thaliana GN=HSL1 PE=2 SV=1	tcc:TCM_029800/0.0/HAESA-like 1 isoform 1; K00924	alr0124_1/3e-33/---	PS51450/6.033/Leucine-rich repeat profile.	molecular_function:GO:0016772//transferase activity, transferring phosphorus-containing groups;
CL96.Contig1_All	gi|326497227|dbj|BAK02198.1|/3.34495e-30/predicted protein [Hordeum vulgare subsp. vulgare]	gi|220938723|emb|FM211878.1|/6e-08/Tristachya leucothrix partial pck gene for phosphoenolpyruvate carboxykinase, specimen voucher H. Beck 5018, exons 1-10	sp|P42066|PCKA_CUCSA/1e-16/Phosphoenolpyruvate carboxykinase [ATP] OS=Cucumis sativus GN=PCK PE=2 SV=1	cre:CHLREDRAFT_196612/5e-17/PCK1b, PCK1a; phosphoenolpyruvate carboxykinase, splice variant (EC:4.1.1.49); K01610 phosphoenolpyruvate carboxykinase (ATP) [EC:4.1.1.49]	YKR097w/6e-22/---	PF01293/1.6E-18/Phosphoenolpyruvate carboxykinase	biological_process:GO:0008152//metabolic process;GO:0006950//response to stress;GO:0009987//cellular process;cellular_component:GO:0005634//nucleus;molecular_function:GO:0004611//phosphoenolpyruvate carboxykinase activity;GO:0017076//purine nucleotide binding;
CL96.Contig2_All	gi|326497227|dbj|BAK02198.1|/1.93241e-54/predicted protein [Hordeum vulgare subsp. vulgare]	gi|32994983|dbj|AK109774.1|/3e-08/Oryza sativa Japonica Group cDNA clone:002-147-B03, full insert sequence	sp|P42066|PCKA_CUCSA/1e-23/Phosphoenolpyruvate carboxykinase [ATP] OS=Cucumis sativus GN=PCK PE=2 SV=1	cre:CHLREDRAFT_196612/1e-23/PCK1b, PCK1a; phosphoenolpyruvate carboxykinase, splice variant (EC:4.1.1.49); K01610 phosphoenolpyruvate carboxykinase (ATP) [EC:4.1.1.49]	YKR097w/1e-29/---	PTHR30031:SF0/7.8E-56/--	NA
CL97.Contig1_All	gi|720067854|ref|XP_010276922.1|/0/PREDICTED: LRR receptor-like serine/threonine-protein kinase FEI 1 isoform X1 [Nelumbo nucifera]	gi|270135503|gb|BT102455.1|/1e-162/Picea glauca clone GQ0193_L02 mRNA sequence	sp|C0LGF4|FEI1_ARATH/0.0/LRR receptor-like serine/threonine-protein kinase FEI 1 OS=Arabidopsis thaliana GN=FEI1 PE=1 SV=1	atr:18422347/1e-89/somatic embryogenesis receptor kinase 2; K13418 somatic embryogenesis receptor kinase 1 [EC:2.7.10.1 2.7.11.1]	lin1934_1/4e-18/---	PS50011/32.372/Protein kinase domain profile.	biological_process:GO:0016310//phosphorylation;cellular_component:GO:0016020//membrane;molecular_function:GO:0000166//nucleotide binding;GO:0004672//protein kinase activity;
CL97.Contig2_All	gi|586760431|ref|XP_006854236.1|/0/hypothetical protein AMTR_s00048p00228530 [Amborella trichopoda] &gt;gi|548857905|gb|ERN15703.1| hypothetical protein AMTR_s00048p00228530 [Amborella trichopoda]	gi|270135503|gb|BT102455.1|/1e-162/Picea glauca clone GQ0193_L02 mRNA sequence	sp|C0LGF4|FEI1_ARATH/0.0/LRR receptor-like serine/threonine-protein kinase FEI 1 OS=Arabidopsis thaliana GN=FEI1 PE=1 SV=1	zma:542015/4e-102/serk1; somatic embryogenesis receptor-like kinase1; K13418 somatic embryogenesis receptor kinase 1 [EC:2.7.10.1 2.7.11.1]	Cgl2127_1/2e-19/---	PF00069/1.5E-46/Protein kinase domain	NA
CL98.Contig1_All	gi|596290392|ref|XP_007226175.1|/1.55395e-19/hypothetical protein PRUPE_ppa015437mg, partial [Prunus persica] &gt;gi|462423111|gb|EMJ27374.1| hypothetical protein PRUPE_ppa015437mg, partial [Prunus persica]	NA	NA	pda:103723897/8e-19/DEAD-box ATP-dependent RNA helicase 35-like; K13116 ATP-dependent RNA helicase DDX41 [EC:3.6.4.13]	NA	NA	NA
CL98.Contig2_All	gi|147774273|emb|CAN76793.1|/5.51662e-109/hypothetical protein VITISV_026680 [Vitis vinifera]	gi|502524939|emb|HF937089.1|/5e-06/Picea abies fosmid clone LuSpFOS_16, isolate Z4006	NA	atr:18442604/7e-41/uncharacterized LOC18442604; K10406 kinesin family member C2/C3	SPAC9.04/8e-47/---	PTHR24559:SF170/2.9E-39/--	NA
CL98.Contig3_All	gi|568843282|ref|XP_006475543.1|/1.59781e-16/PREDICTED: uncharacterized protein LOC102610887 [Citrus sinensis]	NA	NA	atr:18442604/6e-08/uncharacterized LOC18442604; K10406 kinesin family member C2/C3	NA	NA	NA
CL99.Contig1_All	gi|148910228|gb|ABR18195.1|/3.33493e-87/unknown [Picea sitchensis]	gi|270151831|gb|BT118717.1|/2e-73/Picea glauca clone GQ04009_I05 mRNA sequence	sp|Q8L7S0|ULP2B_ARATH/4e-23/Probable ubiquitin-like-specific protease 2B OS=Arabidopsis thaliana GN=ULP2B PE=1 SV=3	pda:103717376/5e-24/probable ubiquitin-like-specific protease 2B; K08596 sentrin-specific protease 7 [EC:3.4.22.68]	SPAC17A5.07c/8e-11/---	PTHR12438:SF7/2.4E-23/--	NA
CL99.Contig2_All	gi|148910228|gb|ABR18195.1|/2.74382e-22/unknown [Picea sitchensis]	gi|270151831|gb|BT118717.1|/3e-35/Picea glauca clone GQ04009_I05 mRNA sequence	sp|Q8L7S0|ULP2B_ARATH/9e-06/Probable ubiquitin-like-specific protease 2B OS=Arabidopsis thaliana GN=ULP2B PE=1 SV=3	NA	NA	NA	NA
CL99.Contig3_All	gi|148910228|gb|ABR18195.1|/7.75349e-100/unknown [Picea sitchensis]	gi|270151831|gb|BT118717.1|/2e-82/Picea glauca clone GQ04009_I05 mRNA sequence	sp|Q8L7S0|ULP2B_ARATH/1e-24/Probable ubiquitin-like-specific protease 2B OS=Arabidopsis thaliana GN=ULP2B PE=1 SV=3	sot:102592242/8e-26/probable ubiquitin-like-specific protease 2A-like; K08596 sentrin-specific protease 7 [EC:3.4.22.68]	SPAC17A5.07c/3e-09/---	NA	NA
CL99.Contig4_All	gi|148910228|gb|ABR18195.1|/1.94094e-32/unknown [Picea sitchensis]	gi|270151831|gb|BT118717.1|/3e-35/Picea glauca clone GQ04009_I05 mRNA sequence	sp|Q0WKV8|ULP2A_ARATH/1e-09/Probable ubiquitin-like-specific protease 2A OS=Arabidopsis thaliana GN=ULP2A PE=2 SV=2	mdm:103445019/2e-09/probable ubiquitin-like-specific protease 2B; K08596 sentrin-specific protease 7 [EC:3.4.22.68]	NA	NA	NA
CL99.Contig5_All	gi|148910228|gb|ABR18195.1|/1.18139e-99/unknown [Picea sitchensis]	gi|270151831|gb|BT118717.1|/4e-80/Picea glauca clone GQ04009_I05 mRNA sequence	sp|Q8L7S0|ULP2B_ARATH/9e-25/Probable ubiquitin-like-specific protease 2B OS=Arabidopsis thaliana GN=ULP2B PE=1 SV=3	sot:102592242/7e-26/probable ubiquitin-like-specific protease 2A-like; K08596 sentrin-specific protease 7 [EC:3.4.22.68]	SPAC17A5.07c/3e-09/---	NA	NA
CL99.Contig6_All	gi|148910228|gb|ABR18195.1|/3.47619e-33/unknown [Picea sitchensis]	gi|270151831|gb|BT118717.1|/6e-26/Picea glauca clone GQ04009_I05 mRNA sequence	sp|Q0WKV8|ULP2A_ARATH/6e-10/Probable ubiquitin-like-specific protease 2A OS=Arabidopsis thaliana GN=ULP2A PE=2 SV=2	mdm:103445019/1e-09/probable ubiquitin-like-specific protease 2B; K08596 sentrin-specific protease 7 [EC:3.4.22.68]	NA	PS50600/8.718/Ubiquitin-like protease family profile.	NA
CL99.Contig7_All	gi|148910228|gb|ABR18195.1|/2.16694e-67/unknown [Picea sitchensis]	gi|270151831|gb|BT118717.1|/3e-35/Picea glauca clone GQ04009_I05 mRNA sequence	sp|Q8L7S0|ULP2B_ARATH/2e-18/Probable ubiquitin-like-specific protease 2B OS=Arabidopsis thaliana GN=ULP2B PE=1 SV=3	sot:102592242/1e-20/probable ubiquitin-like-specific protease 2A-like; K08596 sentrin-specific protease 7 [EC:3.4.22.68]	NA	NA	biological_process:GO:0006508//proteolysis;molecular_function:GO:0008234//cysteine-type peptidase activity;
CL99.Contig8_All	gi|148910228|gb|ABR18195.1|/1.71183e-114/unknown [Picea sitchensis]	gi|270151831|gb|BT118717.1|/7e-87/Picea glauca clone GQ04009_I05 mRNA sequence	sp|Q8L7S0|ULP2B_ARATH/3e-26/Probable ubiquitin-like-specific protease 2B OS=Arabidopsis thaliana GN=ULP2B PE=1 SV=3	pxb:103957806/5e-28/uncharacterized LOC103957806; K08596 sentrin-specific protease 7 [EC:3.4.22.68]	SPAC17A5.07c/7e-12/---	PS50600/17.764/Ubiquitin-like protease family profile.	NA
CL99.Contig9_All	gi|148910228|gb|ABR18195.1|/2.14099e-32/unknown [Picea sitchensis]	gi|270151831|gb|BT118717.1|/3e-35/Picea glauca clone GQ04009_I05 mRNA sequence	sp|Q0WKV8|ULP2A_ARATH/1e-09/Probable ubiquitin-like-specific protease 2A OS=Arabidopsis thaliana GN=ULP2A PE=2 SV=2	mdm:103445019/2e-09/probable ubiquitin-like-specific protease 2B; K08596 sentrin-specific protease 7 [EC:3.4.22.68]	NA	NA	NA
[truncated: 79,877 more rows]
