# Supplementary material for: Comprehensive transcriptome analysis and flavonoid profiling of Ginkgo leaves reveals flavonoid content alterations in day–night cycles
Source: PLoS One. 2018 Mar 1;13(3):e0193897. doi: 10.1371/journal.pone.0193897 (PMC5833276; doi:10.1371/journal.pone.0193897)
Supplement: S4 Table — (XLSX) [file pone.0193897.s017.xlsx]

## Sheet: Sheet1
	Pathway_level1	Pathway_level2	Number_of_Genes	Genes
	Cellular Processes	Transport and catabolism	2556	CL1020.Contig12_All;CL1020.Contig24_All;CL1020.Contig33_All;CL1023.Contig1_All;CL1023.Contig2_All;CL1023.Contig3_All;CL1023.Contig4_All;CL1023.Contig5_All;CL1029.Contig3_All;CL1047.Contig1_All;CL1060.Contig1_All;CL1060.Contig2_All;CL1060.Contig3_All;CL1060.Contig4_All;CL1065.Contig1_All;CL1065.Contig2_All;CL1065.Contig3_All;CL1070.Contig1_All;CL1070.Contig2_All;CL1070.Contig3_All;CL1070.Contig4_A…
				ene22984_All;Unigene2299_All;Unigene23031_All;Unigene23051_All;Unigene23111_All;Unigene23113_All;Unigene23119_All;Unigene2323_All;Unigene23261_All;Unigene23265_All;Unigene23323_All;Unigene23435_All;Unigene23480_All;Unigene23485_All;Unigene23493_All;Unigene23513_All;Unigene23519_All;Unigene23520_All;Unigene23531_All;Unigene23543_All;Unigene23544_All;Unigene23548_All;Unigene23587_All;Unigene23613_A…
	Environmental Information Processing	Membrane transport	620	CL1020.Contig13_All;CL1020.Contig15_All;CL1187.Contig2_All;CL1187.Contig3_All;CL134.Contig2_All;CL136.Contig10_All;CL1369.Contig1_All;CL1369.Contig2_All;CL1369.Contig3_All;CL1369.Contig4_All;CL1403.Contig10_All;CL1403.Contig11_All;CL1403.Contig12_All;CL1403.Contig13_All;CL1403.Contig14_All;CL1403.Contig15_All;CL1403.Contig16_All;CL1403.Contig17_All;CL1403.Contig18_All;CL1403.Contig19_All;CL1403.C…
	Environmental Information Processing	Signal transduction	1339	CL1020.Contig14_All;CL1020.Contig20_All;CL1020.Contig9_All;CL1046.Contig1_All;CL1046.Contig2_All;CL1046.Contig3_All;CL1046.Contig4_All;CL1046.Contig5_All;CL1047.Contig1_All;CL1058.Contig1_All;CL1058.Contig2_All;CL1058.Contig3_All;CL1058.Contig4_All;CL1058.Contig5_All;CL1058.Contig6_All;CL107.Contig1_All;CL107.Contig3_All;CL1188.Contig20_All;CL1230.Contig1_All;CL1230.Contig2_All;CL1256.Contig1_All…
	Genetic Information Processing	Folding, sorting and degradation	2476	CL1010.Contig1_All;CL1010.Contig2_All;CL1010.Contig3_All;CL1016.Contig1_All;CL1016.Contig2_All;CL1019.Contig1_All;CL1019.Contig2_All;CL1019.Contig3_All;CL1019.Contig4_All;CL1020.Contig10_All;CL1020.Contig13_All;CL1020.Contig15_All;CL1020.Contig16_All;CL104.Contig1_All;CL104.Contig2_All;CL1047.Contig1_All;CL1061.Contig1_All;CL1061.Contig2_All;CL1061.Contig3_All;CL1065.Contig1_All;CL1065.Contig2_Al…
				Unigene22065_All;Unigene22066_All;Unigene22076_All;Unigene22086_All;Unigene22142_All;Unigene22182_All;Unigene22189_All;Unigene22192_All;Unigene22275_All;Unigene22276_All;Unigene22280_All;Unigene22286_All;Unigene22318_All;Unigene22325_All;Unigene22393_All;Unigene225_All;Unigene22606_All;Unigene22682_All;Unigene22730_All;Unigene22762_All;Unigene22807_All;Unigene22827_All;Unigene23042_All;Unigene230…
	Genetic Information Processing	Replication and repair	571	CL1030.Contig1_All;CL1030.Contig2_All;CL1047.Contig1_All;CL1087.Contig1_All;CL1087.Contig2_All;CL1097.Contig2_All;CL112.Contig1_All;CL112.Contig2_All;CL1177.Contig1_All;CL1177.Contig2_All;CL1177.Contig3_All;CL1177.Contig4_All;CL1177.Contig5_All;CL1177.Contig7_All;CL1233.Contig2_All;CL1233.Contig3_All;CL1233.Contig4_All;CL1307.Contig1_All;CL1307.Contig2_All;CL1307.Contig3_All;CL1321.Contig10_All;C…
	Genetic Information Processing	Transcription	1961	CL1020.Contig6_All;CL1024.Contig1_All;CL1024.Contig2_All;CL1024.Contig3_All;CL1047.Contig1_All;CL1057.Contig10_All;CL1057.Contig11_All;CL1057.Contig12_All;CL1057.Contig13_All;CL1057.Contig14_All;CL1057.Contig1_All;CL1057.Contig2_All;CL1057.Contig3_All;CL1057.Contig4_All;CL1057.Contig5_All;CL1057.Contig8_All;CL1057.Contig9_All;CL110.Contig1_All;CL110.Contig3_All;CL110.Contig4_All;CL110.Contig5_All…
				l;Unigene47127_All;Unigene47128_All;Unigene47171_All;Unigene47320_All;Unigene47624_All;Unigene47685_All;Unigene47886_All;Unigene47984_All;Unigene47_All;Unigene48265_All;Unigene48300_All;Unigene48353_All;Unigene48518_All;Unigene48667_All;Unigene4872_All;Unigene48757_All;Unigene48775_All;Unigene4888_All;Unigene48989_All;Unigene4898_All;Unigene48_All;Unigene4909_All;Unigene49104_All;Unigene4931_All;…
	Genetic Information Processing	Translation	3679	CL100.Contig1_All;CL100.Contig2_All;CL100.Contig3_All;CL100.Contig4_All;CL100.Contig5_All;CL100.Contig6_All;CL1005.Contig1_All;CL1005.Contig2_All;CL1020.Contig10_All;CL1020.Contig13_All;CL1020.Contig15_All;CL1020.Contig16_All;CL1020.Contig6_All;CL1025.Contig1_All;CL1025.Contig2_All;CL1027.Contig12_All;CL1027.Contig14_All;CL1027.Contig15_All;CL1027.Contig16_All;CL1027.Contig18_All;CL1027.Contig1_A…
				2_All;CL838.Contig10_All;CL838.Contig2_All;CL838.Contig3_All;CL838.Contig4_All;CL838.Contig7_All;CL838.Contig8_All;CL838.Contig9_All;CL8381.Contig1_All;CL8381.Contig2_All;CL8425.Contig1_All;CL8430.Contig1_All;CL8430.Contig2_All;CL8439.Contig1_All;CL8439.Contig2_All;CL8439.Contig3_All;CL8443.Contig1_All;CL8443.Contig2_All;CL8443.Contig3_All;CL8448.Contig1_All;CL8453.Contig3_All;CL8453.Contig4_All;…
	Human Diseases	Drug resistance	5	CL1804.Contig1_All;CL1804.Contig2_All;CL3693.Contig1_All;CL6124.Contig1_All;Unigene5636_All
	Human Diseases	Endocrine and metabolic diseases	307	CL1020.Contig14_All;CL1020.Contig20_All;CL1020.Contig9_All;CL1201.Contig7_All;CL1231.Contig1_All;CL1231.Contig2_All;CL1231.Contig3_All;CL1231.Contig4_All;CL1231.Contig5_All;CL134.Contig2_All;CL134.Contig3_All;CL1407.Contig1_All;CL1407.Contig2_All;CL1407.Contig3_All;CL1452.Contig2_All;CL1452.Contig3_All;CL1452.Contig4_All;CL1452.Contig5_All;CL1452.Contig6_All;CL1452.Contig7_All;CL1452.Contig8_All;…
	Metabolism	Amino acid metabolism	1764	CL1012.Contig3_All;CL102.Contig13_All;CL102.Contig14_All;CL102.Contig15_All;CL102.Contig18_All;CL102.Contig19_All;CL102.Contig21_All;CL102.Contig2_All;CL102.Contig4_All;CL102.Contig5_All;CL102.Contig8_All;CL1021.Contig1_All;CL1021.Contig2_All;CL1021.Contig3_All;CL1021.Contig4_All;CL1081.Contig1_All;CL1081.Contig3_All;CL1159.Contig1_All;CL1165.Contig1_All;CL120.Contig1_All;CL120.Contig2_All;CL120.…
	Metabolism	Biosynthesis of other secondary metabolites	1416	CL102.Contig13_All;CL102.Contig14_All;CL102.Contig15_All;CL102.Contig18_All;CL102.Contig19_All;CL102.Contig21_All;CL102.Contig2_All;CL102.Contig4_All;CL102.Contig5_All;CL102.Contig8_All;CL1050.Contig1_All;CL1050.Contig2_All;CL1050.Contig4_All;CL1088.Contig1_All;CL1088.Contig2_All;CL1088.Contig3_All;CL1088.Contig4_All;CL1088.Contig5_All;CL1088.Contig6_All;CL1088.Contig7_All;CL1088.Contig8_All;CL10…
	Metabolism	Carbohydrate metabolism	3065	CL1020.Contig14_All;CL1020.Contig20_All;CL1020.Contig9_All;CL1027.Contig11_All;CL1027.Contig7_All;CL1029.Contig3_All;CL1086.Contig1_All;CL1086.Contig2_All;CL1118.Contig1_All;CL1118.Contig2_All;CL1118.Contig4_All;CL1118.Contig5_All;CL1118.Contig6_All;CL1118.Contig7_All;CL1118.Contig8_All;CL1119.Contig1_All;CL1119.Contig2_All;CL1119.Contig3_All;CL1119.Contig4_All;CL1119.Contig5_All;CL1119.Contig6_A…
				gene14405_All;Unigene14431_All;Unigene14473_All;Unigene14527_All;Unigene14563_All;Unigene14570_All;Unigene14606_All;Unigene14613_All;Unigene14657_All;Unigene14672_All;Unigene14710_All;Unigene14721_All;Unigene14754_All;Unigene14812_All;Unigene14829_All;Unigene14872_All;Unigene14873_All;Unigene14887_All;Unigene14911_All;Unigene14935_All;Unigene14946_All;Unigene14989_All;Unigene14994_All;Unigene1500…
	Metabolism	Energy metabolism	1173	CL1027.Contig10_All;CL1027.Contig13_All;CL1027.Contig15_All;CL1027.Contig16_All;CL1027.Contig17_All;CL1027.Contig18_All;CL1027.Contig20_All;CL1027.Contig2_All;CL1027.Contig3_All;CL1027.Contig4_All;CL1027.Contig5_All;CL1027.Contig8_All;CL1027.Contig9_All;CL1045.Contig2_All;CL1055.Contig1_All;CL1055.Contig3_All;CL1119.Contig1_All;CL1119.Contig2_All;CL1119.Contig3_All;CL1119.Contig4_All;CL1119.Conti…
	Metabolism	Global and overview maps	8025	CL1012.Contig10_All;CL1012.Contig11_All;CL1012.Contig2_All;CL1012.Contig3_All;CL1012.Contig4_All;CL1012.Contig5_All;CL1012.Contig6_All;CL1012.Contig7_All;CL1012.Contig9_All;CL102.Contig11_All;CL102.Contig13_All;CL102.Contig14_All;CL102.Contig15_All;CL102.Contig18_All;CL102.Contig19_All;CL102.Contig21_All;CL102.Contig2_All;CL102.Contig4_All;CL102.Contig5_All;CL102.Contig7_All;CL102.Contig8_All;CL1…
				Contig1_All;CL3614.Contig2_All;CL3615.Contig1_All;CL3615.Contig2_All;CL3615.Contig3_All;CL3618.Contig1_All;CL3618.Contig2_All;CL3622.Contig1_All;CL3622.Contig2_All;CL3622.Contig3_All;CL3625.Contig1_All;CL3625.Contig2_All;CL3625.Contig4_All;CL3628.Contig2_All;CL3634.Contig2_All;CL3640.Contig1_All;CL3640.Contig2_All;CL3645.Contig1_All;CL3645.Contig2_All;CL3648.Contig1_All;CL3648.Contig2_All;CL3648.…
				2_All;CL703.Contig1_All;CL703.Contig2_All;CL703.Contig3_All;CL703.Contig4_All;CL7035.Contig1_All;CL7036.Contig1_All;CL704.Contig1_All;CL704.Contig2_All;CL704.Contig3_All;CL704.Contig4_All;CL704.Contig5_All;CL704.Contig6_All;CL7046.Contig1_All;CL7046.Contig2_All;CL7048.Contig1_All;CL7048.Contig2_All;CL7048.Contig3_All;CL7048.Contig4_All;CL7053.Contig1_All;CL7053.Contig2_All;CL7053.Contig3_All;CL70…
				gene19568_All;Unigene19582_All;Unigene19597_All;Unigene19603_All;Unigene19607_All;Unigene19608_All;Unigene19625_All;Unigene19628_All;Unigene1962_All;Unigene19634_All;Unigene19641_All;Unigene19644_All;Unigene19648_All;Unigene19660_All;Unigene19663_All;Unigene19664_All;Unigene19696_All;Unigene19711_All;Unigene19714_All;Unigene19718_All;Unigene19725_All;Unigene19730_All;Unigene19752_All;Unigene19763…
				80_All;Unigene45694_All;Unigene456_All;Unigene45702_All;Unigene45709_All;Unigene45724_All;Unigene45728_All;Unigene45762_All;Unigene45765_All;Unigene45769_All;Unigene45783_All;Unigene45804_All;Unigene4580_All;Unigene45810_All;Unigene4581_All;Unigene45846_All;Unigene45850_All;Unigene45867_All;Unigene45896_All;Unigene4589_All;Unigene45952_All;Unigene45999_All;Unigene46003_All;Unigene46027_All;Unigen…
	Metabolism	Glycan biosynthesis and metabolism	711	CL1059.Contig1_All;CL1059.Contig2_All;CL1187.Contig2_All;CL1246.Contig9_All;CL1310.Contig1_All;CL1310.Contig2_All;CL1318.Contig5_All;CL1318.Contig6_All;CL1432.Contig2_All;CL1434.Contig1_All;CL1434.Contig2_All;CL1434.Contig3_All;CL1434.Contig4_All;CL1434.Contig5_All;CL1434.Contig6_All;CL1464.Contig1_All;CL1464.Contig2_All;CL1464.Contig3_All;CL1464.Contig4_All;CL1470.Contig1_All;CL1470.Contig2_All;…
	Metabolism	Lipid metabolism	2091	CL1006.Contig3_All;CL1047.Contig1_All;CL1153.Contig1_All;CL1153.Contig2_All;CL1153.Contig3_All;CL1153.Contig4_All;CL1165.Contig1_All;CL1185.Contig1_All;CL1187.Contig1_All;CL1187.Contig2_All;CL1187.Contig3_All;CL1220.Contig1_All;CL1220.Contig2_All;CL1220.Contig3_All;CL1246.Contig9_All;CL1253.Contig1_All;CL1253.Contig2_All;CL1253.Contig3_All;CL1280.Contig4_All;CL1301.Contig1_All;CL1301.Contig2_All;…
				Unigene42349_All;Unigene4234_All;Unigene42353_All;Unigene42363_All;Unigene42365_All;Unigene4237_All;Unigene42386_All;Unigene42447_All;Unigene42451_All;Unigene42455_All;Unigene42544_All;Unigene42696_All;Unigene42781_All;Unigene42824_All;Unigene42844_All;Unigene43067_All;Unigene43194_All;Unigene43214_All;Unigene43525_All;Unigene4362_All;Unigene43792_All;Unigene43822_All;Unigene43843_All;Unigene4387…
	Metabolism	Metabolism of cofactors and vitamins	931	CL1101.Contig1_All;CL1101.Contig2_All;CL1101.Contig3_All;CL1101.Contig4_All;CL1101.Contig5_All;CL1201.Contig7_All;CL1232.Contig10_All;CL1232.Contig11_All;CL1232.Contig2_All;CL1232.Contig3_All;CL1232.Contig4_All;CL1232.Contig5_All;CL1232.Contig6_All;CL1232.Contig7_All;CL1232.Contig8_All;CL1232.Contig9_All;CL1241.Contig3_All;CL1269.Contig3_All;CL1270.Contig1_All;CL1270.Contig2_All;CL1270.Contig3_Al…
	Metabolism	Metabolism of other amino acids	872	CL102.Contig15_All;CL102.Contig4_All;CL1165.Contig1_All;CL120.Contig1_All;CL120.Contig2_All;CL120.Contig3_All;CL120.Contig4_All;CL120.Contig5_All;CL1246.Contig5_All;CL1246.Contig7_All;CL1250.Contig1_All;CL1250.Contig2_All;CL1250.Contig3_All;CL1250.Contig4_All;CL1378.Contig1_All;CL1378.Contig2_All;CL1378.Contig4_All;CL1378.Contig5_All;CL1414.Contig1_All;CL1414.Contig2_All;CL1414.Contig3_All;CL1430…
	Metabolism	Metabolism of terpenoids and polyketides	831	CL1012.Contig10_All;CL1012.Contig11_All;CL1012.Contig2_All;CL1012.Contig3_All;CL1012.Contig4_All;CL1012.Contig5_All;CL1012.Contig6_All;CL1012.Contig7_All;CL1012.Contig9_All;CL102.Contig11_All;CL102.Contig7_All;CL1020.Contig10_All;CL1063.Contig1_All;CL1063.Contig4_All;CL1068.Contig1_All;CL1139.Contig10_All;CL1139.Contig11_All;CL1139.Contig1_All;CL1139.Contig2_All;CL1139.Contig3_All;CL1139.Contig4_…
	Metabolism	Nucleotide metabolism	809	CL1042.Contig1_All;CL1042.Contig2_All;CL1042.Contig3_All;CL1042.Contig4_All;CL1042.Contig5_All;CL1042.Contig6_All;CL1042.Contig7_All;CL1087.Contig1_All;CL1087.Contig2_All;CL1120.Contig2_All;CL1120.Contig3_All;CL1171.Contig1_All;CL1226.Contig1_All;CL1226.Contig2_All;CL1226.Contig3_All;CL1226.Contig4_All;CL1232.Contig10_All;CL1232.Contig11_All;CL1232.Contig2_All;CL1232.Contig3_All;CL1232.Contig4_Al…
	Organismal Systems	Environmental adaptation	1891	CL1020.Contig10_All;CL1036.Contig1_All;CL1036.Contig2_All;CL1036.Contig3_All;CL1053.Contig1_All;CL1058.Contig1_All;CL1058.Contig2_All;CL1058.Contig3_All;CL1058.Contig4_All;CL1058.Contig5_All;CL1058.Contig6_All;CL107.Contig1_All;CL107.Contig2_All;CL107.Contig3_All;CL1075.Contig1_All;CL1075.Contig2_All;CL1116.Contig1_All;CL1116.Contig2_All;CL1126.Contig1_All;CL1126.Contig2_All;CL1126.Contig3_All;CL…
				;Unigene8335_All;Unigene8337_All;Unigene8348_All;Unigene834_All;Unigene8565_All;Unigene8650_All;Unigene8741_All;Unigene8761_All;Unigene8766_All;Unigene8865_All;Unigene8889_All;Unigene8899_All;Unigene9006_All;Unigene9035_All;Unigene9055_All;Unigene9113_All;Unigene9137_All;Unigene9178_All;Unigene9195_All;Unigene9206_All;Unigene9217_All;Unigene9267_All;Unigene9292_All;Unigene9318_All;Unigene9434_All…
