# Supplementary material for: Comprehensive transcriptome analysis and flavonoid profiling of Ginkgo leaves reveals flavonoid content alterations in day–night cycles
Source: PLoS One. 2018 Mar 1;13(3):e0193897. doi: 10.1371/journal.pone.0193897 (PMC5833276; doi:10.1371/journal.pone.0193897)
Supplement: S5 Table — (XLSX) [file pone.0193897.s018.xlsx]

## Sheet: All-Unigene.fa.GO2Gene
Ontoloty	GO term	Number of Genes	Gene members
biological_process	biological adhesion	1	CL1871.Contig1_All
biological_process	biological phase	2	CL3350.Contig1_All;CL3350.Contig3_All
biological_process	biological regulation	778	CL1023.Contig1_All;CL1023.Contig2_All;CL1032.Contig1_All;CL107.Contig1_All;CL107.Contig3_All;CL1080.Contig1_All;CL1083.Contig1_All;CL1083.Contig2_All;CL114.Contig1_All;CL1157.Contig5_All;CL1157.Contig6_All;CL1157.Contig8_All;CL1157.Contig9_All;CL1206.Contig2_All;CL1231.Contig1_All;CL1243.Contig1_All;CL1243.Contig2_All;CL125.Contig3_All;CL125.Contig4_All;CL1284.Contig8_All;CL13.Contig2_All;CL1301.…
biological_process	cellular component organization or biogenesis	447	CL1032.Contig1_All;CL1100.Contig1_All;CL1100.Contig4_All;CL1122.Contig1_All;CL1122.Contig2_All;CL1206.Contig2_All;CL1243.Contig1_All;CL1243.Contig2_All;CL1274.Contig3_All;CL1284.Contig8_All;CL1302.Contig5_All;CL1302.Contig6_All;CL1302.Contig7_All;CL1302.Contig8_All;CL1302.Contig9_All;CL1311.Contig1_All;CL1311.Contig2_All;CL1445.Contig1_All;CL1445.Contig3_All;CL1445.Contig4_All;CL1445.Contig6_All;…
biological_process	cellular process	3973	CL10.Contig3_All;CL1003.Contig1_All;CL1003.Contig2_All;CL1011.Contig7_All;CL1019.Contig1_All;CL1019.Contig2_All;CL1019.Contig3_All;CL1019.Contig4_All;CL1020.Contig14_All;CL1020.Contig20_All;CL1023.Contig1_All;CL1023.Contig2_All;CL1025.Contig1_All;CL1032.Contig1_All;CL1064.Contig2_All;CL1064.Contig3_All;CL1069.Contig1_All;CL107.Contig1_All;CL107.Contig3_All;CL1080.Contig1_All;CL1081.Contig1_All;CL…
			l;CL70.Contig13_All;CL7006.Contig1_All;CL7006.Contig2_All;CL701.Contig6_All;CL7011.Contig1_All;CL7044.Contig1_All;CL7057.Contig1_All;CL7057.Contig2_All;CL7060.Contig1_All;CL7060.Contig2_All;CL7064.Contig1_All;CL707.Contig1_All;CL707.Contig2_All;CL7081.Contig1_All;CL7081.Contig2_All;CL7090.Contig1_All;CL7090.Contig2_All;CL7096.Contig1_All;CL7096.Contig2_All;CL7096.Contig3_All;CL7096.Contig4_All;CL…
			l;Unigene46974_All;Unigene47066_All;Unigene47256_All;Unigene47341_All;Unigene47350_All;Unigene4739_All;Unigene47533_All;Unigene47593_All;Unigene47657_All;Unigene47776_All;Unigene47813_All;Unigene47862_All;Unigene47866_All;Unigene47935_All;Unigene47964_All;Unigene48180_All;Unigene48299_All;Unigene48362_All;Unigene48386_All;Unigene48423_All;Unigene4843_All;Unigene48454_All;Unigene4860_All;Unigene48…
biological_process	developmental process	319	CL1032.Contig1_All;CL107.Contig1_All;CL107.Contig3_All;CL125.Contig3_All;CL125.Contig4_All;CL1284.Contig8_All;CL13.Contig2_All;CL1311.Contig1_All;CL1311.Contig2_All;CL1460.Contig1_All;CL1460.Contig2_All;CL1526.Contig1_All;CL160.Contig1_All;CL160.Contig2_All;CL160.Contig3_All;CL160.Contig4_All;CL1700.Contig1_All;CL1700.Contig2_All;CL1700.Contig3_All;CL1700.Contig4_All;CL1700.Contig5_All;CL1747.Con…
biological_process	growth	79	CL1032.Contig1_All;CL1284.Contig8_All;CL1460.Contig1_All;CL1460.Contig2_All;CL1700.Contig1_All;CL1700.Contig2_All;CL1700.Contig3_All;CL1700.Contig4_All;CL1700.Contig5_All;CL1783.Contig1_All;CL2558.Contig2_All;CL2558.Contig3_All;CL2719.Contig1_All;CL2719.Contig2_All;CL2719.Contig3_All;CL3652.Contig1_All;CL3673.Contig1_All;CL3673.Contig3_All;CL4256.Contig2_All;CL4384.Contig1_All;CL4384.Contig2_All;…
biological_process	immune system process	36	CL114.Contig1_All;CL13.Contig2_All;CL183.Contig3_All;CL183.Contig4_All;CL2383.Contig4_All;CL2386.Contig3_All;CL2788.Contig5_All;CL5847.Contig1_All;CL5847.Contig2_All;CL5847.Contig3_All;CL5946.Contig1_All;CL5946.Contig2_All;CL7369.Contig1_All;CL7369.Contig2_All;CL7964.Contig4_All;CL8270.Contig1_All;CL8270.Contig2_All;Unigene1067_All;Unigene1069_All;Unigene11755_All;Unigene12719_All;Unigene16163_Al…
biological_process	localization	936	CL1032.Contig1_All;CL107.Contig2_All;CL1083.Contig1_All;CL1090.Contig1_All;CL1090.Contig4_All;CL1090.Contig5_All;CL1090.Contig6_All;CL1096.Contig2_All;CL1102.Contig2_All;CL1118.Contig2_All;CL114.Contig1_All;CL1191.Contig1_All;CL1191.Contig2_All;CL1191.Contig3_All;CL1206.Contig1_All;CL1206.Contig2_All;CL1206.Contig3_All;CL1242.Contig3_All;CL1303.Contig2_All;CL1314.Contig1_All;CL132.Contig3_All;CL1…
biological_process	locomotion	5	CL3914.Contig2_All;CL5360.Contig2_All;CL5360.Contig3_All;CL5360.Contig4_All;Unigene26411_All
biological_process	metabolic process	4468	CL10.Contig3_All;CL1003.Contig1_All;CL1003.Contig2_All;CL1011.Contig7_All;CL1012.Contig10_All;CL1012.Contig11_All;CL1012.Contig2_All;CL1012.Contig3_All;CL1012.Contig4_All;CL1012.Contig5_All;CL1012.Contig6_All;CL1012.Contig7_All;CL1012.Contig9_All;CL1018.Contig3_All;CL1019.Contig1_All;CL1019.Contig2_All;CL1019.Contig3_All;CL1019.Contig4_All;CL1020.Contig14_All;CL1020.Contig20_All;CL1025.Contig1_Al…
			Contig1_All;CL5968.Contig2_All;CL6002.Contig2_All;CL6005.Contig1_All;CL6005.Contig2_All;CL6012.Contig1_All;CL6012.Contig3_All;CL6013.Contig1_All;CL6013.Contig2_All;CL6037.Contig1_All;CL604.Contig1_All;CL6042.Contig1_All;CL6042.Contig3_All;CL6042.Contig4_All;CL6045.Contig4_All;CL6050.Contig1_All;CL6054.Contig2_All;CL6058.Contig3_All;CL6060.Contig1_All;CL6060.Contig2_All;CL6063.Contig1_All;CL6063.C…
			29572_All;Unigene29581_All;Unigene29612_All;Unigene29620_All;Unigene29686_All;Unigene29697_All;Unigene29739_All;Unigene29759_All;Unigene29766_All;Unigene29792_All;Unigene29810_All;Unigene29819_All;Unigene29826_All;Unigene29894_All;Unigene29907_All;Unigene29913_All;Unigene2991_All;Unigene29927_All;Unigene29978_All;Unigene29982_All;Unigene30024_All;Unigene30053_All;Unigene30105_All;Unigene30146_All…
biological_process	multi-organism process	149	CL107.Contig1_All;CL107.Contig3_All;CL1284.Contig8_All;CL13.Contig2_All;CL1341.Contig6_All;CL1384.Contig2_All;CL160.Contig1_All;CL160.Contig2_All;CL160.Contig3_All;CL160.Contig4_All;CL183.Contig3_All;CL183.Contig4_All;CL2264.Contig3_All;CL2378.Contig2_All;CL2383.Contig4_All;CL2386.Contig3_All;CL2479.Contig1_All;CL2479.Contig2_All;CL2479.Contig3_All;CL2499.Contig6_All;CL2511.Contig1_All;CL2511.Con…
biological_process	multicellular organismal process	284	CL1032.Contig1_All;CL107.Contig1_All;CL107.Contig3_All;CL125.Contig3_All;CL125.Contig4_All;CL1284.Contig8_All;CL13.Contig2_All;CL1460.Contig1_All;CL1460.Contig2_All;CL1526.Contig1_All;CL160.Contig1_All;CL160.Contig2_All;CL160.Contig3_All;CL160.Contig4_All;CL1747.Contig1_All;CL1747.Contig2_All;CL1783.Contig1_All;CL225.Contig1_All;CL2306.Contig1_All;CL2306.Contig2_All;CL2314.Contig3_All;CL2314.Cont…
biological_process	negative regulation of biological process	73	CL114.Contig1_All;CL1301.Contig4_All;CL1460.Contig1_All;CL1460.Contig2_All;CL2253.Contig4_All;CL2253.Contig5_All;CL2253.Contig8_All;CL2253.Contig9_All;CL2271.Contig1_All;CL2271.Contig4_All;CL2271.Contig5_All;CL2306.Contig1_All;CL2306.Contig2_All;CL2719.Contig1_All;CL2719.Contig2_All;CL2719.Contig3_All;CL2872.Contig1_All;CL2872.Contig3_All;CL354.Contig3_All;CL3616.Contig1_All;CL3616.Contig2_All;CL…
biological_process	positive regulation of biological process	68	CL160.Contig2_All;CL160.Contig3_All;CL2378.Contig2_All;CL2531.Contig7_All;CL2884.Contig1_All;CL2884.Contig2_All;CL3209.Contig1_All;CL3209.Contig2_All;CL3350.Contig1_All;CL3350.Contig3_All;CL3652.Contig1_All;CL3746.Contig1_All;CL3746.Contig2_All;CL3911.Contig1_All;CL3911.Contig2_All;CL3911.Contig3_All;CL3965.Contig1_All;CL3965.Contig2_All;CL4142.Contig3_All;CL4384.Contig1_All;CL4384.Contig2_All;CL…
biological_process	regulation of biological process	738	CL1023.Contig1_All;CL1023.Contig2_All;CL1032.Contig1_All;CL107.Contig1_All;CL107.Contig3_All;CL1080.Contig1_All;CL1083.Contig1_All;CL1083.Contig2_All;CL114.Contig1_All;CL1157.Contig5_All;CL1157.Contig6_All;CL1157.Contig8_All;CL1157.Contig9_All;CL1206.Contig2_All;CL1231.Contig1_All;CL1243.Contig1_All;CL1243.Contig2_All;CL125.Contig3_All;CL125.Contig4_All;CL1284.Contig8_All;CL13.Contig2_All;CL1301.…
biological_process	reproduction	30	CL1206.Contig2_All;CL1284.Contig8_All;CL1637.Contig3_All;CL2575.Contig1_All;CL2835.Contig4_All;CL3271.Contig2_All;CL3579.Contig1_All;CL4409.Contig2_All;CL56.Contig7_All;CL6440.Contig3_All;CL70.Contig13_All;CL7113.Contig2_All;CL833.Contig4_All;CL8607.Contig1_All;CL944.Contig2_All;CL944.Contig3_All;CL944.Contig4_All;Unigene16662_All;Unigene16702_All;Unigene18562_All;Unigene25108_All;Unigene25301_Al…
biological_process	reproductive process	147	CL107.Contig1_All;CL107.Contig3_All;CL1284.Contig8_All;CL13.Contig2_All;CL160.Contig1_All;CL160.Contig2_All;CL160.Contig3_All;CL160.Contig4_All;CL1783.Contig1_All;CL2719.Contig1_All;CL2719.Contig2_All;CL2719.Contig3_All;CL2835.Contig4_All;CL2872.Contig1_All;CL2872.Contig3_All;CL3209.Contig1_All;CL3209.Contig2_All;CL3271.Contig2_All;CL3285.Contig1_All;CL3285.Contig2_All;CL3416.Contig3_All;CL354.Co…
biological_process	response to stimulus	1025	CL1023.Contig1_All;CL1023.Contig2_All;CL107.Contig1_All;CL107.Contig3_All;CL1080.Contig1_All;CL1083.Contig1_All;CL1083.Contig2_All;CL1118.Contig2_All;CL1118.Contig5_All;CL114.Contig1_All;CL120.Contig1_All;CL1215.Contig1_All;CL122.Contig2_All;CL122.Contig3_All;CL122.Contig4_All;CL1231.Contig1_All;CL125.Contig3_All;CL125.Contig4_All;CL13.Contig2_All;CL1341.Contig6_All;CL1345.Contig3_All;CL1346.Cont…
biological_process	rhythmic process	11	CL3209.Contig1_All;CL3209.Contig2_All;Unigene17311_All;Unigene17794_All;Unigene23599_All;Unigene23600_All;Unigene23602_All;Unigene41985_All;Unigene43035_All;Unigene46478_All;Unigene49833_All
biological_process	signaling	335	CL1023.Contig1_All;CL1023.Contig2_All;CL107.Contig1_All;CL107.Contig3_All;CL1080.Contig1_All;CL1083.Contig1_All;CL1083.Contig2_All;CL1231.Contig1_All;CL13.Contig2_All;CL1346.Contig1_All;CL1346.Contig2_All;CL1346.Contig3_All;CL1452.Contig2_All;CL1452.Contig4_All;CL1452.Contig5_All;CL1452.Contig6_All;CL1452.Contig7_All;CL1452.Contig9_All;CL1526.Contig1_All;CL1745.Contig6_All;CL1765.Contig2_All;CL18…
biological_process	single-organism process	2923	CL1023.Contig1_All;CL1023.Contig2_All;CL1032.Contig1_All;CL107.Contig1_All;CL107.Contig3_All;CL1080.Contig1_All;CL1081.Contig3_All;CL1083.Contig1_All;CL1083.Contig2_All;CL1090.Contig1_All;CL1090.Contig4_All;CL1090.Contig5_All;CL1090.Contig6_All;CL1096.Contig2_All;CL1100.Contig1_All;CL1100.Contig4_All;CL1102.Contig2_All;CL1111.Contig1_All;CL1111.Contig2_All;CL1111.Contig3_All;CL1116.Contig1_All;CL…
			ll;Unigene13456_All;Unigene13577_All;Unigene13579_All;Unigene13629_All;Unigene13647_All;Unigene13658_All;Unigene13773_All;Unigene13799_All;Unigene1385_All;Unigene13874_All;Unigene1392_All;Unigene13940_All;Unigene13952_All;Unigene14007_All;Unigene14024_All;Unigene1409_All;Unigene14160_All;Unigene14172_All;Unigene14204_All;Unigene14213_All;Unigene14235_All;Unigene14277_All;Unigene14313_All;Unigene1…
cellular_component	cell	3085	CL1019.Contig1_All;CL1019.Contig2_All;CL1019.Contig3_All;CL1019.Contig4_All;CL1023.Contig1_All;CL1023.Contig2_All;CL1025.Contig1_All;CL1064.Contig1_All;CL1064.Contig2_All;CL1064.Contig3_All;CL1069.Contig1_All;CL107.Contig1_All;CL107.Contig3_All;CL1080.Contig1_All;CL1083.Contig1_All;CL1083.Contig2_All;CL1096.Contig2_All;CL1099.Contig1_All;CL1118.Contig2_All;CL1122.Contig1_All;CL1122.Contig2_All;CL…
			07_All;Unigene14024_All;Unigene14107_All;Unigene14277_All;Unigene14293_All;Unigene14376_All;Unigene14377_All;Unigene14383_All;Unigene1447_All;Unigene14506_All;Unigene14540_All;Unigene14586_All;Unigene14620_All;Unigene14622_All;Unigene14625_All;Unigene14668_All;Unigene14676_All;Unigene14688_All;Unigene14724_All;Unigene14731_All;Unigene1473_All;Unigene14759_All;Unigene14786_All;Unigene14805_All;Uni…
cellular_component	cell junction	21	CL1673.Contig2_All;CL2499.Contig6_All;CL3004.Contig1_All;CL3004.Contig2_All;CL3004.Contig3_All;CL3004.Contig4_All;CL3016.Contig1_All;CL388.Contig2_All;CL5599.Contig2_All;CL6742.Contig2_All;CL763.Contig9_All;Unigene11530_All;Unigene13776_All;Unigene15836_All;Unigene17514_All;Unigene21573_All;Unigene23905_All;Unigene26028_All;Unigene33971_All;Unigene39583_All;Unigene40729_All
cellular_component	cell part	3085	CL1019.Contig1_All;CL1019.Contig2_All;CL1019.Contig3_All;CL1019.Contig4_All;CL1023.Contig1_All;CL1023.Contig2_All;CL1025.Contig1_All;CL1064.Contig1_All;CL1064.Contig2_All;CL1064.Contig3_All;CL1069.Contig1_All;CL107.Contig1_All;CL107.Contig3_All;CL1080.Contig1_All;CL1083.Contig1_All;CL1083.Contig2_All;CL1096.Contig2_All;CL1099.Contig1_All;CL1118.Contig2_All;CL1122.Contig1_All;CL1122.Contig2_All;CL…
			07_All;Unigene14024_All;Unigene14107_All;Unigene14277_All;Unigene14293_All;Unigene14376_All;Unigene14377_All;Unigene14383_All;Unigene1447_All;Unigene14506_All;Unigene14540_All;Unigene14586_All;Unigene14620_All;Unigene14622_All;Unigene14625_All;Unigene14668_All;Unigene14676_All;Unigene14688_All;Unigene14724_All;Unigene14731_All;Unigene1473_All;Unigene14759_All;Unigene14786_All;Unigene14805_All;Uni…
cellular_component	extracellular matrix	1	CL980.Contig2_All
cellular_component	extracellular matrix part	1	CL980.Contig2_All
cellular_component	extracellular region	82	CL1118.Contig2_All;CL120.Contig1_All;CL1311.Contig1_All;CL1311.Contig2_All;CL1714.Contig2_All;CL2215.Contig3_All;CL2215.Contig4_All;CL2378.Contig2_All;CL240.Contig2_All;CL2492.Contig1_All;CL2492.Contig2_All;CL2492.Contig3_All;CL2499.Contig6_All;CL2921.Contig3_All;CL2946.Contig2_All;CL3016.Contig1_All;CL3416.Contig3_All;CL3622.Contig3_All;CL3707.Contig2_All;CL405.Contig11_All;CL4972.Contig2_All;CL…
cellular_component	extracellular region part	2	Unigene15820_All;Unigene45299_All
cellular_component	macromolecular complex	1173	CL1019.Contig1_All;CL1019.Contig2_All;CL1019.Contig3_All;CL1019.Contig4_All;CL1025.Contig1_All;CL1064.Contig1_All;CL1064.Contig2_All;CL1064.Contig3_All;CL1069.Contig1_All;CL1122.Contig1_All;CL1122.Contig2_All;CL119.Contig1_All;CL119.Contig2_All;CL119.Contig3_All;CL119.Contig4_All;CL1274.Contig3_All;CL1284.Contig4_All;CL1284.Contig6_All;CL1284.Contig8_All;CL1314.Contig2_All;CL132.Contig3_All;CL132…
cellular_component	membrane	1720	CL1002.Contig1_All;CL1002.Contig2_All;CL1003.Contig1_All;CL1064.Contig1_All;CL1064.Contig2_All;CL107.Contig1_All;CL107.Contig3_All;CL1070.Contig5_All;CL1073.Contig1_All;CL1073.Contig2_All;CL1073.Contig3_All;CL1083.Contig2_All;CL1090.Contig1_All;CL1090.Contig4_All;CL1090.Contig6_All;CL1096.Contig2_All;CL1102.Contig2_All;CL114.Contig1_All;CL1184.Contig1_All;CL1188.Contig15_All;CL120.Contig1_All;CL1…
cellular_component	membrane part	772	CL1073.Contig1_All;CL1073.Contig2_All;CL1073.Contig3_All;CL1090.Contig1_All;CL1090.Contig4_All;CL1090.Contig6_All;CL1102.Contig2_All;CL114.Contig1_All;CL1188.Contig15_All;CL1242.Contig3_All;CL1284.Contig4_All;CL1284.Contig6_All;CL1284.Contig8_All;CL1303.Contig2_All;CL1314.Contig1_All;CL132.Contig3_All;CL132.Contig6_All;CL1341.Contig3_All;CL1341.Contig6_All;CL1352.Contig1_All;CL1352.Contig2_All;CL…
cellular_component	membrane-enclosed lumen	242	CL1064.Contig2_All;CL1302.Contig5_All;CL1302.Contig6_All;CL1302.Contig7_All;CL1302.Contig8_All;CL1302.Contig9_All;CL1449.Contig1_All;CL1449.Contig2_All;CL1635.Contig1_All;CL1635.Contig2_All;CL1638.Contig1_All;CL1673.Contig1_All;CL1673.Contig2_All;CL1673.Contig3_All;CL1673.Contig4_All;CL1711.Contig2_All;CL1802.Contig3_All;CL1933.Contig2_All;CL1994.Contig1_All;CL1994.Contig2_All;CL2306.Contig1_All;…
cellular_component	nucleoid	7	CL3257.Contig1_All;CL3257.Contig2_All;CL3707.Contig2_All;CL5693.Contig1_All;Unigene10480_All;Unigene24004_All;Unigene44677_All
cellular_component	organelle	2264	CL1019.Contig1_All;CL1019.Contig2_All;CL1019.Contig3_All;CL1019.Contig4_All;CL1025.Contig1_All;CL1064.Contig1_All;CL1064.Contig2_All;CL1064.Contig3_All;CL1069.Contig1_All;CL107.Contig1_All;CL107.Contig3_All;CL1083.Contig2_All;CL1099.Contig1_All;CL1118.Contig2_All;CL1122.Contig1_All;CL1122.Contig2_All;CL1157.Contig5_All;CL1157.Contig6_All;CL1157.Contig8_All;CL1157.Contig9_All;CL119.Contig1_All;CL1…
			327_All;Unigene32360_All;Unigene3259_All;Unigene3261_All;Unigene32725_All;Unigene32984_All;Unigene33033_All;Unigene33077_All;Unigene3310_All;Unigene33192_All;Unigene33331_All;Unigene3337_All;Unigene33408_All;Unigene33453_All;Unigene33645_All;Unigene3372_All;Unigene33779_All;Unigene33969_All;Unigene33971_All;Unigene33995_All;Unigene3401_All;Unigene34157_All;Unigene34233_All;Unigene34237_All;Unigen…
cellular_component	organelle part	947	CL1019.Contig1_All;CL1019.Contig2_All;CL1019.Contig3_All;CL1019.Contig4_All;CL1064.Contig2_All;CL1122.Contig1_All;CL1122.Contig2_All;CL119.Contig1_All;CL119.Contig2_All;CL119.Contig3_All;CL119.Contig4_All;CL120.Contig1_All;CL1274.Contig3_All;CL1302.Contig5_All;CL1302.Contig6_All;CL1302.Contig7_All;CL1302.Contig8_All;CL1302.Contig9_All;CL1314.Contig1_All;CL1314.Contig2_All;CL1395.Contig1_All;CL139…
cellular_component	symplast	21	CL1673.Contig2_All;CL2499.Contig6_All;CL3004.Contig1_All;CL3004.Contig2_All;CL3004.Contig3_All;CL3004.Contig4_All;CL3016.Contig1_All;CL388.Contig2_All;CL5599.Contig2_All;CL6742.Contig2_All;CL763.Contig9_All;Unigene11530_All;Unigene13776_All;Unigene15836_All;Unigene17514_All;Unigene21573_All;Unigene23905_All;Unigene26028_All;Unigene33971_All;Unigene39583_All;Unigene40729_All
cellular_component	virion	1	CL898.Contig1_All
cellular_component	virion part	1	CL898.Contig1_All
molecular_function	antioxidant activity	69	CL114.Contig1_All;CL1201.Contig2_All;CL1669.Contig3_All;CL1854.Contig2_All;CL2363.Contig3_All;CL2479.Contig1_All;CL2479.Contig2_All;CL2479.Contig3_All;CL2492.Contig1_All;CL2492.Contig2_All;CL2492.Contig3_All;CL3535.Contig3_All;CL3535.Contig4_All;CL3630.Contig5_All;CL3818.Contig2_All;CL3865.Contig2_All;CL4660.Contig3_All;CL4660.Contig4_All;CL5884.Contig2_All;CL6060.Contig1_All;CL6060.Contig2_All;C…
molecular_function	binding	3979	CL1003.Contig1_All;CL1003.Contig2_All;CL1010.Contig2_All;CL1010.Contig3_All;CL1011.Contig7_All;CL1016.Contig1_All;CL1019.Contig1_All;CL1019.Contig2_All;CL1019.Contig3_All;CL1019.Contig4_All;CL1023.Contig1_All;CL1023.Contig2_All;CL1025.Contig1_All;CL1045.Contig2_All;CL1048.Contig5_All;CL1050.Contig1_All;CL1050.Contig2_All;CL1053.Contig1_All;CL1058.Contig1_All;CL1058.Contig2_All;CL1058.Contig3_All;…
			;CL6719.Contig1_All;CL6719.Contig2_All;CL6720.Contig2_All;CL6723.Contig1_All;CL6723.Contig2_All;CL6735.Contig1_All;CL6735.Contig2_All;CL6735.Contig4_All;CL6736.Contig1_All;CL6736.Contig2_All;CL675.Contig1_All;CL675.Contig2_All;CL675.Contig3_All;CL675.Contig4_All;CL675.Contig5_All;CL675.Contig6_All;CL675.Contig7_All;CL675.Contig8_All;CL6762.Contig1_All;CL6762.Contig2_All;CL6768.Contig2_All;CL6769.…
			Unigene44164_All;Unigene44178_All;Unigene44245_All;Unigene44250_All;Unigene44262_All;Unigene44297_All;Unigene44315_All;Unigene44429_All;Unigene44482_All;Unigene44516_All;Unigene44564_All;Unigene445_All;Unigene44628_All;Unigene44659_All;Unigene44677_All;Unigene44710_All;Unigene44751_All;Unigene44821_All;Unigene44853_All;Unigene44870_All;Unigene44898_All;Unigene44916_All;Unigene44994_All;Unigene450…
molecular_function	catalytic activity	4606	CL10.Contig3_All;CL1002.Contig1_All;CL1002.Contig2_All;CL1003.Contig1_All;CL1003.Contig2_All;CL1010.Contig2_All;CL1010.Contig3_All;CL1011.Contig1_All;CL1011.Contig3_All;CL1011.Contig6_All;CL1011.Contig7_All;CL1018.Contig3_All;CL1019.Contig1_All;CL1019.Contig2_All;CL1019.Contig3_All;CL1019.Contig4_All;CL1020.Contig14_All;CL1020.Contig20_All;CL1070.Contig5_All;CL1081.Contig1_All;CL1081.Contig2_All;…
			L5524.Contig4_All;CL5524.Contig5_All;CL5530.Contig1_All;CL5530.Contig2_All;CL5538.Contig3_All;CL5538.Contig4_All;CL5549.Contig1_All;CL5559.Contig1_All;CL5562.Contig1_All;CL5562.Contig2_All;CL5562.Contig3_All;CL5567.Contig1_All;CL5567.Contig2_All;CL5567.Contig3_All;CL5567.Contig4_All;CL557.Contig2_All;CL5584.Contig1_All;CL5584.Contig2_All;CL5584.Contig3_All;CL5584.Contig4_All;CL5584.Contig5_All;CL…
			e26243_All;Unigene26268_All;Unigene26293_All;Unigene26329_All;Unigene26385_All;Unigene26388_All;Unigene26411_All;Unigene26523_All;Unigene26541_All;Unigene26554_All;Unigene26602_All;Unigene26668_All;Unigene26674_All;Unigene26720_All;Unigene26723_All;Unigene26740_All;Unigene26753_All;Unigene26757_All;Unigene26776_All;Unigene26797_All;Unigene26819_All;Unigene26821_All;Unigene26825_All;Unigene26836_A…
molecular_function	electron carrier activity	112	CL2136.Contig1_All;CL2136.Contig2_All;CL2136.Contig3_All;CL269.Contig1_All;CL269.Contig2_All;CL3126.Contig1_All;CL3576.Contig2_All;CL3576.Contig4_All;CL3576.Contig5_All;CL3576.Contig7_All;CL3745.Contig1_All;CL3745.Contig2_All;CL410.Contig2_All;CL4351.Contig4_All;CL4834.Contig1_All;CL5014.Contig1_All;CL5014.Contig2_All;CL5014.Contig3_All;CL5014.Contig5_All;CL5109.Contig1_All;CL5109.Contig2_All;CL5…
molecular_function	enzyme regulator activity	63	CL1367.Contig1_All;CL1367.Contig2_All;CL2600.Contig1_All;CL2600.Contig4_All;CL2600.Contig5_All;CL2785.Contig1_All;CL2785.Contig2_All;CL2785.Contig3_All;CL2785.Contig4_All;CL2884.Contig1_All;CL2884.Contig2_All;CL3746.Contig1_All;CL3746.Contig2_All;CL3775.Contig1_All;CL3775.Contig2_All;CL3775.Contig4_All;CL4070.Contig1_All;CL4070.Contig2_All;CL4070.Contig3_All;CL5692.Contig1_All;CL5692.Contig2_All;…
molecular_function	guanyl-nucleotide exchange factor activity	9	CL2597.Contig1_All;CL331.Contig4_All;CL331.Contig5_All;CL4062.Contig1_All;CL4062.Contig4_All;CL4062.Contig5_All;CL5087.Contig2_All;CL5087.Contig4_All;CL5087.Contig5_All
molecular_function	metallochaperone activity	2	Unigene10159_All;Unigene29540_All
molecular_function	molecular transducer activity	80	CL1765.Contig2_All;CL2018.Contig3_All;CL2475.Contig1_All;CL2475.Contig2_All;CL2475.Contig3_All;CL2475.Contig4_All;CL2501.Contig2_All;CL2501.Contig3_All;CL2531.Contig7_All;CL3449.Contig1_All;CL3449.Contig2_All;CL3540.Contig3_All;CL3540.Contig4_All;CL3741.Contig1_All;CL3741.Contig2_All;CL3741.Contig3_All;CL376.Contig10_All;CL376.Contig12_All;CL376.Contig15_All;CL376.Contig17_All;CL376.Contig18_All;…
molecular_function	nucleic acid binding transcription factor activity	51	CL1157.Contig5_All;CL1157.Contig6_All;CL1157.Contig8_All;CL1157.Contig9_All;CL13.Contig2_All;CL2214.Contig5_All;CL4281.Contig1_All;CL4713.Contig1_All;CL4713.Contig2_All;CL5509.Contig2_All;CL5509.Contig4_All;CL6370.Contig1_All;CL7196.Contig1_All;CL7196.Contig2_All;CL864.Contig2_All;CL864.Contig3_All;Unigene11534_All;Unigene12955_All;Unigene13315_All;Unigene14293_All;Unigene15073_All;Unigene15351_A…
molecular_function	nutrient reservoir activity	3	CL431.Contig1_All;CL431.Contig2_All;CL431.Contig3_All
molecular_function	protein binding transcription factor activity	9	CL2334.Contig1_All;CL2334.Contig2_All;CL3977.Contig1_All;CL3977.Contig3_All;CL3977.Contig4_All;CL3977.Contig5_All;Unigene12706_All;Unigene17226_All;Unigene29907_All
molecular_function	receptor activity	32	CL2018.Contig3_All;CL2475.Contig1_All;CL3449.Contig1_All;CL376.Contig10_All;CL376.Contig15_All;CL376.Contig27_All;CL5.Contig17_All;CL5317.Contig3_All;CL5317.Contig4_All;CL5317.Contig5_All;CL6217.Contig2_All;CL7207.Contig2_All;CL7964.Contig4_All;CL8240.Contig2_All;Unigene1392_All;Unigene18831_All;Unigene23674_All;Unigene24943_All;Unigene25628_All;Unigene29572_All;Unigene30033_All;Unigene30034_All;…
molecular_function	structural molecule activity	538	CL1025.Contig1_All;CL1064.Contig2_All;CL1064.Contig3_All;CL1069.Contig1_All;CL1122.Contig1_All;CL1122.Contig2_All;CL119.Contig1_All;CL119.Contig2_All;CL119.Contig3_All;CL119.Contig4_All;CL1314.Contig2_All;CL133.Contig1_All;CL133.Contig2_All;CL1400.Contig1_All;CL1594.Contig1_All;CL1594.Contig7_All;CL1638.Contig1_All;CL1673.Contig1_All;CL1673.Contig2_All;CL1673.Contig3_All;CL1673.Contig4_All;CL1738…
molecular_function	transporter activity	514	CL1090.Contig1_All;CL1090.Contig4_All;CL1090.Contig5_All;CL1090.Contig6_All;CL1206.Contig1_All;CL1206.Contig2_All;CL1206.Contig3_All;CL1242.Contig3_All;CL132.Contig3_All;CL132.Contig6_All;CL1341.Contig3_All;CL1341.Contig6_All;CL1349.Contig1_All;CL1349.Contig2_All;CL1349.Contig5_All;CL1357.Contig1_All;CL1369.Contig2_All;CL1395.Contig1_All;CL1395.Contig4_All;CL1421.Contig1_All;CL1422.Contig6_All;CL…
