# Supplementary material for: Comprehensive transcriptome analysis and flavonoid profiling of Ginkgo leaves reveals flavonoid content alterations in day–night cycles
Source: PLoS One. 2018 Mar 1;13(3):e0193897. doi: 10.1371/journal.pone.0193897 (PMC5833276; doi:10.1371/journal.pone.0193897)
Supplement: S6 Table — (XLSX) [file pone.0193897.s019.xlsx]

## Sheet: D-VS-N.NOIseq_Method.GeneDiffEx
Unigene	Length	D-Expression	N-Expression	log2FoldChange(N/D)	Probability	Up/Down-Regulation(N/D)
Unigene20442_All	532	0.693333	0.326667	-1.08573	0.357623	*
Unigene39878_All	1025	0.513333	0.01	-5.68182	0.458904	*
CL1275.Contig2_All	487	5.26333	3.89	-0.436207	0.421204	*
CL935.Contig1_All	2082	18.4	21.73	0.239982	0.378461	*
Unigene1242_All	736	0.5	0.8	0.678072	0.321823	*
Unigene23621_All	3248	3.30333	2.03	-0.702443	0.470723	*
Unigene10484_All	2363	27.52	28.1033	0.0302608	0.222344	*
Unigene38191_All	235	0.01	0.98	6.61471	0.649533	*
CL1515.Contig2_All	2191	5.82667	2.15667	-1.43387	0.660371	*
CL3767.Contig5_All	1430	39.9233	5.58333	-2.83803	0.788348	*
Unigene40653_All	313	1.12	0.01	-6.80735	0.689802	*
Unigene17101_All	1155	1.22	0.313333	-1.96111	0.515356	*
CL1181.Contig3_All	518	0.63	0.09	-2.80735	0.425434	*
Unigene19619_All	680	0.43	0.66	0.618129	0.29767	*
CL806.Contig2_All	3978	9.1	6.40667	-0.506293	0.48272	*
CL396.Contig1_All	415	0.346667	0.236667	-0.550693	0.252953	*
Unigene21135_All	451	0.616667	0.11	-2.48699	0.414799	*
CL5193.Contig2_All	2895	5.3	6.27333	0.24324	0.341802	*
Unigene38855_All	301	0.226667	0.596667	1.39635	0.360381	*
CL3312.Contig1_All	1093	0.496667	0.0633333	-2.97124	0.387387	*
CL4661.Contig3_All	231	1.22667	0.326667	-1.90885	0.512312	*
Unigene9812_All	1094	0.873333	1.30667	0.581287	0.351257	*
Unigene4746_All	1577	2.05	1.73667	-0.239303	0.292414	*
Unigene31408_All	248	0.273333	0.01	-4.77259	0.331859	*
Unigene19019_All	2061	0.8	0.98	0.292782	0.271916	*
CL7635.Contig3_All	257	0.01	0.523333	5.70966	0.463972	*
CL6026.Contig3_All	1983	0.49	0.01	-5.61471	0.448988	*
Unigene29276_All	240	0.01	1.18667	6.89077	0.707892	*
CL4185.Contig3_All	1745	1.6	1.38333	-0.209923	0.273859	*
CL2923.Contig2_All	2896	4.73667	4.98	0.0722736	0.242543	*
CL8417.Contig2_All	2781	10.36	8.74667	-0.244219	0.359894	*
Unigene48613_All	264	0.01	0.503333	5.65344	0.453836	*
Unigene32430_All	344	0.306667	0.01	-4.9386	0.352169	*
Unigene24497_All	2366	15.9167	24.7967	0.639608	0.568153	*
Unigene24890_All	922	0.46	0.496667	0.110644	0.221253	*
Unigene39112_All	245	0.863333	0.01	-6.43185	0.609083	*
Unigene37294_All	246	0.66	0.01	-6.04439	0.528825	*
CL1953.Contig1_All	1626	1.43333	2.01667	0.492598	0.367752	*
Unigene21237_All	480	1.22	1.13667	-0.102072	0.232336	*
CL5520.Contig3_All	2340	16.69	27.36	0.713084	0.590822	*
Unigene37509_All	270	0.01	1.24333	6.95807	0.719593	*
Unigene5065_All	1489	1.53333	1.56667	0.0310269	0.206511	*
Unigene2530_All	4384	2.86333	3.48333	0.282773	0.333636	*
Unigene48779_All	346	0.01	0.47	5.55459	0.438947	*
Unigene4489_All	1865	0.393333	0.436667	0.15078	0.222891	*
CL6232.Contig1_All	2943	2.62333	4.02667	0.618185	0.465217	*
CL4738.Contig2_All	1284	2.00333	1.58	-0.342478	0.323016	*
CL2846.Contig1_All	2729	2.76333	3.44	0.315999	0.347919	*
Unigene3978_All	2635	5.78	6.3	0.124282	0.276942	*
Unigene24435_All	2772	5.93	7.17667	0.275282	0.366696	*
CL4783.Contig3_All	1739	6.26667	1.69667	-1.885	0.706039	*
Unigene25121_All	440	2.26333	1.82333	-0.311871	0.321395	*
CL2982.Contig3_All	2265	3.53333	2.84333	-0.313447	0.346452	*
CL111.Contig2_All	490	0.17	0.01	-4.08746	0.280079	*
Unigene2455_All	285	0.636667	0.01	-5.99247	0.518586	*
Unigene1384_All	951	0.28	0.793333	1.5025	0.408205	*
Unigene15498_All	1092	0.55	0.776667	0.497864	0.294374	*
Unigene44216_All	256	0.606667	0.01	-5.92283	0.505481	*
CL7533.Contig2_All	1830	1.62	2.42	0.579013	0.40977	*
CL7317.Contig1_All	3552	2.43	3.2	0.397116	0.373226	*
CL919.Contig3_All	1055	0.54	0.956667	0.825057	0.360968	*
Unigene32853_All	236	0.323333	0.01	-5.01495	0.35888	*
Unigene9527_All	3316	1.13667	0.91	-0.320871	0.286052	*
CL3633.Contig2_All	2824	17.1967	16.44	-0.0649186	0.248753	*
Unigene38190_All	466	0.01	0.703333	6.13614	0.546203	*
CL3758.Contig4_All	2802	2.88667	1.12	-1.36591	0.587169	*
Unigene20824_All	362	0.603333	0.29	-1.0569	0.335111	*
CL2170.Contig2_All	879	2.01	0.95	-1.0812	0.502056	*
Unigene6264_All	483	0.77	0.19	-2.01886	0.436255	*
Unigene43794_All	281	0.953333	0.01	-6.57491	0.6396	*
Unigene14382_All	644	5.05333	6.38	0.336321	0.389575	*
CL4651.Contig1_All	361	0.01	0.296667	4.89077	0.346858	*
CL1085.Contig8_All	3698	6.54	6.97	0.091868	0.259904	*
CL6385.Contig2_All	3166	7.54667	7.29	-0.0499207	0.232761	*
Unigene22135_All	2622	32.55	16.3833	-0.990429	0.660408	*
Unigene41373_All	222	0.726667	0.01	-6.18322	0.557117	*
Unigene49720_All	233	0.01	0.95	6.56986	0.6396	*
Unigene36889_All	205	0.01	0.44	5.45943	0.423559	*
Unigene36144_All	408	0.236667	0.99	2.06457	0.482993	*
Unigene3379_All	773	1.14333	1.42	0.312645	0.296135	*
CL6063.Contig1_All	1126	0.37	0.01	-5.20945	0.386365	*
Unigene27004_All	233	0.01	0.32	5	0.35888	*
Unigene45082_All	525	0.533333	0.01	-5.73697	0.46872	*
CL8662.Contig1_All	2011	0.713333	0.966667	0.438442	0.297963	*
CL7740.Contig1_All	570	0.31	0.666667	1.1047	0.354543	*
Unigene23257_All	394	0.26	0.256667	-0.0186157	0.196739	*
Unigene5096_All	985	1.38	2.31333	0.745305	0.446008	*
Unigene43939_All	240	0.35	0.01	-5.12928	0.375515	*
Unigene43334_All	284	0.496667	0.01	-5.63421	0.452379	*
CL1320.Contig3_All	4063	3.60333	1.35667	-1.40927	0.61587	*
Unigene45872_All	632	0.07	0.456667	2.70571	0.371916	*
Unigene11841_All	684	0.466667	0.53	0.1836	0.231771	*
Unigene16459_All	960	0.0933333	0.813333	3.12338	0.479502	*
CL4204.Contig1_All	1413	14.34	20.13	0.489302	0.506269	*
Unigene28578_All	201	0.01	1.29	7.01123	0.730329	*
Unigene14597_All	2285	3.75333	3.49333	-0.103568	0.25498	*
CL4292.Contig1_All	6547	0.626667	0.01	-5.96963	0.514266	*
CL2972.Contig1_All	2580	1.34667	1.35333	0.00712443	0.199333	*
Unigene14293_All	4433	0.733333	0.996667	0.442642	0.300616	*
Unigene3449_All	587	1.18667	0.783333	-0.599216	0.34558	*
Unigene38789_All	263	0.01	0.266667	4.73697	0.330754	*
Unigene2856_All	433	0.786667	0.543333	-0.533915	0.298587	*
Unigene18135_All	1016	0.296667	0.363333	0.292451	0.236832	*
Unigene30086_All	1169	19.6433	0.103333	-7.57059	0.960268	Down
Unigene2221_All	237	0.01	0.31	4.9542	0.353442	*
Unigene1326_All	896	0.59	0.643333	0.124851	0.225612	*
CL109.Contig1_All	2364	15.7933	10.1267	-0.641156	0.555362	*
Unigene3304_All	619	0.416667	0.796667	0.935083	0.354068	*
Unigene15748_All	293	0.01	0.21	4.39232	0.30034	*
Unigene36180_All	634	0.01	0.473333	5.56478	0.438947	*
Unigene25336_All	240	0.01	0.3	4.90689	0.348088	*
CL1147.Contig2_All	2083	10.9767	11.7933	0.103532	0.274987	*
Unigene16603_All	1571	1.04	1.17333	0.174029	0.25134	*
Unigene31185_All	213	0.366667	0.01	-5.1964	0.384993	*
Unigene1798_All	251	0.01	0.576667	5.84967	0.491286	*
CL398.Contig1_All	2696	6.62	7.64	0.206741	0.332546	*
CL623.Contig10_All	2093	0.48	0.486667	0.0198996	0.200548	*
Unigene127_All	4194	0.396667	0.353333	-0.166897	0.223263	*
Unigene3530_All	317	3.63333	0.893333	-2.02402	0.672292	*
CL776.Contig1_All	378	0.84	2.05667	1.29185	0.535106	*
CL378.Contig27_All	1197	4.62667	2.10667	-1.13501	0.604692	*
Unigene6806_All	416	0.01	0.246667	4.62449	0.320041	*
Unigene8204_All	1561	37.4533	30.9333	-0.275932	0.411547	*
Unigene45789_All	358	0.146667	0.01	-3.87447	0.269627	*
Unigene6994_All	1743	1.72333	2.28667	0.408044	0.352474	*
Unigene45237_All	210	0.87	0.01	-6.44294	0.612574	*
CL1818.Contig1_All	3532	13.7333	10.0767	-0.446663	0.476018	*
CL392.Contig11_All	402	1.23667	0.85	-0.540922	0.339054	*
Unigene22653_All	503	0.823333	1.14	0.469485	0.317747	*
Unigene38279_All	268	0.01	0.506667	5.66297	0.457283	*
Unigene48839_All	255	0.26	0.01	-4.70044	0.326478	*
CL5452.Contig1_All	625	1.96667	0.2	-3.29768	0.641059	*
CL4187.Contig1_All	4355	4.29667	2.37333	-0.856303	0.533854	*
CL2150.Contig2_All	2269	9.17333	12.48	0.4441	0.468486	*
CL4582.Contig3_All	1918	4.5	6.13	0.445962	0.435402	*
Unigene35417_All	283	0.01	0.46	5.52356	0.433879	*
Unigene1606_All	584	0.37	0.436667	0.239007	0.236517	*
Unigene2421_All	2170	1.52	2.31333	0.605902	0.412117	*
CL3668.Contig1_All	1893	15.7933	3.13	-2.33508	0.765151	*
Unigene36543_All	321	0.01	0.37	5.20945	0.386365	*
Unigene30907_All	243	0.01	0.613333	5.9386	0.506902	*
Unigene49400_All	360	0.01	0.873333	6.44846	0.612574	*
Unigene16908_All	2382	1.25667	0.283333	-2.14903	0.530566	*
CL4249.Contig1_All	3390	2.27333	2.63	0.210254	0.293472	*
CL3905.Contig1_All	1378	30.59	28.12	-0.121464	0.300364	*
Unigene45389_All	395	0.01	0.63	5.97728	0.515701	*
CL332.Contig7_All	3422	0.466667	0.77	0.722466	0.322781	*
CL5936.Contig1_All	1780	43.7167	38.12	-0.197635	0.361818	*
CL500.Contig2_All	3562	2.75	5.60333	1.02685	0.598269	*
CL7917.Contig4_All	1741	0.0633333	0.01	-2.66297	0.229558	*
Unigene483_All	1752	1.99	2.46	0.30589	0.325182	*
Unigene4134_All	3390	2.99	3.79667	0.344588	0.362611	*
CL261.Contig7_All	3723	8.67	5.24	-0.726465	0.55387	*
Unigene26327_All	219	0.01	0.363333	5.18322	0.381035	*
Unigene15211_All	2619	8.35333	7.04	-0.246777	0.356919	*
Unigene1800_All	455	0.106667	0.516667	2.27612	0.379111	*
CL1718.Contig3_All	750	0.703333	0.643333	-0.128642	0.229857	*
CL6329.Contig2_All	3573	1.61	3.08333	0.93743	0.520527	*
CL2806.Contig3_All	2810	2.92	2.17	-0.428273	0.377549	*
CL882.Contig12_All	1349	1.30333	0.01	-7.02606	0.732478	*
Unigene30871_All	205	0.396667	0.01	-5.30986	0.400753	*
Unigene24470_All	1966	13.3467	16.9333	0.343387	0.429786	*
Unigene2519_All	1707	1.98667	2.68667	0.435468	0.374324	*
Unigene27960_All	207	0.01	2.03667	7.67007	0.833971	Up
Unigene11904_All	4852	1.55333	1.35333	-0.19885	0.269158	*
Unigene8165_All	2192	9.36667	11.3133	0.272416	0.379397	*
Unigene18624_All	532	0.01	0.496667	5.63421	0.452379	*
CL1188.Contig3_All	3864	0.01	0.0833333	3.05889	0.238761	*
Unigene14362_All	3633	16.6233	12.8233	-0.374438	0.445083	*
CL1799.Contig4_All	3277	1.23333	1.76333	0.515742	0.363403	*
Unigene15201_All	2418	21.8367	17.6067	-0.310631	0.420065	*
CL2943.Contig2_All	5463	5.61667	6.68667	0.251573	0.349357	*
Unigene30696_All	202	0.81	0.01	-6.33985	0.590353	*
Unigene5520_All	880	2.2	3.21333	0.546567	0.424532	*
Unigene29358_All	297	0.2	0.403333	1.01197	0.291399	*
Unigene29073_All	206	0.01	0.413333	5.36923	0.407728	*
CL6115.Contig1_All	1952	7.05667	5.70333	-0.307182	0.380632	*
CL3273.Contig3_All	1950	8.26667	10.54	0.350497	0.41819	*
Unigene19140_All	2239	29.75	31.5233	0.0835304	0.268825	*
CL831.Contig1_All	4451	6.48	5.02333	-0.367349	0.404675	*
CL630.Contig8_All	1327	38.8067	33.4233	-0.215449	0.373972	*
Unigene19308_All	907	0.796667	0.586667	-0.441435	0.286548	*
Unigene45308_All	225	0.796667	0.01	-6.3159	0.586693	*
Unigene12712_All	682	0.673333	0.536667	-0.327295	0.261591	*
Unigene1564_All	671	0.916667	0.3	-1.61143	0.443113	*
Unigene21052_All	318	0.55	0.01	-5.78136	0.478561	*
Unigene29834_All	450	0.446667	0.156667	-1.5115	0.329923	*
Unigene13560_All	524	1.00667	0.09	-3.48352	0.527632	*
Unigene4232_All	1213	1.89	2.40667	0.34865	0.337663	*
Unigene48124_All	220	0.01	0.366667	5.1964	0.384993	*
Unigene47951_All	233	0.01	0.326667	5.02975	0.363095	*
Unigene407_All	490	0.1	0.366667	1.87447	0.322608	*
Unigene14265_All	2328	1.65667	1.43	-0.212268	0.275576	*
Unigene12986_All	1730	6.02667	5.44667	-0.145987	0.29245	*
Unigene30487_All	372	0.3	0.45	0.584963	0.268649	*
CL5522.Contig3_All	1673	13.3767	20.0933	0.586998	0.545712	*
CL1459.Contig1_All	2458	0.523333	1.35667	1.37426	0.482857	*
CL7775.Contig1_All	1489	3.88333	6.46333	0.734983	0.535617	*
Unigene11386_All	308	0.01	0.193333	4.27302	0.289959	*
CL1924.Contig2_All	2588	2.60667	2.15333	-0.275634	0.317398	*
CL905.Contig8_All	2770	2.97667	3.98	0.419071	0.395614	*
CL1593.Contig6_All	4801	0.166667	0.766667	2.20163	0.443147	*
Unigene23925_All	3850	4.51667	3.31333	-0.446975	0.415016	*
Unigene32773_All	256	1.04333	0.01	-6.70506	0.667268	*
CL5605.Contig3_All	1342	29.63	28.8733	-0.037321	0.231385	*
CL960.Contig4_All	1790	7.39	11.3967	0.624966	0.535143	*
CL5.Contig15_All	2683	4.63333	4.84	0.0629566	0.236314	*
CL8647.Contig98_All	1036	0.156667	0.243333	0.635236	0.245453	*
CL1521.Contig9_All	4812	4.79667	3.26333	-0.555686	0.460293	*
Unigene9435_All	3420	2.15	2.93667	0.449843	0.385255	*
CL7361.Contig6_All	4944	0.53	1.97	1.89413	0.58791	*
Unigene630_All	1512	1.52	2.31333	0.605902	0.412117	*
Unigene11878_All	1260	2.93	3.39667	0.213219	0.303816	*
Unigene18574_All	323	0.173333	1.41333	3.02748	0.582035	*
Unigene4086_All	3607	4.08	5.00667	0.295281	0.359511	*
Unigene34728_All	238	0.293333	0.01	-4.87447	0.342685	*
CL338.Contig4_All	3465	1.28667	2.09	0.699865	0.424847	*
Unigene2702_All	1864	0.73	1.70667	1.22521	0.50154	*
Unigene1655_All	273	0.536667	0.01	-5.74595	0.473776	*
Unigene10507_All	2417	6.22667	4.36333	-0.513029	0.460552	*
CL8047.Contig2_All	1216	16.15	13.05	-0.307484	0.412283	*
CL7845.Contig3_All	2338	5.17667	4.46	-0.21498	0.320038	*
CL4173.Contig1_All	4513	10.1833	12.3667	0.280247	0.387653	*
CL5075.Contig1_All	1132	4.3	2.22333	-0.951612	0.557398	*
Unigene3852_All	2110	1.29667	1.74	0.42428	0.336881	*
Unigene14513_All	1587	8.05	13.2933	0.723642	0.572468	*
Unigene8587_All	475	0.483333	1.05	1.1193	0.41827	*
CL267.Contig2_All	3043	7.50667	9.73	0.374267	0.425224	*
Unigene47658_All	231	0.01	0.656667	6.03709	0.528825	*
Unigene11401_All	374	0.156667	0.69	2.1389	0.420737	*
CL1822.Contig1_All	537	0.61	0.01	-5.93074	0.506902	*
Unigene32905_All	328	0.493333	0.18	-1.45457	0.337585	*
Unigene20502_All	674	0.87	0.37	-1.23349	0.401636	*
Unigene19736_All	575	1.82	2.19667	0.271378	0.306951	*
Unigene18490_All	236	1.07333	0.326667	-1.71621	0.478109	*
CL7270.Contig2_All	8115	1.55333	1.83333	0.239102	0.287891	*
Unigene22586_All	406	0.973333	0.84	-0.212545	0.254252	*
CL7169.Contig1_All	847	75.11	68.6367	-0.130026	0.313305	*
Unigene24918_All	423	0.476667	0.233333	-1.03059	0.307418	*
Unigene32298_All	200	0.416667	0.01	-5.38082	0.411547	*
Unigene5228_All	1066	3.55	5.64333	0.668729	0.507887	*
CL1176.Contig8_All	1075	5.40667	5.77	0.0938319	0.257073	*
Unigene13412_All	556	0.173333	0.623333	1.84645	0.392421	*
CL6808.Contig2_All	1185	143.897	187.587	0.382524	0.477881	*
CL4735.Contig2_All	665	3.79667	2.44667	-0.633916	0.464041	*
Unigene4119_All	1727	1.61333	1.74667	0.11456	0.243147	*
Unigene42193_All	286	0.49	0.01	-5.61471	0.448988	*
CL7920.Contig2_All	1854	25.6333	24.78	-0.0488449	0.24103	*
Unigene19708_All	4300	5.27667	8.32333	0.657535	0.5317	*
CL1324.Contig10_All	2611	0.396667	2.18333	2.46053	0.634306	*
Unigene21812_All	4805	7.71667	9.14333	0.244742	0.355987	*
Unigene21312_All	1470	1.28333	1.23333	-0.0573332	0.21895	*
Unigene36994_All	268	0.01	1.26	6.97728	0.723982	*
CL11.Contig80_All	2525	0.353333	0.36	0.026967	0.201604	*
Unigene3683_All	2143	2.51667	3.83333	0.607085	0.458286	*
CL7942.Contig1_All	1527	3.18333	5.4	0.762421	0.529698	*
Unigene4921_All	1895	1.46333	1.40333	-0.0604007	0.221126	*
Unigene23081_All	427	0.44	0.886667	1.01089	0.3794	*
Unigene16052_All	539	0.256667	0.5	0.962032	0.306012	*
Unigene7739_All	983	0.736667	0.38	-0.955013	0.348998	*
CL2444.Contig7_All	6713	3.11333	1.56333	-0.993835	0.534187	*
CL362.Contig11_All	3905	0.733333	1.05333	0.522421	0.320559	*
Unigene46366_All	296	0.01	0.403333	5.3339	0.402227	*
CL6243.Contig1_All	1610	0.686667	1.83667	1.41941	0.533201	*
CL5956.Contig1_All	1557	0.903333	1.27667	0.499052	0.331099	*
CL1176.Contig9_All	2026	29.23	27.5367	-0.0860959	0.275718	*
Unigene30738_All	206	1.93667	0.01	-7.59743	0.824146	Down
CL6384.Contig3_All	1976	10.3933	9.44333	-0.13829	0.299665	*
CL3412.Contig2_All	332	1.47667	2.32667	0.65592	0.426128	*
Unigene30574_All	336	0.32	0.01	-5	0.35888	*
CL519.Contig5_All	3151	0.686667	0.0566667	-3.59904	0.455261	*
Unigene11827_All	259	0.01	0.26	4.70044	0.326478	*
CL6277.Contig3_All	1511	1.44333	5.64	1.96629	0.70501	*
CL360.Contig10_All	2716	2.79	0.57	-2.29123	0.657787	*
Unigene20901_All	334	0.173333	0.993333	2.51873	0.503	*
Unigene43011_All	216	0.87	0.01	-6.44294	0.612574	*
Unigene45791_All	374	0.01	0.276667	4.79008	0.336081	*
Unigene28252_All	259	0.01	1.02333	6.67713	0.661562	*
CL3565.Contig4_All	2564	2.30333	4.31	0.903965	0.544365	*
Unigene25837_All	370	0.276667	1.10333	1.99565	0.50065	*
CL7279.Contig1_All	2602	1.53667	1.33667	-0.201165	0.269158	*
Unigene15670_All	585	0.286667	0.57	0.991588	0.32152	*
Unigene34935_All	383	0.01	0.526667	5.71882	0.467349	*
Unigene10943_All	323	0.346667	0.176667	-0.972519	0.278505	*
Unigene47766_All	305	0.01	0.196667	4.29768	0.294365	*
Unigene23734_All	1410	0.866667	0.833333	-0.0565835	0.21321	*
Unigene2580_All	782	1.39333	2.1	0.591849	0.399474	*
CL5000.Contig3_All	3041	0.63	1.42667	1.17922	0.470327	*
Unigene765_All	1256	11.9	7.58333	-0.650058	0.547086	*
Unigene20115_All	479	1.92	1.13	-0.764784	0.429551	*
CL4712.Contig1_All	2441	8.7	11.7233	0.430296	0.460911	*
Unigene6857_All	377	0.543333	0.553333	0.0263113	0.201604	*
Unigene1869_All	400	0.366667	0.373333	0.0259952	0.201604	*
Unigene13640_All	335	0.533333	0.513333	-0.0551416	0.209327	*
Unigene16892_All	1916	3.70667	1.79333	-1.04748	0.565733	*
Unigene37312_All	268	0.01	0.506667	5.66297	0.457283	*
CL3658.Contig1_All	507	0.356667	0.35	-0.0272215	0.201604	*
Unigene13380_All	442	0.123333	0.22	0.834941	0.24957	*
CL3677.Contig1_All	2171	2.42	8.49333	1.81132	0.71853	*
Unigene20167_All	1089	6.48667	1.27667	-2.3451	0.732546	*
Unigene11036_All	640	0.533333	0.446667	-0.255839	0.243822	*
Unigene47953_All	299	0.01	0.6	5.90689	0.502325	*
CL7784.Contig6_All	2063	0.353333	0.01	-5.14296	0.375515	*
Unigene1354_All	299	0.636667	0.01	-5.99247	0.518586	*
CL6410.Contig1_All	1713	5.76667	6.14	0.090501	0.257498	*
CL2285.Contig5_All	3544	1.04667	0.766667	-0.449131	0.306366	*
CL6461.Contig2_All	2307	8.97	12.3333	0.459383	0.476573	*
Unigene47171_All	220	0.01	0.366667	5.1964	0.384993	*
CL672.Contig9_All	2906	9.17667	8.75	-0.0686872	0.249978	*
CL1311.Contig2_All	1596	11.3433	10.85	-0.0641496	0.245247	*
CL6295.Contig3_All	1956	0.306667	0.43	0.487665	0.256437	*
CL52.Contig4_All	3957	2.55333	5.38667	1.07701	0.607051	*
CL655.Contig5_All	2942	0.173333	0.16	-0.115477	0.20467	*
Unigene9905_All	830	0.28	1.26	2.16993	0.532507	*
Unigene30887_All	281	0.64	0.466667	-0.455679	0.274356	*
Unigene36950_All	203	0.01	0.45	5.49185	0.428739	*
CL7313.Contig1_All	351	0.59	0.31	-0.928447	0.319979	*
Unigene5477_All	3658	9.27333	7.42667	-0.320373	0.398191	*
CL3234.Contig12_All	2824	0.0866667	0.103333	0.253757	0.212256	*
Unigene2574_All	1244	0.01	0.12	3.58496	0.256088	*
Unigene33445_All	293	0.4	0.01	-5.32193	0.402227	*
CL535.Contig2_All	2269	8.37	3.48	-1.26614	0.665381	*
CL1410.Contig5_All	294	0.423333	1.26	1.57356	0.492245	*
CL7250.Contig1_All	2078	10.9933	8.92667	-0.300435	0.394475	*
CL2868.Contig1_All	2127	9.26	8.16333	-0.181854	0.322109	*
CL5939.Contig3_All	5591	0.966667	0.183333	-2.39855	0.492966	*
Unigene24530_All	2520	12.1267	16.4867	0.443117	0.478243	*
Unigene40368_All	273	0.72	0.01	-6.16993	0.554457	*
Unigene25635_All	320	0.176667	0.363333	1.04026	0.287482	*
CL6590.Contig1_All	1159	194.083	67.41	-1.52564	0.738272	*
Unigene41874_All	470	0.2	0.01	-4.32193	0.295144	*
Unigene25280_All	403	0.01	0.256667	4.68182	0.325454	*
Unigene3875_All	1543	0.933333	1.27333	0.448146	0.320742	*
Unigene17035_All	3987	5.99	6.11	0.0286164	0.214877	*
Unigene7365_All	1335	0.813333	0.993333	0.288431	0.271916	*
CL337.Contig3_All	1378	0.833333	0.6	-0.473931	0.293514	*
CL2645.Contig6_All	2608	4.21333	2.01667	-1.06299	0.581593	*
CL3299.Contig3_All	2255	1.63667	0.24	-2.76965	0.600939	*
Unigene10304_All	769	60.6433	47.3067	-0.358306	0.461938	*
CL3802.Contig1_All	2017	8.8	7.52667	-0.225492	0.34778	*
Unigene2918_All	1132	1.23667	2.35	0.926204	0.486927	*
Unigene4166_All	1484	2.51667	3.06333	0.283588	0.327544	*
Unigene16593_All	4217	0.256667	0.5	0.962032	0.306012	*
Unigene44546_All	262	0.263333	0.01	-4.71882	0.326478	*
Unigene18824_All	2066	3.91667	3.76333	-0.0576153	0.232245	*
CL2039.Contig1_All	2517	1.80667	1.17333	-0.622717	0.391313	*
CL368.Contig5_All	1850	3.37333	2.17667	-0.632054	0.453662	*
CL5067.Contig2_All	2096	9.07	8.69333	-0.0611931	0.243027	*
CL617.Contig3_All	1673	0.756667	0.823333	0.121819	0.232006	*
Unigene30423_All	226	0.326667	0.01	-5.02975	0.363095	*
CL5206.Contig1_All	332	1.07667	0.176667	-2.60747	0.520823	*
CL1615.Contig5_All	2630	3.87	4.33	0.162033	0.289284	*
Unigene15971_All	451	0.406667	0.21	-0.953457	0.290428	*
CL350.Contig2_All	1368	6.57333	5.72667	-0.19893	0.322466	*
CL1141.Contig3_All	215	0.01	0.763333	6.25424	0.570706	*
Unigene38627_All	205	0.01	0.44	5.45943	0.423559	*
Unigene17355_All	553	3.01	3.96333	0.396951	0.387248	*
Unigene13288_All	636	1.17333	0.45	-1.38262	0.460735	*
CL2270.Contig3_All	1510	5.97333	3.67333	-0.701446	0.521292	*
CL464.Contig7_All	3974	1.51667	2.29333	0.596542	0.409721	*
Unigene14038_All	656	0.763333	0.306667	-1.31564	0.390749	*
CL6687.Contig1_All	1940	11.75	11.06	-0.0873094	0.266679	*
Unigene32143_All	245	0.55	0.01	-5.78136	0.478561	*
Unigene36046_All	250	0.01	0.58	5.85798	0.492705	*
Unigene12132_All	2018	1.52	0.89	-0.772194	0.404856	*
CL4355.Contig2_All	641	2.61	1.46667	-0.831509	0.477209	*
CL2302.Contig10_All	2757	3.16	2.94	-0.104108	0.251665	*
CL256.Contig10_All	3007	4.41333	1.99333	-1.14669	0.601887	*
Unigene13081_All	606	0.553333	0.686667	0.311461	0.257799	*
Unigene2956_All	3483	1.43	1.3	-0.137504	0.248191	*
CL188.Contig1_All	1528	17.4	19.8033	0.186656	0.344712	*
CL1815.Contig2_All	565	1.07	0.906667	-0.238967	0.264053	*
Unigene5054_All	944	0.89	0.953333	0.0991754	0.227273	*
Unigene46252_All	344	1.58667	2.28333	0.525142	0.389565	*
CL3173.Contig2_All	1519	0.89	4.64667	2.38432	0.711496	*
Unigene29191_All	581	0.01	0.223333	4.48113	0.30533	*
Unigene20070_All	898	51.9233	44.39	-0.226148	0.383187	*
Unigene10277_All	791	0.976667	0.896667	-0.123294	0.234722	*
CL8605.Contig2_All	1754	2.3	4.07	0.823395	0.520432	*
Unigene9971_All	842	1.16667	1.14333	-0.0291463	0.204425	*
Unigene17846_All	716	0.233333	0.776667	1.7349	0.42149	*
Unigene39302_All	215	0.393333	0.01	-5.29768	0.396885	*
Unigene26866_All	292	0.01	0.616667	5.94642	0.511249	*
Unigene3977_All	457	0.65	0.606667	-0.0995357	0.220754	*
Unigene40224_All	357	0.156667	0.31	0.98457	0.27017	*
Unigene13140_All	738	0.166667	1.23333	2.88753	0.554552	*
Unigene23729_All	4289	2.41333	0.506667	-2.25192	0.637876	*
CL297.Contig1_All	1375	0.973333	1.16	0.253119	0.271845	*
Unigene34591_All	252	0.263333	0.01	-4.71882	0.326478	*
CL6314.Contig2_All	1190	2.38667	1	-1.255	0.549433	*
Unigene15589_All	416	0.23	0.123333	-0.899071	0.25355	*
CL207.Contig2_All	1104	1.19333	1.79333	0.587647	0.383636	*
CL254.Contig1_All	4439	0.876667	1.72	0.972308	0.458843	*
Unigene36510_All	211	0.01	0.413333	5.36923	0.407728	*
CL3085.Contig9_All	1548	12.53	8.86667	-0.498923	0.493885	*
CL3560.Contig5_All	1013	3.76333	0.293333	-3.6814	0.720239	*
CL8661.Contig1_All	600	0.563333	1.94667	1.78895	0.578544	*
Unigene25497_All	469	0.393333	1.25667	1.67578	0.500526	*
Unigene41195_All	219	0.75	0.01	-6.22882	0.566647	*
Unigene9387_All	1368	0.603333	0.96	0.670079	0.339049	*
Unigene252_All	2742	1.15	1.27	0.143195	0.246188	*
CL5453.Contig3_All	2161	5.73667	7.92	0.465288	0.45887	*
CL5018.Contig2_All	1449	2.00333	3.91	0.964766	0.551073	*
Unigene16454_All	7236	4.31667	5.42	0.328375	0.377016	*
CL4669.Contig1_All	805	0.83	1.05667	0.348337	0.287734	*
CL2417.Contig1_All	1497	0.593333	0.963333	0.699192	0.342907	*
CL2705.Contig4_All	1160	3.75667	3.4	-0.143918	0.276031	*
CL7184.Contig1_All	1840	1.12667	1.57333	0.481764	0.345475	*
Unigene22208_All	2106	17.3033	22.88	0.403037	0.46817	*
Unigene43727_All	231	0.753333	0.01	-6.23522	0.566647	*
Unigene16382_All	274	0.46	0.476667	0.0513469	0.207968	*
Unigene22255_All	1686	7.58	6.81	-0.154543	0.299643	*
CL4348.Contig2_All	3918	1.82	2.10333	0.208739	0.28338	*
CL2355.Contig3_All	1197	8.26667	4.52333	-0.869919	0.586539	*
Unigene34704_All	286	0.213333	0.22	0.0443941	0.202604	*
CL604.Contig5_All	4092	2.43667	2.59333	0.0898987	0.242761	*
Unigene30595_All	277	0.476667	0.01	-5.57491	0.442504	*
CL8161.Contig2_All	3064	5.55333	5.66333	0.0282975	0.214346	*
CL104.Contig1_All	1959	0.256667	0.45	0.810029	0.285255	*
Unigene20341_All	499	0.473333	1.07	1.17668	0.427996	*
CL6075.Contig1_All	2654	6.4	5.53	-0.210792	0.326933	*
CL5409.Contig1_All	1418	5.64667	5.64333	-0.000851901	0.196739	*
Unigene47346_All	379	0.01	0.273333	4.77259	0.331859	*
CL4779.Contig1_All	5605	2.00333	1.58	-0.342478	0.323016	*
Unigene31659_All	270	0.233333	0.01	-4.54432	0.310481	*
Unigene9466_All	641	0.01	0.0766667	2.9386	0.238582	*
CL8402.Contig1_All	345	0.31	0.31	0	0.196739	*
CL4489.Contig2_All	1730	0.84	1.59	0.920566	0.437697	*
CL2380.Contig3_All	2463	1.83667	0.893333	-1.03982	0.480996	*
CL2396.Contig1_All	1276	6.12667	7.26667	0.246191	0.351719	*
CL2966.Contig2_All	857	4.81333	6.85333	0.50977	0.46652	*
CL4851.Contig2_All	676	0.09	0.816667	3.18175	0.482497	*
Unigene4204_All	1782	2.11333	1.38	-0.614852	0.404411	*
CL6133.Contig3_All	952	0.863333	0.12	-2.84688	0.484372	*
Unigene32067_All	232	0.31	0.01	-4.9542	0.353442	*
Unigene1674_All	487	1.03	0.46	-1.16294	0.419662	*
CL619.Contig2_All	1773	0.756667	0.886667	0.228734	0.255327	*
Unigene14365_All	2493	38.1267	0.0433333	-9.78111	0.994687	Down
Unigene8295_All	608	0.273333	0.483333	0.822357	0.292729	*
Unigene16118_All	250	0.53	0.01	-5.72792	0.46872	*
Unigene5567_All	1129	129.763	143.013	0.140267	0.32285	*
CL5536.Contig2_All	1567	4.28667	5.61	0.388145	0.404924	*
Unigene26474_All	235	0.01	0.313333	4.96963	0.353442	*
CL192.Contig7_All	3253	0.596667	0.66	0.145541	0.230918	*
Unigene37520_All	302	0.01	0.206667	4.36923	0.299435	*
Unigene11189_All	339	0.01	0.646667	6.01495	0.52282	*
Unigene50342_All	270	0.01	0.246667	4.62449	0.320041	*
CL6949.Contig1_All	1364	99.5433	60.1633	-0.72644	0.60888	*
Unigene30682_All	217	0.353333	0.01	-5.14296	0.375515	*
Unigene13008_All	1566	101.03	135.04	0.418603	0.497076	*
Unigene40386_All	215	1.16333	0.01	-6.86212	0.700134	*
Unigene13982_All	333	0.01	0.176667	4.14296	0.284321	*
Unigene2633_All	785	0.516667	0.726667	0.49206	0.288052	*
Unigene1603_All	587	0.01	0.57	5.83289	0.488071	*
Unigene6638_All	360	0.446667	0.01	-5.48113	0.427224	*
CL3085.Contig7_All	1315	0.05	0.01	-2.32193	0.224539	*
Unigene25446_All	322	0.173333	0.536667	1.63048	0.358621	*
Unigene5628_All	948	28.6933	29.6367	0.0466676	0.241575	*
Unigene34748_All	300	0.413333	0.596667	0.529619	0.278972	*
Unigene9577_All	782	6.31333	7.21667	0.192931	0.320417	*
Unigene17856_All	720	0.72	0.166667	-2.11103	0.427209	*
CL2642.Contig1_All	3685	0.37	0.433333	0.227952	0.232544	*
CL7730.Contig2_All	1363	1.78667	1.35	-0.404311	0.334282	*
Unigene37089_All	207	0.01	0.43	5.42626	0.418376	*
Unigene18519_All	435	0.45	0.223333	-1.01073	0.303198	*
Unigene181_All	324	0.18	1.22667	2.76867	0.550501	*
CL4550.Contig1_All	1705	9.54	11.11	0.219798	0.350262	*
CL2216.Contig1_All	2272	29.5967	33.9167	0.19656	0.359254	*
CL6386.Contig2_All	5179	51.2967	41.9867	-0.288934	0.421011	*
Unigene17934_All	465	0.816667	0.783333	-0.060121	0.21321	*
CL1800.Contig1_All	865	14.3833	10.64	-0.4349	0.46907	*
Unigene45810_All	315	0.01	0.193333	4.27302	0.289959	*
Unigene11751_All	1374	7.88667	6.07667	-0.376136	0.419116	*
CL362.Contig4_All	671	0.503333	0.55	0.127917	0.226312	*
Unigene33532_All	226	0.326667	0.01	-5.02975	0.363095	*
Unigene20480_All	362	0.29	0.15	-0.95109	0.266007	*
Unigene11536_All	584	0.01	0.216667	4.43741	0.304547	*
CL5655.Contig3_All	1444	1.81333	1.11	-0.708084	0.411635	*
CL2216.Contig6_All	762	22.6733	21.5567	-0.0728624	0.258802	*
CL4890.Contig1_All	826	34.1867	29.78	-0.19909	0.359498	*
Unigene40484_All	288	0.223333	0.01	-4.48113	0.30533	*
CL1381.Contig8_All	2270	2.21	1.83	-0.272203	0.306951	*
Unigene6034_All	581	0.146667	0.58	1.98351	0.385764	*
Unigene41244_All	405	0.493333	0.01	-5.62449	0.448988	*
CL3515.Contig1_All	1457	737.28	633.043	-0.219908	0.382365	*
CL3727.Contig3_All	482	0.28	0.01	-4.80735	0.337255	*
Unigene22990_All	307	0.22	0.396667	0.850424	0.281517	*
Unigene22795_All	499	1.47	1.50667	0.0355441	0.210858	*
Unigene26620_All	280	0.01	0.23	4.52356	0.310481	*
CL832.Contig1_All	896	3.40333	2.97667	-0.193251	0.295294	*
CL4731.Contig8_All	2900	0.61	0.93	0.608421	0.325329	*
CL3241.Contig2_All	1310	1.69	5.57667	1.72238	0.687724	*
CL3319.Contig2_All	274	0.226667	0.01	-4.5025	0.309586	*
Unigene37210_All	237	0.296667	0.326667	0.138976	0.217745	*
Unigene34104_All	204	0.4	0.01	-5.32193	0.402227	*
CL8652.Contig2_All	470	1.11667	1.75333	0.650902	0.396462	*
Unigene20194_All	594	0.22	0.426667	0.955606	0.294453	*
Unigene18570_All	409	0.24	1.18667	2.30581	0.528561	*
Unigene19573_All	1103	31.78	34.2267	0.107002	0.293037	*
Unigene32444_All	200	1.24	0.01	-6.9542	0.719593	*
Unigene15367_All	1269	0.406667	0.9	1.14608	0.397213	*
CL1266.Contig2_All	4065	0.01	0.256667	4.68182	0.325454	*
Unigene12186_All	2695	2.03333	3.12	0.617699	0.443382	*
CL3827.Contig2_All	2872	0.966667	1.49	0.624222	0.372067	*
Unigene12175_All	1740	2.19	2.20333	0.0087569	0.199333	*
Unigene39444_All	217	4.35333	0.376667	-3.53076	0.730708	*
CL4010.Contig3_All	4404	32.23	33.1733	0.0416198	0.232116	*
Unigene7063_All	801	0.353333	0.876667	1.311	0.408596	*
CL1985.Contig3_All	1772	31.35	24.3333	-0.365531	0.459405	*
Unigene10582_All	1481	367.837	123.433	-1.57533	0.74457	*
CL1825.Contig2_All	1710	8.27333	5.09	-0.700803	0.543174	*
CL369.Contig11_All	1767	0.57	1.01	0.825321	0.366229	*
Unigene11508_All	461	0.103333	0.506667	2.29373	0.375336	*
CL1841.Contig3_All	276	1.36	0.46	-1.5639	0.50289	*
Unigene17542_All	1887	6.02667	4.29667	-0.488142	0.450753	*
CL7375.Contig1_All	2772	4.16667	3.79667	-0.13416	0.273302	*
CL2327.Contig7_All	2318	0.583333	0.53	-0.138328	0.226744	*
CL7820.Contig1_All	1638	0.86	0.83	-0.0512253	0.211256	*
CL537.Contig2_All	2950	2.83667	1.71667	-0.724587	0.461579	*
Unigene8091_All	1930	36.57	2.57667	-3.82708	0.796988	*
CL1490.Contig5_All	1426	38.8033	34.6633	-0.16277	0.333035	*
CL7542.Contig2_All	1151	12.1967	11.44	-0.0923999	0.267943	*
CL5002.Contig2_All	3982	99.83	81.0567	-0.300543	0.43104	*
Unigene49198_All	230	0.01	0.333333	5.05889	0.364412	*
Unigene9792_All	2085	0.216667	1.38333	2.6746	0.569605	*
CL3083.Contig1_All	4682	1.89	2.89333	0.614346	0.43382	*
CL7028.Contig1_All	1968	3.36	2.61	-0.364411	0.362821	*
Unigene7296_All	1899	1.47667	2.11	0.514899	0.37726	*
Unigene5662_All	2149	8.56667	13.2133	0.625189	0.544599	*
CL977.Contig5_All	3244	320.223	230.533	-0.474103	0.521943	*
CL6454.Contig2_All	4964	3.87333	3.3	-0.23111	0.316865	*
CL491.Contig15_All	3205	0.0866667	0.146667	0.758992	0.233238	*
CL1639.Contig4_All	1102	0.0666667	0.43	2.6893	0.360422	*
CL6535.Contig2_All	1136	2.05667	4.53	1.1392	0.602902	*
CL7497.Contig2_All	1003	10.4933	9.60333	-0.127866	0.293008	*
CL6121.Contig3_All	2316	7.1	8.67667	0.289322	0.380297	*
Unigene10239_All	766	5.08667	1.18333	-2.10386	0.705819	*
CL62.Contig7_All	3466	7.29	8.63333	0.243999	0.353606	*
Unigene36506_All	391	0.01	0.926667	6.53398	0.631852	*
Unigene18139_All	521	0.766667	0.87	0.182416	0.244636	*
Unigene48440_All	224	0.01	1.03	6.6865	0.664493	*
CL8136.Contig1_All	1617	5.83	4.93667	-0.239959	0.338311	*
CL6584.Contig2_All	1551	5.74333	6.63667	0.208571	0.327713	*
Unigene6241_All	328	0.17	0.173333	0.0280144	0.196739	*
Unigene7813_All	2982	11.3567	12.84	0.177106	0.329573	*
Unigene30149_All	238	0.293333	0.01	-4.87447	0.342685	*
Unigene44716_All	264	0.29	0.01	-4.85798	0.342685	*
Unigene27848_All	271	0.01	0.473333	5.56478	0.438947	*
CL3119.Contig2_All	1566	138.067	132.51	-0.0592638	0.255112	*
Unigene35675_All	246	0.01	0.596667	5.89885	0.500709	*
Unigene29651_All	253	0.01	0.273333	4.77259	0.331859	*
CL1512.Contig3_All	3500	0.243333	0.226667	-0.102362	0.211452	*
Unigene13187_All	639	0.526667	0.643333	0.288676	0.254198	*
Unigene21505_All	1290	1.09333	0.98	-0.15788	0.245893	*
Unigene6306_All	700	0.23	0.853333	1.89148	0.446526	*
Unigene29956_All	244	0.28	0.01	-4.80735	0.337255	*
Unigene25237_All	418	0.246667	0.59	1.25815	0.34878	*
Unigene22387_All	688	0.533333	0.753333	0.498251	0.291355	*
Unigene18155_All	379	0.01	0.943333	6.5597	0.636468	*
Unigene46363_All	216	0.01	0.38	5.24793	0.391614	*
Unigene20124_All	2215	5.19	3.13	-0.729572	0.518229	*
Unigene38722_All	353	0.01	0.756667	6.24159	0.569239	*
Unigene33573_All	314	0.53	0.186667	-1.50553	0.349902	*
Unigene19029_All	812	3.71667	5.56	0.581076	0.479016	*
Unigene37893_All	213	0.01	0.406667	5.34577	0.406166	*
Unigene49892_All	292	0.01	0.22	4.45943	0.30533	*
Unigene49517_All	217	0.01	0.376667	5.23522	0.390142	*
Unigene13843_All	427	0.446667	0.236667	-0.916342	0.293766	*
Unigene33603_All	297	0.39	0.01	-5.2854	0.396885	*
CL4109.Contig3_All	2293	0.683333	0.663333	-0.0428555	0.206188	*
Unigene49539_All	278	0.01	0.233333	4.54432	0.310481	*
Unigene41239_All	203	1.32	0.01	-7.04439	0.736539	*
Unigene38082_All	285	0.01	0.23	4.52356	0.310481	*
Unigene23617_All	3959	1.59333	1.28	-0.315904	0.302821	*
CL5276.Contig6_All	358	0.146667	0.46	1.64909	0.338678	*
CL2119.Contig2_All	1384	17.15	19.9667	0.219385	0.364408	*
Unigene42653_All	301	0.41	0.613333	0.581047	0.287028	*
CL7212.Contig1_All	1551	6.67667	5.35667	-0.317792	0.382976	*
CL168.Contig4_All	4047	2.31	3.54333	0.617214	0.453936	*
CL4781.Contig5_All	2192	0.32	0.01	-5	0.35888	*
Unigene48007_All	257	0.01	0.793333	6.30986	0.582634	*
Unigene19373_All	3137	24.6867	35.91	0.540654	0.539379	*
CL4434.Contig3_All	2309	10.79	9.18	-0.233129	0.355481	*
CL364.Contig10_All	2912	0.156667	0.01	-3.96963	0.274458	*
Unigene3108_All	2268	0.74	1.27	0.779231	0.385392	*
Unigene21278_All	3810	1.27667	0.92	-0.472676	0.327004	*
CL7112.Contig1_All	3956	20.6267	33.82	0.713366	0.594347	*
Unigene5449_All	1393	7.8	5.25	-0.571157	0.497643	*
Unigene32988_All	245	0.55	0.01	-5.78136	0.478561	*
CL458.Contig5_All	4722	1.44333	1.61667	0.163618	0.258594	*
CL5895.Contig3_All	2201	1.31333	2.83333	1.10927	0.549491	*
Unigene16208_All	357	0.15	0.01	-3.90689	0.270124	*
Unigene42745_All	306	0.22	0.01	-4.45943	0.30533	*
Unigene37881_All	217	0.01	0.39	5.2854	0.396885	*
Unigene25347_All	315	0.38	0.01	-5.24793	0.391614	*
Unigene20272_All	751	0.68	0.416667	-0.706641	0.309628	*
Unigene2639_All	1662	0.8	0.693333	-0.206451	0.248883	*
CL234.Contig2_All	2300	5.91	6.29	0.0899019	0.257919	*
CL5701.Contig1_All	933	244.29	533.587	1.12713	0.69821	*
CL6279.Contig1_All	3064	5.98	6.8	0.185389	0.3175	*
Unigene23136_All	496	0.636667	0.0966667	-2.71945	0.425209	*
CL3586.Contig1_All	1752	5.63333	5.41333	-0.0574716	0.236905	*
CL344.Contig3_All	729	5.38667	5.67667	0.0756512	0.249472	*
CL6483.Contig2_All	2565	2.83333	4.82667	0.768527	0.522407	*
CL154.Contig3_All	2261	3.84	4.29333	0.160992	0.288573	*
Unigene16311_All	335	0.503333	0.17	-1.56598	0.346228	*
CL8200.Contig1_All	1950	2.53	2.16	-0.228106	0.298545	*
CL809.Contig2_All	1433	0.346667	0.946667	1.44931	0.433297	*
Unigene13007_All	1657	15.78	15.1467	-0.0590969	0.247355	*
CL1684.Contig1_All	2114	1.42333	2.03667	0.516936	0.375791	*
CL1174.Contig4_All	2980	1.21333	1.44	0.247093	0.280204	*
Unigene15149_All	1722	38.6833	34.7933	-0.152901	0.325764	*
Unigene25142_All	528	0.426667	0.25	-0.771181	0.281199	*
CL4336.Contig4_All	556	0.01	0.53	5.72792	0.46872	*
CL6121.Contig5_All	2800	0.88	1.56667	0.832123	0.419835	*
CL6820.Contig4_All	1291	0.926667	0.673333	-0.46073	0.298883	*
CL2832.Contig7_All	2348	4.39	4.38667	-0.00109586	0.196739	*
CL266.Contig2_All	2514	4.27667	7.81	0.868836	0.583072	*
CL8392.Contig1_All	2260	29.7833	31.8633	0.097392	0.284597	*
Unigene29995_All	448	0.333333	0.83	1.31615	0.402951	*
CL6806.Contig4_All	1922	2.33667	0.156667	-3.89868	0.671874	*
CL1714.Contig2_All	384	0.15	0.01	-3.90689	0.270124	*
Unigene5198_All	1049	0.396667	1.20333	1.60104	0.487759	*
Unigene16891_All	1049	0.786667	0.916667	0.220645	0.254748	*
CL49.Contig2_All	1419	0.723333	1.63333	1.17509	0.488673	*
Unigene17573_All	1438	9.39333	9.63	0.0358986	0.225165	*
CL6904.Contig2_All	3126	26.2333	23.9767	-0.12977	0.306851	*
Unigene32256_All	241	0.01	0.313333	4.96963	0.353442	*
Unigene42099_All	345	1.51	0.01	-7.2384	0.77018	*
CL1744.Contig3_All	2801	0.723333	0.77	0.0901978	0.223258	*
CL2070.Contig4_All	1796	4.42667	5.48667	0.309709	0.369217	*
CL7309.Contig4_All	276	0.01	0.243333	4.60486	0.315708	*
Unigene45827_All	283	0.01	0.663333	6.05166	0.528825	*
Unigene23785_All	1137	1.48667	1.54333	0.0539685	0.218014	*
Unigene7649_All	3288	9.33	12.43	0.413877	0.453956	*
Unigene8190_All	2552	20.3033	15.4233	-0.396602	0.464931	*
CL5500.Contig1_All	281	2.91	4.24333	0.544179	0.444692	*
Unigene25080_All	360	0.286667	0.726667	1.34192	0.384438	*
Unigene8367_All	479	1.27667	1.41667	0.150118	0.251577	*
CL1503.Contig3_All	4730	0.763333	0.01	-6.25424	0.570706	*
Unigene45136_All	398	0.396667	0.01	-5.30986	0.400753	*
Unigene22_All	1380	372.89	247.363	-0.592118	0.569566	*
Unigene46617_All	277	0.01	0.693333	6.11548	0.541675	*
Unigene7988_All	1121	2.33	5.52333	1.24521	0.634874	*
CL4455.Contig2_All	1250	71.01	93.83	0.402027	0.485602	*
Unigene23926_All	1942	4.97	6.66333	0.422998	0.428661	*
Unigene16458_All	1200	0.41	0.756667	0.884034	0.342323	*
Unigene17957_All	493	0.456667	0.193333	-1.24005	0.317131	*
CL3455.Contig3_All	2457	29.41	45.0767	0.616074	0.57062	*
CL4628.Contig2_All	992	58.01	49.03	-0.242637	0.390592	*
CL4484.Contig1_All	577	0.153333	0.74	2.27085	0.440313	*
Unigene7387_All	1770	0.763333	0.703333	-0.118105	0.229021	*
Unigene14181_All	1450	0.316667	0.46	0.538669	0.2644	*
Unigene9182_All	364	0.163333	0.01	-4.02975	0.274979	*
Unigene18671_All	339	0.183333	0.01	-4.1964	0.284935	*
CL6125.Contig1_All	1422	2.85333	2.77333	-0.0410273	0.216415	*
CL2637.Contig1_All	270	0.01	0.72	6.16993	0.554457	*
CL871.Contig5_All	1918	1.78667	0.436667	-2.03267	0.582971	*
Unigene20626_All	444	0.12	0.733333	2.61143	0.447506	*
CL4269.Contig7_All	2993	2.53	4.23667	0.743792	0.504618	*
CL3749.Contig1_All	1269	0.503333	0.77	0.613344	0.310515	*
Unigene25814_All	223	0.01	0.696667	6.1224	0.544523	*
Unigene46073_All	509	0.26	0.433333	0.736966	0.27729	*
Unigene15600_All	1007	0.0466667	0.913333	4.29068	0.521231	*
Unigene15436_All	749	0.166667	0.636667	1.93357	0.399587	*
CL3683.Contig3_All	1540	5.14333	8.56667	0.73603	0.55586	*
Unigene34610_All	360	0.426667	0.01	-5.41504	0.416874	*
Unigene24301_All	592	9.72667	13.4667	0.469375	0.484495	*
Unigene10090_All	1184	36.93	39.6833	0.10374	0.286385	*
CL2724.Contig2_All	3131	1.18	0.626667	-0.913017	0.397494	*
Unigene24166_All	1199	8.49667	8.03333	-0.0808982	0.25609	*
CL3240.Contig2_All	237	1.06667	0.01	-6.73697	0.675955	*
Unigene7848_All	1494	39.1333	42.85	0.130897	0.310902	*
Unigene31857_All	246	0.546667	0.01	-5.77259	0.477052	*
CL347.Contig3_All	3103	7.37667	7.05667	-0.0639822	0.24122	*
Unigene20823_All	310	0.363333	0.01	-5.18322	0.381035	*
Unigene4302_All	458	3.34	1.40333	-1.25099	0.588502	*
Unigene26366_All	835	0.196667	0.6	1.60921	0.37337	*
Unigene45774_All	254	0.28	0.01	-4.80735	0.337255	*
CL2042.Contig6_All	1813	1.78667	2.02	0.177085	0.271239	*
CL4333.Contig5_All	3625	1.25	2.38	0.929033	0.488922	*
Unigene2810_All	612	0.153333	0.0833333	-0.879706	0.237517	*
CL5537.Contig4_All	742	9.35667	8.91667	-0.0694902	0.250242	*
CL527.Contig1_All	544	0.49	0.156667	-1.64508	0.346883	*
Unigene6725_All	364	0.32	0.01	-5	0.35888	*
Unigene10354_All	1103	82.9567	70.0767	-0.243424	0.392521	*
CL3110.Contig1_All	4222	0.463333	1.04667	1.17568	0.422977	*
Unigene47040_All	237	0.01	0.623333	5.96193	0.511249	*
CL8089.Contig2_All	672	1.05333	1.53667	0.544842	0.357508	*
Unigene46443_All	361	0.326667	0.436667	0.418713	0.252293	*
CL2538.Contig8_All	4389	3.51667	2.94	-0.258392	0.325275	*
Unigene9981_All	2068	77.3133	75.6533	-0.0313136	0.224219	*
Unigene41291_All	219	0.376667	0.01	-5.23522	0.390142	*
Unigene9640_All	1926	0.586667	1.03333	0.816693	0.368491	*
CL3122.Contig2_All	1842	2.41667	1.35667	-0.832952	0.46938	*
Unigene49515_All	215	0.01	0.383333	5.26053	0.391614	*
Unigene44357_All	296	0.01	0.216667	4.43741	0.304547	*
Unigene11029_All	553	0.0833333	0.656667	2.9782	0.435429	*
Unigene43167_All	459	0.32	0.206667	-0.630766	0.253213	*
Unigene9242_All	483	0.0966667	0.283333	1.55141	0.288389	*
Unigene26173_All	382	0.153333	0.136667	-0.16601	0.212205	*
CL5021.Contig4_All	3247	1.44	1.18667	-0.279154	0.287233	*
Unigene10774_All	520	1.25333	0.426667	-1.55459	0.489543	*
Unigene25510_All	267	0.01	0.493333	5.62449	0.448988	*
Unigene27793_All	657	0.266667	0.253333	-0.0740006	0.204208	*
Unigene38677_All	288	0.01	0.226667	4.5025	0.309586	*
Unigene9403_All	665	0.246667	0.25	0.0193653	0.196739	*
Unigene16728_All	2078	4.92667	9.77	0.987747	0.62505	*
Unigene1810_All	331	0.01	0.523333	5.70966	0.463972	*
CL2572.Contig4_All	1511	2.40667	2.19667	-0.13172	0.258956	*
CL1898.Contig1_All	335	0.173333	0.17	-0.0280144	0.196739	*
Unigene15933_All	270	0.473333	0.483333	0.030162	0.201604	*
Unigene10467_All	2097	15.2033	10.9633	-0.471701	0.489162	*
CL260.Contig2_All	1904	3.32667	6.47333	0.960431	0.593795	*
CL3621.Contig2_All	3548	8.61	10.3933	0.271573	0.376373	*
Unigene6748_All	355	0.906667	0.16	-2.5025	0.485812	*
CL7242.Contig4_All	4178	6.28333	7.03333	0.162678	0.303107	*
Unigene33207_All	232	0.613333	0.01	-5.9386	0.506902	*
Unigene15561_All	473	0.51	0.386667	-0.399407	0.25575	*
CL1137.Contig4_All	717	1.27333	0.613333	-1.05387	0.434529	*
Unigene42840_All	253	0.313333	0.01	-4.96963	0.353442	*
Unigene24193_All	1533	44.9833	38.0933	-0.239852	0.388573	*
CL11.Contig21_All	1418	0.386667	2.41333	2.64186	0.653702	*
CL5177.Contig2_All	2112	1.75667	2.61333	0.573051	0.41396	*
CL6421.Contig1_All	2296	3.38	3.30333	-0.0331007	0.212447	*
CL1477.Contig2_All	3876	1.74667	1.24	-0.494264	0.356939	*
Unigene9400_All	1115	1.12	0.783333	-0.5158	0.325678	*
Unigene12488_All	2335	2.04333	2.31667	0.181126	0.276808	*
CL1394.Contig2_All	2825	1.22	0.806667	-0.596837	0.347922	*
Unigene11643_All	422	0.986667	0.46	-1.10093	0.406799	*
CL2125.Contig2_All	383	0.67	0.01	-6.06609	0.533099	*
Unigene13586_All	595	0.536667	0.576667	0.103711	0.220754	*
Unigene3926_All	3198	3.71	5.45667	0.556601	0.470121	*
CL6241.Contig2_All	2568	5.08667	5.51	0.115332	0.272415	*
CL2289.Contig2_All	238	0.293333	0.01	-4.87447	0.342685	*
Unigene47169_All	311	0.626667	0.01	-5.96963	0.514266	*
Unigene28066_All	286	0.01	0.216667	4.43741	0.304547	*
CL3611.Contig2_All	236	0.323333	0.01	-5.01495	0.35888	*
CL1555.Contig3_All	1980	1.33333	1.71667	0.364572	0.319559	*
Unigene31838_All	240	0.29	0.606667	1.06485	0.338886	*
Unigene12914_All	2521	5.67	6.04667	0.0927913	0.257919	*
Unigene46235_All	220	0.01	0.366667	5.1964	0.384993	*
CL2631.Contig2_All	2331	9.49	13.18	0.47387	0.484018	*
Unigene47163_All	426	0.116667	0.336667	1.52893	0.300922	*
CL7841.Contig3_All	2054	59.9233	44.2433	-0.437658	0.501983	*
CL2293.Contig1_All	1556	4.21667	7.23	0.777893	0.555919	*
Unigene7479_All	1046	1.41	1.45	0.0403577	0.210858	*
CL2253.Contig8_All	3392	0.973333	0.826667	-0.235628	0.261376	*
CL2543.Contig2_All	261	0.01	0.783333	6.29155	0.578507	*
Unigene23944_All	4343	3.12	4.06667	0.382301	0.382487	*
Unigene35120_All	226	0.01	0.71	6.14975	0.55023	*
Unigene31722_All	238	0.293333	0.01	-4.87447	0.342685	*
Unigene43053_All	348	0.01	0.163333	4.02975	0.274979	*
CL2325.Contig1_All	536	0.0866667	0.416667	2.26534	0.347863	*
Unigene9060_All	295	0.01	0.406667	5.34577	0.406166	*
Unigene9151_All	356	0.596667	0.01	-5.89885	0.500709	*
Unigene22746_All	860	0.356667	0.796667	1.1594	0.382431	*
Unigene894_All	884	8.04667	4.81333	-0.741355	0.552577	*
CL3199.Contig4_All	3145	1.64333	2.88667	0.812779	0.483676	*
CL2161.Contig9_All	2157	0.196667	0.203333	0.0480943	0.203411	*
Unigene20682_All	521	0.176667	0.673333	1.93029	0.409613	*
CL8570.Contig5_All	6393	1.94333	2.79667	0.525175	0.406252	*
CL4869.Contig1_All	1247	21.3433	23.4533	0.136007	0.312774	*
Unigene41181_All	618	0.816667	0.01	-6.35168	0.592822	*
Unigene32892_All	200	0.416667	0.01	-5.38082	0.411547	*
CL4077.Contig1_All	757	0.37	0.76	1.03847	0.362325	*
Unigene43644_All	204	0.01	0.883333	6.46489	0.615948	*
Unigene44397_All	225	0.796667	0.01	-6.3159	0.586693	*
CL6935.Contig2_All	1157	75.0967	105.45	0.489738	0.528087	*
CL632.Contig25_All	986	0.23	1.72667	2.90828	0.613699	*
Unigene17547_All	2332	10.79	4.98	-1.11548	0.657374	*
Unigene37737_All	231	0.01	0.68	6.08746	0.537499	*
Unigene33247_All	232	0.916667	0.01	-6.51833	0.629739	*
Unigene12684_All	568	23.7567	21.87	-0.119379	0.297716	*
CL6058.Contig1_All	2573	5.41	9.23	0.770702	0.568307	*
CL3329.Contig5_All	3880	5.45333	4.61667	-0.240287	0.335922	*
Unigene4023_All	2712	0.936667	1.19667	0.353414	0.294832	*
CL3386.Contig2_All	2553	3.66	5.48333	0.58321	0.478282	*
Unigene27321_All	248	0.01	0.283333	4.82443	0.337255	*
Unigene12197_All	1005	0.236667	1.07	2.17668	0.502819	*
Unigene43716_All	234	0.37	0.01	-5.20945	0.386365	*
Unigene46507_All	234	0.01	0.64	6	0.519891	*
Unigene32087_All	213	1.08667	0.01	-6.76377	0.680558	*
Unigene44145_All	211	0.463333	0.01	-5.53398	0.433879	*
Unigene19109_All	2055	1.87667	1.84667	-0.0232489	0.204423	*
Unigene9201_All	333	0.843333	0.01	-6.39803	0.601799	*
Unigene43409_All	257	0.273333	0.01	-4.77259	0.331859	*
Unigene33623_All	235	0.596667	0.01	-5.89885	0.500709	*
CL6727.Contig1_All	1078	7.46	6.18	-0.271569	0.363897	*
Unigene20328_All	828	0.19	0.65	1.77444	0.395638	*
CL5527.Contig3_All	5433	5.35667	2.46333	-1.12072	0.613985	*
CL397.Contig2_All	3171	35.0733	0.0933333	-8.55377	0.990868	Down
CL6056.Contig2_All	335	0.32	0.01	-5	0.35888	*
Unigene17587_All	2174	17.2167	17.0633	-0.0129063	0.205391	*
CL2375.Contig4_All	2804	1.79	2.98667	0.738577	0.471016	*
CL5443.Contig1_All	1189	23.1233	26.0367	0.171195	0.335883	*
CL2683.Contig2_All	2405	7.60333	3.25667	-1.22324	0.653631	*
Unigene20498_All	467	0.103333	0.3	1.53766	0.292619	*
Unigene5748_All	2360	83.5167	77.28	-0.111969	0.296966	*
CL5393.Contig2_All	2048	3.98	3.54333	-0.167661	0.290776	*
CL1390.Contig3_All	2375	0.463333	0.01	-5.53398	0.433879	*
CL4722.Contig3_All	2289	1.42333	1.98333	0.478654	0.363339	*
CL2217.Contig1_All	2400	9.58333	7.15333	-0.421912	0.447714	*
Unigene24403_All	971	7.57667	4.77333	-0.666566	0.528603	*
Unigene11042_All	342	0.18	0.48	1.41504	0.333531	*
Unigene3745_All	1048	1.15	1.17333	0.0289791	0.204425	*
Unigene28401_All	256	0.276667	0.786667	1.5076	0.408386	*
Unigene22410_All	3575	5.27	4.44	-0.247243	0.338707	*
CL3301.Contig2_All	309	0.01	0.753333	6.23522	0.566647	*
Unigene31997_All	251	0.566667	0.01	-5.82443	0.486739	*
Unigene47332_All	361	0.01	0.573333	5.8413	0.488071	*
Unigene15260_All	1418	6.23333	6.84333	0.134695	0.285103	*
CL2273.Contig2_All	2148	3.46667	2.99	-0.213404	0.304675	*
CL2219.Contig2_All	313	0.01	0.186667	4.22239	0.289267	*
CL236.Contig2_All	1239	2.32333	3.41	0.553576	0.430998	*
Unigene16533_All	546	0.806667	0.55	-0.552541	0.305508	*
CL4767.Contig2_All	851	2.41333	1.3	-0.892516	0.48182	*
CL3958.Contig2_All	2163	12.26	13.1967	0.106215	0.282617	*
Unigene18514_All	230	0.01	1.61333	7.3339	0.784825	*
CL8224.Contig2_All	295	1.04	0.01	-6.70044	0.667268	*
CL295.Contig19_All	5763	0.133333	3.23333	4.59991	0.719334	*
CL2198.Contig3_All	1942	0.833333	0.0966667	-3.1078	0.484805	*
CL5388.Contig5_All	4858	1.35	0.946667	-0.512031	0.33845	*
CL1703.Contig2_All	2758	2.37333	3.67	0.628865	0.460787	*
Unigene31557_All	238	0.87	0.01	-6.44294	0.612574	*
Unigene24812_All	460	0.72	0.596667	-0.271072	0.253777	*
CL4249.Contig8_All	3155	0.386667	0.746667	0.949374	0.348443	*
CL8221.Contig2_All	496	0.47	1.09	1.2136	0.43371	*
CL2212.Contig3_All	1574	0.753333	1.89667	1.33211	0.527911	*
CL1129.Contig4_All	4952	2.22333	2.67333	0.265915	0.315359	*
CL3890.Contig2_All	818	2.21	1.74	-0.344959	0.329791	*
CL2558.Contig2_All	1320	14.6933	17.4767	0.250268	0.379884	*
CL7176.Contig2_All	2400	1.62	1.65333	0.0293838	0.206511	*
CL2627.Contig2_All	3954	6.05667	4.25333	-0.50993	0.458542	*
Unigene13245_All	532	1.21667	0.01	-6.92679	0.714958	*
Unigene14864_All	7018	20.6167	19.0267	-0.115788	0.295885	*
CL4020.Contig2_All	1432	3.58667	4.37333	0.28609	0.348514	*
CL2802.Contig3_All	383	0.39	0.4	0.0365259	0.202604	*
Unigene19033_All	2210	0.886667	1.01333	0.192645	0.252868	*
Unigene35688_All	220	0.01	1.12333	6.81164	0.689802	*
Unigene15595_All	524	0.09	1.08667	3.59384	0.54403	*
Unigene37246_All	252	0.01	0.57	5.83289	0.488071	*
Unigene13011_All	1645	6.02	5.50333	-0.129458	0.2815	*
Unigene10100_All	1270	3.63333	2.74333	-0.405364	0.384817	*
CL6695.Contig2_All	1908	5.72667	5.75333	0.00670243	0.201687	*
CL7005.Contig2_All	3657	8.25333	11.7833	0.513699	0.495726	*
Unigene46500_All	234	0.303333	0.01	-4.92283	0.348088	*
CL4960.Contig2_All	1469	5.82	4.42333	-0.395885	0.411205	*
Unigene35603_All	266	0.01	0.513333	5.68182	0.458904	*
CL3571.Contig2_All	2493	11.6533	8.76	-0.41174	0.451093	*
Unigene16423_All	958	0.313333	0.356667	0.186878	0.223493	*
Unigene12568_All	514	1.21333	0.44	-1.4634	0.473556	*
CL1149.Contig1_All	2576	3.85667	3.96667	0.0405727	0.218921	*
Unigene18181_All	443	1.04667	0.63	-0.732378	0.357178	*
Unigene9066_All	378	0.803333	0.01	-6.32793	0.586693	*
Unigene14108_All	266	0.94	0.496667	-0.920383	0.370341	*
CL5863.Contig2_All	2670	121.107	91.3533	-0.406749	0.491135	*
Unigene24691_All	710	0.566667	0.4	-0.5025	0.274977	*
Unigene14985_All	4021	7.26667	14.3133	0.977994	0.639993	*
CL7607.Contig2_All	1164	26.5	13.5667	-0.965926	0.65343	*
Unigene9511_All	4451	1.7	1.66667	-0.0285692	0.206511	*
Unigene22238_All	761	0.473333	0.563333	0.251132	0.243673	*
Unigene39642_All	253	0.556667	0.01	-5.79874	0.481986	*
Unigene30419_All	205	0.786667	0.01	-6.29768	0.582634	*
Unigene4968_All	1677	1	1.27333	0.34861	0.2971	*
Unigene37903_All	257	0.303333	0.55	0.858528	0.307814	*
Unigene551_All	3358	20.7967	30	0.52861	0.532162	*
CL5981.Contig2_All	974	6.18	12.1133	0.970917	0.631133	*
Unigene2082_All	444	0.01	0.953333	6.57491	0.6396	*
Unigene18789_All	1548	11.8333	4.82	-1.29575	0.685042	*
Unigene13116_All	861	0.01	0.623333	5.96193	0.511249	*
CL1275.Contig1_All	363	1.33	0.01	-7.05528	0.738409	*
CL4157.Contig1_All	1582	251.92	224.423	-0.166743	0.346523	*
Unigene5612_All	920	143.083	128.967	-0.149857	0.330796	*
Unigene19666_All	1300	4.34667	2.41333	-0.848882	0.532795	*
Unigene18171_All	582	0.01	1.08333	6.75933	0.678708	*
Unigene1232_All	1552	64.4233	101.327	0.653359	0.586661	*
Unigene19348_All	611	0.77	1.23333	0.679632	0.364295	*
CL3738.Contig1_All	1276	1.49	1.16	-0.361188	0.310542	*
CL8331.Contig2_All	465	124.337	106.237	-0.22697	0.387409	*
Unigene25964_All	253	0.01	0.536667	5.74595	0.473776	*
Unigene32448_All	467	0.396667	0.2	-0.987927	0.290722	*
CL8540.Contig1_All	533	0.41	0.58	0.500429	0.274977	*
CL4252.Contig2_All	1165	35.6033	50.5467	0.505604	0.53102	*
Unigene4034_All	935	1.89	2.27333	0.266423	0.306951	*
Unigene46494_All	236	0.01	1.56667	7.29155	0.779109	*
Unigene31504_All	206	0.393333	0.01	-5.29768	0.396885	*
Unigene19042_All	1426	6.42333	3.95333	-0.700253	0.526644	*
Unigene48259_All	280	0.01	0.23	4.52356	0.310481	*
Unigene26532_All	248	0.01	0.836667	6.38658	0.601799	*
Unigene1480_All	582	0.293333	0.873333	1.57399	0.430788	*
Unigene11890_All	1257	6.58667	4.98333	-0.402437	0.419175	*
CL1164.Contig1_All	464	2.21333	1.57	-0.495456	0.377074	*
Unigene6966_All	1458	1.29	2.23	0.789673	0.451526	*
Unigene28723_All	384	0.01	0.523333	5.70966	0.463972	*
Unigene2163_All	511	0.736667	0.01	-6.20294	0.561334	*
Unigene34586_All	215	0.36	0.01	-5.16993	0.381035	*
Unigene23168_All	362	0.01	1.02333	6.67713	0.661562	*
Unigene225_All	274	2.31333	3.53333	0.611057	0.451562	*
CL2774.Contig2_All	2157	6.87333	12.14	0.820687	0.59455	*
Unigene38015_All	229	0.01	0.35	5.12928	0.375515	*
Unigene18358_All	287	0.246667	1.30667	2.40526	0.549582	*
Unigene44232_All	318	0.206667	0.01	-4.36923	0.299435	*
Unigene3953_All	1747	1.08	1.33333	0.304006	0.289054	*
Unigene22720_All	514	0.96	0.01	-6.58496	0.643015	*
CL4304.Contig3_All	519	1.27	0.673333	-0.915436	0.409493	*
Unigene36819_All	239	0.01	0.613333	5.9386	0.506902	*
Unigene18080_All	412	0.37	0.483333	0.385493	0.25209	*
Unigene24015_All	974	0.623333	0.57	-0.129042	0.226312	*
CL192.Contig13_All	3219	1.7	1.66333	-0.0314574	0.208171	*
Unigene2742_All	445	0.663333	1.05333	0.667156	0.346802	*
Unigene14299_All	1585	0.97	1.63333	0.751763	0.408635	*
Unigene41442_All	264	0.26	0.263333	0.0183785	0.196739	*
CL3749.Contig4_All	1654	1.26333	1.09333	-0.208502	0.264151	*
Unigene44346_All	246	0.333333	0.01	-5.05889	0.364412	*
Unigene41066_All	350	0.466667	0.01	-5.54432	0.437404	*
Unigene16806_All	3009	2.14333	3.67	0.775924	0.500748	*
CL5339.Contig2_All	1372	6.42	6.99	0.122719	0.278854	*
CL290.Contig2_All	792	1.12	0.88	-0.347923	0.29023	*
CL7819.Contig2_All	2138	0.743333	0.98	0.398772	0.29333	*
Unigene41470_All	225	0.706667	0.01	-6.14296	0.5489	*
Unigene13655_All	220	0.343333	0.366667	0.0948592	0.211185	*
Unigene45072_All	259	0.3	0.01	-4.90689	0.348088	*
Unigene1248_All	567	0.62	1.36	1.13327	0.456445	*
CL1381.Contig4_All	2898	8.13667	3.12333	-1.38135	0.676309	*
CL2143.Contig7_All	805	0.01	0.686667	6.10154	0.540357	*
Unigene27030_All	268	0.01	0.483333	5.59495	0.443944	*
CL3379.Contig9_All	1706	2.74	3.21667	0.231391	0.309665	*
CL4795.Contig4_All	1574	24.78	64.62	1.3828	0.721698	*
CL5719.Contig2_All	2533	3.67333	4.87333	0.407819	0.404217	*
Unigene13847_All	349	0.446667	0.16	-1.48113	0.329791	*
Unigene41916_All	322	0.183333	0.01	-4.1964	0.284935	*
Unigene7798_All	823	0.483333	0.376667	-0.35973	0.251809	*
CL5947.Contig1_All	938	26.55	2.41	-3.46161	0.791756	*
CL7305.Contig3_All	1805	11.26	15.8267	0.491151	0.498963	*
CL4886.Contig1_All	6129	17.6133	19.7467	0.164941	0.325412	*
CL4447.Contig1_All	2748	2.19	2.63667	0.267784	0.315359	*
CL1131.Contig2_All	1612	28.1833	29.7933	0.0801473	0.268305	*
Unigene36997_All	244	0.01	0.293333	4.87447	0.342685	*
Unigene1740_All	573	1.25667	0.01	-6.97346	0.723202	*
Unigene10096_All	1319	4.85667	5.12333	0.0771163	0.248367	*
Unigene3975_All	3147	2.78667	2.68	-0.0563074	0.22826	*
Unigene12339_All	1264	1.64	2.88667	0.815709	0.485712	*
CL1136.Contig27_All	905	0.163333	0.01	-4.02975	0.274979	*
Unigene8461_All	848	2.01333	2.56333	0.348435	0.341169	*
Unigene14404_All	1983	13.0133	12.0867	-0.106574	0.282424	*
Unigene341_All	2097	1.75	1.53667	-0.187551	0.26953	*
Unigene5670_All	1980	15.7633	17.4633	0.147756	0.316051	*
CL4332.Contig1_All	6837	2.52	2.63	0.0616391	0.22826	*
CL392.Contig3_All	214	0.01	0.386667	5.27302	0.395487	*
Unigene6708_All	453	0.536667	0.21	-1.35364	0.34525	*
Unigene43082_All	298	0.01	0.403333	5.3339	0.402227	*
Unigene13425_All	243	0.01	0.293333	4.87447	0.342685	*
CL3309.Contig7_All	2874	0.516667	0.133333	-1.9542	0.366874	*
Unigene5837_All	1581	25.1667	31.3367	0.316338	0.432258	*
Unigene14402_All	2541	1.62	1.8	0.152003	0.258863	*
Unigene47471_All	241	0.57	0.623333	0.129042	0.226312	*
Unigene42144_All	250	0.323333	0.01	-5.01495	0.35888	*
Unigene14964_All	866	12.7167	14.0833	0.147268	0.312281	*
CL2652.Contig9_All	2278	2.61333	2.28	-0.196857	0.287976	*
CL4941.Contig1_All	844	9.30333	7.86333	-0.242607	0.356274	*
Unigene10409_All	1714	20.0867	16.33	-0.298713	0.412405	*
CL5958.Contig1_All	2160	1.86	1.63667	-0.184542	0.26974	*
CL140.Contig1_All	1537	3.28333	0.86	-1.93275	0.65475	*
Unigene5915_All	848	0.95	1.03	0.116645	0.234722	*
Unigene9972_All	2086	7.85333	6.91333	-0.183924	0.317733	*
Unigene4294_All	657	1.32	1.92667	0.545569	0.380329	*
Unigene36091_All	241	0.01	0.93	6.53916	0.633018	*
CL2572.Contig3_All	1563	2.26333	3.59	0.665535	0.470006	*
Unigene2073_All	325	0.68	0.01	-6.08746	0.537499	*
Unigene13367_All	297	0.01	0.206667	4.36923	0.299435	*
Unigene39617_All	256	0.01	0.526667	5.71882	0.467349	*
Unigene26030_All	277	0.01	0.903333	6.49719	0.622869	*
Unigene21036_All	384	0.133333	0.786667	2.56071	0.458956	*
Unigene26314_All	430	0.443333	0.776667	0.808904	0.333915	*
CL932.Contig2_All	1179	53.68	54.0967	0.011155	0.206645	*
CL1931.Contig3_All	456	2.80667	1.86667	-0.588393	0.42527	*
CL951.Contig6_All	2859	21.42	14.9367	-0.5201	0.520092	*
CL3365.Contig4_All	909	1.25333	2.18667	0.802963	0.451508	*
Unigene36989_All	248	0.01	0.296667	4.89077	0.346858	*
Unigene927_All	558	1.16333	0.84	-0.469803	0.317747	*
CL420.Contig5_All	2995	2	2.35333	0.234706	0.296284	*
Unigene4580_All	2246	1.98667	2.92333	0.557265	0.420158	*
CL5246.Contig4_All	3556	7.16333	4.52667	-0.662182	0.522769	*
CL8243.Contig1_All	1400	4.53333	3.62333	-0.323255	0.364073	*
CL6466.Contig1_All	1372	6.20333	5.97333	-0.0545074	0.231624	*
CL3843.Contig1_All	278	0.223333	0.24	0.103836	0.211452	*
Unigene46939_All	202	0.893333	0.873333	-0.0326662	0.204425	*
Unigene36685_All	353	0.01	0.47	5.55459	0.438947	*
CL2307.Contig7_All	2173	0.46	0.826667	0.845672	0.347294	*
Unigene43492_All	261	0.296667	0.52	0.809669	0.296323	*
Unigene49631_All	240	0.01	0.613333	5.9386	0.506902	*
CL1714.Contig1_All	2697	67.4067	15.35	-2.13465	0.77284	*
Unigene40907_All	252	1.11667	0.01	-6.80305	0.688839	*
Unigene29340_All	300	0.01	0.393333	5.29768	0.396885	*
CL158.Contig29_All	1648	0.146667	0.193333	0.398549	0.228598	*
CL4448.Contig3_All	483	1.71667	0.47	-1.86888	0.566014	*
CL440.Contig1_All	2456	6.92333	4.58667	-0.594021	0.497536	*
CL458.Contig1_All	1814	0.623333	0.53	-0.234012	0.243352	*
Unigene42856_All	221	0.416667	0.01	-5.38082	0.411547	*
Unigene28852_All	239	0.01	0.31	4.9542	0.353442	*
Unigene1278_All	912	2.15667	3.44667	0.676399	0.469024	*
CL7725.Contig8_All	4635	1.55	0.88	-0.816693	0.415615	*
CL326.Contig4_All	4983	3.97	6.37	0.682154	0.520307	*
Unigene13886_All	476	1.11	0.01	-6.79442	0.687045	*
Unigene4380_All	3452	2.36667	4.05333	0.776252	0.509924	*
Unigene14356_All	514	0.43	0.18	-1.25634	0.313095	*
Unigene46534_All	279	0.22	0.456667	1.05364	0.307824	*
CL6630.Contig1_All	314	0.56	0.193333	-1.53434	0.361261	*
Unigene5409_All	1295	3.12667	1.71	-0.870629	0.506041	*
CL2567.Contig2_All	1918	2.87333	3.7	0.3648	0.369165	*
CL266.Contig8_All	2238	6.18	8.97333	0.538037	0.494431	*
Unigene22269_All	1592	51.7533	68.3233	0.400727	0.483622	*
Unigene3656_All	575	0.6	1.38667	1.20859	0.469874	*
Unigene9914_All	637	1.42	2.69	0.921715	0.500347	*
CL552.Contig2_All	2810	7.60667	5.49	-0.470458	0.45733	*
Unigene30513_All	305	0.19	0.01	-4.24793	0.289959	*
Unigene13109_All	703	0.35	0.396667	0.180572	0.227801	*
CL3951.Contig4_All	2058	0.923333	1.38667	0.586698	0.357995	*
Unigene37463_All	262	0.01	0.516667	5.69116	0.46229	*
CL343.Contig32_All	2337	1.58333	0.516667	-1.61566	0.533277	*
Unigene10511_All	2365	17.13	15.9267	-0.105081	0.285991	*
CL7618.Contig1_All	1103	0.953333	1.19667	0.327969	0.289076	*
CL2192.Contig2_All	787	4.32667	3.87333	-0.15968	0.288573	*
CL2236.Contig3_All	2536	1.50333	1.02	-0.559596	0.359347	*
CL6293.Contig1_All	1045	1.90667	3.03	0.668265	0.454376	*
CL3479.Contig7_All	2619	3.41333	1.20667	-1.50015	0.620126	*
CL7289.Contig1_All	2006	14.06	11.5833	-0.279546	0.391768	*
CL7310.Contig2_All	282	0.01	0.656667	6.03709	0.528825	*
CL4749.Contig1_All	1253	98.1333	109.99	0.164557	0.337866	*
CL884.Contig2_All	1994	15.3333	18.7167	0.287652	0.404988	*
Unigene20625_All	372	0.01	0.143333	3.8413	0.265236	*
Unigene17167_All	790	0.863333	0.683333	-0.337328	0.274026	*
Unigene38004_All	334	0.19	1.01	2.41028	0.50246	*
Unigene14940_All	757	11.5567	11.2367	-0.0405112	0.227136	*
CL4668.Contig2_All	978	0.33	0.496667	0.589812	0.276258	*
Unigene11152_All	876	0.483333	0.886667	0.875373	0.357366	*
Unigene20522_All	413	0.246667	0.236667	-0.0597062	0.203909	*
Unigene13883_All	507	0.35	0.186667	-0.906891	0.274116	*
CL7397.Contig2_All	322	29.2	24.4733	-0.254758	0.389934	*
CL2359.Contig3_All	907	0.423333	0.993333	1.23048	0.421358	*
Unigene29660_All	201	0.413333	0.01	-5.36923	0.407728	*
Unigene26003_All	415	0.246667	0.236667	-0.0597062	0.203909	*
CL4493.Contig3_All	1625	3.9	4.80333	0.300562	0.357863	*
Unigene22252_All	1562	5.95	7.91	0.410788	0.43271	*
Unigene27029_All	361	0.01	0.15	3.90689	0.270124	*
Unigene17165_All	3213	24.3	28.2467	0.217124	0.370153	*
Unigene2414_All	1307	2.34	4.47	0.933766	0.554851	*
Unigene33668_All	459	0.103333	0.106667	0.0458037	0.196739	*
Unigene31495_All	326	0.663333	0.01	-6.05166	0.528825	*
CL8079.Contig3_All	640	4.39333	3.83667	-0.195463	0.307804	*
Unigene19390_All	1267	1.34333	0.916667	-0.551348	0.348509	*
Unigene42942_All	273	0.27	0.01	-4.75489	0.331859	*
Unigene977_All	982	10.72	11.5533	0.108004	0.280624	*
Unigene48589_All	206	0.01	0.836667	6.38658	0.601799	*
Unigene12351_All	1942	2.50333	3.38667	0.436016	0.390971	*
CL905.Contig2_All	1870	24.12	27.1767	0.172139	0.336548	*
CL7092.Contig2_All	276	0.226667	0.686667	1.59904	0.394208	*
CL87.Contig4_All	2866	0.926667	0.31	-1.57978	0.442646	*
CL378.Contig30_All	2195	2.48667	2.51333	0.0153889	0.204423	*
CL5771.Contig1_All	2531	10.63	10.7167	0.0117146	0.204345	*
Unigene41683_All	231	0.01	0.326667	5.02975	0.363095	*
Unigene20047_All	868	11.2367	9.64	-0.221109	0.350809	*
CL258.Contig3_All	1707	9.2	10.3467	0.16946	0.318701	*
CL527.Contig4_All	4088	0.883333	1.39	0.654055	0.373102	*
CL442.Contig2_All	3583	3.02667	2.61667	-0.21	0.298562	*
Unigene34813_All	241	0.01	0.303333	4.92283	0.348088	*
Unigene15372_All	582	0.86	0.656667	-0.389175	0.28194	*
CL6713.Contig2_All	229	0.01	0.35	5.12928	0.375515	*
CL1222.Contig9_All	3607	5.4	4.95	-0.125531	0.278087	*
CL7185.Contig2_All	1038	1.14333	1.09667	-0.060121	0.21895	*
Unigene36638_All	335	0.01	0.176667	4.14296	0.284321	*
Unigene3964_All	366	0.573333	0.71	0.308445	0.261117	*
Unigene18561_All	351	0.01	0.926667	6.53398	0.631852	*
Unigene38784_All	235	0.01	0.98	6.61471	0.649533	*
Unigene41911_All	341	0.71	0.64	-0.149747	0.234324	*
CL7795.Contig1_All	2048	6.19333	7.99333	0.368081	0.415427	*
CL108.Contig1_All	1551	0.873333	0.74	-0.239007	0.255821	*
Unigene40289_All	247	0.873333	0.01	-6.44846	0.612574	*
Unigene22744_All	482	0.576667	1.85667	1.68691	0.56398	*
Unigene32596_All	223	0.333333	0.01	-5.05889	0.364412	*
Unigene19745_All	559	2.35	2.14	-0.13505	0.261264	*
Unigene16754_All	1642	1.07667	1.55667	0.531888	0.356313	*
Unigene39622_All	224	0.713333	0.01	-6.1565	0.55023	*
Unigene50099_All	316	0.41	0.736667	0.845388	0.334898	*
Unigene14164_All	1356	0.01	0.06	2.58496	0.229558	*
Unigene7487_All	1209	0.613333	0.806667	0.395301	0.27926	*
CL4266.Contig1_All	1345	0.103333	0.913333	3.14384	0.502428	*
CL3937.Contig3_All	1207	0.48	0.44	-0.125531	0.222322	*
CL1637.Contig3_All	664	0.8	0.853333	0.0931094	0.223258	*
Unigene42747_All	215	1.31667	0.01	-7.04075	0.736539	*
Unigene502_All	788	0.46	0.99	1.10579	0.407188	*
Unigene39023_All	249	0.01	0.873333	6.44846	0.612574	*
CL992.Contig4_All	3047	0.86	0.273333	-1.65368	0.435732	*
CL4090.Contig5_All	1723	3.96	2.48667	-0.671287	0.479304	*
CL5.Contig6_All	13661	2.96	3.16667	0.0973678	0.250709	*
Unigene34747_All	311	0.183333	0.01	-4.1964	0.284935	*
Unigene8316_All	908	1.46	1.30667	-0.160077	0.254741	*
Unigene26020_All	264	0.01	0.496667	5.63421	0.452379	*
CL5889.Contig1_All	872	0.486667	0.783333	0.686692	0.322089	*
CL2351.Contig2_All	1948	1.48	0.86	-0.783189	0.403816	*
Unigene25603_All	267	0.733333	0.726667	-0.0131754	0.199333	*
Unigene33614_All	229	0.626667	0.01	-5.96963	0.514266	*
Unigene4919_All	2150	0.75	1.03667	0.46699	0.310207	*
CL7517.Contig2_All	2520	4.47667	8.6	0.941912	0.606359	*
CL3974.Contig1_All	501	1.97667	1.05333	-0.908108	0.461726	*
Unigene23822_All	2853	11.6367	0.67	-4.11837	0.783172	*
Unigene4460_All	555	0.45	0.47	0.0627358	0.209327	*
CL6120.Contig11_All	3197	0.87	0.976667	0.166851	0.246653	*
Unigene25984_All	1657	0.466667	5.62667	3.59182	0.748641	*
Unigene20474_All	860	0.01	1.07	6.74147	0.675955	*
CL7203.Contig1_All	1462	0.39	0.9	1.20645	0.404254	*
CL11.Contig78_All	2676	5.68	6.40333	0.172932	0.305917	*
Unigene16553_All	3370	5.57333	5.69	0.0298882	0.214877	*
CL2093.Contig3_All	2249	24.7233	23.9167	-0.0478569	0.240824	*
Unigene50015_All	212	0.01	0.783333	6.29155	0.578507	*
Unigene29954_All	334	0.163333	0.01	-4.02975	0.274979	*
CL2454.Contig1_All	409	0.01	0.133333	3.73697	0.260709	*
CL113.Contig7_All	3186	2.00667	1.58667	-0.338802	0.323016	*
Unigene8809_All	318	0.206667	0.183333	-0.172837	0.212205	*
Unigene11245_All	456	0.106667	0.106667	0	0.196739	*
CL7563.Contig2_All	1153	124.25	236.97	0.931459	0.657031	*
Unigene11009_All	844	0.666667	0.66	-0.0144996	0.199333	*
Unigene19517_All	1153	7.36	5.39	-0.44942	0.446426	*
Unigene27833_All	245	0.01	0.856667	6.42066	0.607704	*
Unigene8503_All	727	0.34	0.82	1.27009	0.396291	*
Unigene41672_All	247	0.296667	0.01	-4.89077	0.346858	*
Unigene1585_All	525	0.426667	0.33	-0.370643	0.248428	*
CL8508.Contig2_All	274	0.01	0.47	5.55459	0.438947	*
Unigene48412_All	434	0.01	0.113333	3.5025	0.251834	*
CL7467.Contig1_All	1089	1.02333	0.93	-0.137974	0.239213	*
CL8394.Contig1_All	592	0.22	0.153333	-0.520832	0.237372	*
Unigene14858_All	1244	42.5867	48.93	0.200317	0.362774	*
CL2367.Contig2_All	3283	0.243333	0.363333	0.57836	0.257041	*
CL971.Contig7_All	3362	1.84333	1.90667	0.0487357	0.218014	*
Unigene19698_All	2693	8.29333	7.77	-0.0940375	0.262752	*
Unigene15571_All	478	0.286667	0.846667	1.56242	0.424752	*
CL2443.Contig1_All	2396	1.57667	1.68667	0.0972972	0.238027	*
Unigene1977_All	1797	0.01	0.343333	5.10154	0.370001	*
Unigene21299_All	4542	4.38	4.24333	-0.0457329	0.226593	*
Unigene37490_All	224	0.01	0.363333	5.18322	0.381035	*
Unigene6426_All	556	1.3	0.233333	-2.47805	0.551831	*
Unigene50334_All	234	0.01	0.323333	5.01495	0.35888	*
Unigene19788_All	370	2.53	2.10667	-0.264175	0.309968	*
CL8422.Contig3_All	1562	23.78	36.0167	0.598916	0.561266	*
Unigene12030_All	707	1.32333	0.9	-0.55618	0.347215	*
Unigene11414_All	244	0.303333	0.293333	-0.048363	0.203411	*
Unigene37860_All	319	0.01	0.373333	5.22239	0.386365	*
CL2058.Contig5_All	234	0.603333	0.01	-5.91488	0.502325	*
CL933.Contig1_All	2770	13.5167	14.6967	0.12075	0.29192	*
CL419.Contig1_All	1204	0.01	0.19	4.24793	0.289959	*
Unigene13058_All	843	0.743333	0.636667	-0.223471	0.249262	*
CL7991.Contig1_All	3802	33.1267	24.7833	-0.418623	0.485451	*
Unigene26250_All	419	0.01	0.686667	6.10154	0.540357	*
Unigene19231_All	1534	3.63	3.05667	-0.24801	0.32197	*
Unigene14155_All	1651	0.58	0.53	-0.130061	0.226312	*
Unigene6649_All	255	0.01	0.283333	4.82443	0.337255	*
Unigene25101_All	301	0.193333	0.403333	1.06088	0.295792	*
CL3709.Contig3_All	971	1.38667	1.13667	-0.286812	0.288113	*
CL1552.Contig2_All	3039	0.803333	0.813333	0.017848	0.200548	*
Unigene29560_All	219	0.01	0.363333	5.18322	0.381035	*
Unigene24846_All	707	0.576667	0.4	-0.527738	0.278972	*
Unigene25302_All	278	0.01	0.456667	5.51307	0.432375	*
Unigene23622_All	546	0.8	1.01667	0.345775	0.285194	*
Unigene16715_All	704	0.24	0.01	-4.58496	0.315708	*
Unigene24389_All	845	21.37	10.02	-1.0927	0.67449	*
Unigene10700_All	651	0.713333	0.693333	-0.0410273	0.206188	*
CL7634.Contig1_All	2639	5.12333	5.81333	0.182283	0.308251	*
CL2807.Contig2_All	2007	2.33333	0.65	-1.84388	0.607797	*
CL5632.Contig1_All	1716	5.97	9.85667	0.723369	0.55863	*
CL5700.Contig3_All	1239	23.5967	25.37	0.10454	0.283443	*
CL3168.Contig4_All	1798	1.85	1.97667	0.0955443	0.241172	*
Unigene46811_All	235	0.01	0.32	5	0.35888	*
Unigene37901_All	289	0.01	0.43	5.42626	0.418376	*
CL3164.Contig2_All	321	0.183333	0.9	2.29546	0.477038	*
Unigene279_All	2175	0.456667	1.46667	1.68333	0.526898	*
Unigene10972_All	390	0.78	0.653333	-0.255655	0.256528	*
Unigene3069_All	1620	1.11667	2.09333	0.906603	0.469256	*
Unigene9714_All	3318	9.35333	4.77	-0.971491	0.618906	*
CL1990.Contig1_All	1950	1.35333	0.773333	-0.807355	0.397875	*
Unigene42874_All	261	0.296667	0.01	-4.89077	0.346858	*
CL5663.Contig1_All	552	1.17	0.0833333	-3.81147	0.561315	*
CL717.Contig1_All	1951	3.45667	4.68667	0.439181	0.414095	*
Unigene48308_All	290	0.206667	0.633333	1.61566	0.384223	*
Unigene17008_All	905	1.98667	7.24	1.86564	0.71397	*
Unigene18186_All	1017	1.19667	0.0766667	-3.96428	0.567073	*
CL853.Contig5_All	1330	2.68667	4.31333	0.682986	0.49013	*
CL2529.Contig7_All	1824	0.45	1.44	1.67807	0.523725	*
Unigene3869_All	2636	0.826667	1.01667	0.298469	0.27516	*
Unigene42480_All	1345	0.0733333	0.246667	1.75002	0.279967	*
Unigene22174_All	1922	8.86	8.17333	-0.116382	0.282615	*
Unigene18925_All	2819	4.01	2.73333	-0.552941	0.443824	*
Unigene48196_All	247	0.01	0.573333	5.8413	0.488071	*
CL3897.Contig1_All	407	0.01	0.28	4.80735	0.337255	*
Unigene48791_All	228	0.01	0.673333	6.07325	0.533099	*
CL6756.Contig1_All	919	27.94	27.68	-0.0134881	0.206166	*
Unigene24324_All	680	4.30333	2.24667	-0.937669	0.554039	*
Unigene41782_All	222	0.366667	0.01	-5.1964	0.384993	*
Unigene15961_All	378	0.43	0.14	-1.61891	0.330517	*
CL6.Contig64_All	1277	0.09	0.01	-3.16993	0.243282	*
Unigene32683_All	355	0.436667	0.01	-5.44846	0.422082	*
Unigene28227_All	391	0.01	0.506667	5.66297	0.457283	*
CL5191.Contig1_All	473	0.11	1.44	3.71049	0.596702	*
Unigene49948_All	229	0.01	0.986667	6.62449	0.651396	*
Unigene49522_All	219	0.01	0.37	5.20945	0.386365	*
CL5101.Contig3_All	3371	2.21	1.53667	-0.524242	0.383852	*
Unigene31202_All	315	0.18	0.01	-4.16993	0.284935	*
Unigene4742_All	1130	2.02333	2.68333	0.407292	0.364158	*
Unigene19719_All	1062	0.81	1.00333	0.308807	0.275703	*
Unigene36815_All	244	0.01	0.91	6.50779	0.626226	*
CL4037.Contig2_All	984	12.6033	12.6967	0.0106444	0.204345	*
CL871.Contig1_All	2058	5.40333	6.88333	0.349258	0.398628	*
Unigene11924_All	3785	3.16667	3.99	0.333424	0.361051	*
Unigene42553_All	390	0.816667	0.01	-6.35168	0.592822	*
Unigene956_All	1075	28.8167	24.1533	-0.254681	0.389695	*
Unigene41252_All	222	0.726667	0.01	-6.18322	0.557117	*
Unigene19782_All	1013	43.4067	41.4467	-0.0666606	0.261647	*
CL3544.Contig4_All	1336	0.473333	0.833333	0.816037	0.343528	*
Unigene17620_All	1654	8.19667	8.18333	-0.00234871	0.197677	*
CL8608.Contig1_All	2640	1.74	1.98	0.186413	0.27429	*
CL1158.Contig4_All	267	0.503333	0.486667	-0.0485802	0.207968	*
Unigene19521_All	537	1.14	0.493333	-1.2084	0.440692	*
CL2469.Contig2_All	1728	3.12333	1.57667	-0.986209	0.534187	*
Unigene28407_All	805	0.01	1.01333	6.66297	0.658611	*
CL6311.Contig2_All	830	1.65	0.83	-0.991283	0.457352	*
Unigene42407_All	638	1.15	0.336667	-1.77224	0.492274	*
Unigene18487_All	318	0.57	0.01	-5.83289	0.488071	*
Unigene3694_All	4151	2.61667	4.29667	0.715488	0.499577	*
CL94.Contig6_All	1465	6.29667	5.02667	-0.324986	0.381064	*
CL2249.Contig12_All	2730	2.31333	3.07667	0.411395	0.374104	*
CL1331.Contig1_All	3075	10.8533	11.8267	0.123905	0.288844	*
CL1833.Contig2_All	383	0.14	0.01	-3.80735	0.265236	*
Unigene45131_All	226	1.18	0.01	-6.88264	0.705393	*
Unigene5966_All	1191	3.47667	4.23	0.282953	0.343115	*
Unigene17664_All	1657	17.66	18.86	0.0948443	0.273021	*
CL7140.Contig2_All	1112	0.236667	0.753333	1.67043	0.414554	*
Unigene28957_All	210	0.01	0.783333	6.29155	0.578507	*
Unigene17272_All	907	9.78	6.01333	-0.70167	0.552648	*
Unigene36045_All	512	0.09	0.536667	2.57603	0.394367	*
CL3383.Contig4_All	2369	1.61667	1.21333	-0.414046	0.328644	*
Unigene19011_All	1977	0.76	1.25667	0.725531	0.37604	*
CL2321.Contig2_All	1503	5.48667	9.22	0.748837	0.563002	*
Unigene38165_All	239	0.01	0.32	5	0.35888	*
Unigene22106_All	3512	7.56667	9.85333	0.380954	0.430373	*
Unigene7925_All	942	104.387	87.5133	-0.254363	0.399973	*
CL2692.Contig2_All	823	15.4867	12.9333	-0.259933	0.382761	*
CL2327.Contig5_All	2674	0.546667	0.74	0.436864	0.280468	*
Unigene24079_All	356	0.15	0.616667	2.03953	0.400279	*
Unigene14949_All	864	1.19	1.81333	0.607683	0.388695	*
Unigene46091_All	293	0.01	0.416667	5.38082	0.411547	*
Unigene14221_All	1089	0.01	0.383333	5.26053	0.391614	*
Unigene13415_All	465	0.313333	0.01	-4.96963	0.353442	*
Unigene46630_All	250	0.01	0.56	5.80735	0.483436	*
Unigene41881_All	238	0.63	0.01	-5.97728	0.515701	*
Unigene3398_All	828	0.11	0.176667	0.683526	0.237477	*
CL5070.Contig4_All	2385	0.52	0.28	-0.893085	0.304672	*
CL1487.Contig4_All	2247	2.08333	2.11	0.0183493	0.204423	*
Unigene3833_All	1495	1.11667	3.07333	1.46061	0.604291	*
Unigene41974_All	528	6.23	0.99	-2.65373	0.739714	*
Unigene22246_All	777	0.503333	1.81	1.8464	0.572488	*
CL5721.Contig1_All	2575	8.72	5.52333	-0.658789	0.534451	*
Unigene25698_All	269	0.01	0.726667	6.18322	0.557117	*
Unigene36825_All	293	0.01	0.63	5.97728	0.515701	*
Unigene30165_All	248	0.806667	0.01	-6.3339	0.589071	*
Unigene5182_All	790	0.943333	0.196667	-2.26202	0.484429	*
CL4525.Contig1_All	208	0.01	0.816667	6.35168	0.592822	*
CL2315.Contig2_All	624	1.00667	0.463333	-1.11946	0.410229	*
Unigene20370_All	283	0.01	0.653333	6.02975	0.524238	*
Unigene7648_All	1642	12.4333	10.9667	-0.181088	0.329397	*
Unigene23520_All	379	0.01	1.07	6.74147	0.675955	*
Unigene6818_All	391	2.45	2.39667	-0.0317525	0.209508	*
Unigene47287_All	277	0.01	0.233333	4.54432	0.310481	*
Unigene21082_All	439	0.01	0.533333	5.73697	0.46872	*
Unigene32485_All	255	0.513333	0.01	-5.68182	0.458904	*
CL8305.Contig2_All	2100	12.7433	12.31	-0.0499119	0.236957	*
CL6739.Contig2_All	2180	13.9033	8.88333	-0.646258	0.553433	*
CL3048.Contig2_All	3122	0.326667	0.45	0.462106	0.256252	*
CL62.Contig28_All	1380	6.90667	4.67667	-0.562509	0.486504	*
CL3895.Contig2_All	424	0.01	0.12	3.58496	0.256088	*
Unigene25959_All	366	0.143333	0.146667	0.0331669	0.196739	*
Unigene25496_All	395	0.126667	0.503333	1.99048	0.36695	*
CL3081.Contig2_All	1125	4.56333	3.57333	-0.352818	0.376691	*
Unigene15607_All	533	0.49	0.243333	-1.00985	0.311134	*
CL7300.Contig1_All	1025	0.113333	1.39333	3.6199	0.589607	*
CL1101.Contig2_All	2489	9.64667	8.62333	-0.161785	0.311217	*
Unigene42498_All	210	0.466667	0.01	-5.54432	0.437404	*
Unigene37971_All	234	0.01	0.333333	5.05889	0.364412	*
Unigene32973_All	232	0.613333	0.01	-5.9386	0.506902	*
Unigene19570_All	1177	9.43333	9.3	-0.0205369	0.210738	*
Unigene15391_All	376	1.67333	0.14	-3.57923	0.620256	*
Unigene1154_All	1930	46.8833	40.5967	-0.207714	0.369009	*
CL2604.Contig2_All	1274	7.33	11.4533	0.643882	0.542477	*
CL1735.Contig1_All	325	0.353333	0.01	-5.14296	0.375515	*
Unigene23095_All	256	0.306667	0.01	-4.9386	0.352169	*
CL6832.Contig1_All	827	158.74	207.013	0.383058	0.478043	*
CL318.Contig1_All	1083	2194.22	1646.91	-0.413952	0.493763	*
CL1093.Contig2_All	2311	6.34333	7.10333	0.163255	0.303469	*
CL3706.Contig3_All	558	0.56	0.01	-5.80735	0.483436	*
Unigene22668_All	424	0.333333	0.563333	0.757023	0.299592	*
Unigene10347_All	1057	3.2	3.73667	0.22368	0.31188	*
CL5784.Contig2_All	2040	0.813333	1.23333	0.600644	0.350159	*
Unigene44170_All	244	0.34	0.296667	-0.196692	0.223529	*
Unigene9535_All	2509	0.86	1.16333	0.435856	0.310679	*
Unigene13120_All	1062	0.276667	0.76	1.45785	0.398367	*
CL6310.Contig2_All	1383	0.01	0.546667	5.77259	0.477052	*
CL2257.Contig3_All	3708	15.8633	5.86667	-1.43508	0.708687	*
Unigene15180_All	2234	51.45	55.0033	0.096348	0.287539	*
CL4652.Contig3_All	1927	47.1967	17.1933	-1.45684	0.726774	*
Unigene18177_All	602	0.286667	0.76	1.40663	0.394616	*
Unigene6011_All	508	0.813333	0.693333	-0.230298	0.252574	*
Unigene13319_All	907	0.676667	0.21	-1.68806	0.398592	*
Unigene12877_All	2843	21.0067	23.3333	0.151545	0.320615	*
CL8228.Contig2_All	1230	1.69	1.03667	-0.705071	0.403697	*
Unigene47639_All	235	0.01	0.32	5	0.35888	*
Unigene13735_All	289	0.41	0.213333	-0.942515	0.290296	*
CL3673.Contig1_All	1637	28.8233	33.8433	0.231634	0.379202	*
CL50.Contig5_All	2684	0.146667	0.0166667	-3.1375	0.263457	*
Unigene43390_All	308	0.186667	0.01	-4.22239	0.289267	*
Unigene32547_All	239	0.576667	0.01	-5.84967	0.491286	*
CL2644.Contig3_All	2544	24.31	24.6967	0.0227664	0.214192	*
Unigene33525_All	218	0.35	0.01	-5.12928	0.375515	*
Unigene9215_All	417	0.123333	0.01	-3.62449	0.256088	*
Unigene7531_All	1179	1.7	1.17	-0.539026	0.366268	*
CL2408.Contig3_All	2209	5.91333	4.98333	-0.246861	0.34355	*
CL2283.Contig1_All	3084	13.33	5.5	-1.27717	0.68734	*
CL1622.Contig1_All	454	1.27	0.216667	-2.55128	0.549098	*
Unigene45332_All	260	0.59	0.01	-5.88264	0.497592	*
Unigene4990_All	866	0.67	0.69	0.0424353	0.206188	*
Unigene25680_All	379	1.04	0.01	-6.70044	0.667268	*
Unigene40537_All	342	0.326667	0.473333	0.535037	0.268192	*
CL6934.Contig1_All	1403	101.997	110.403	0.114262	0.297594	*
Unigene19324_All	983	0.65	0.453333	-0.519867	0.285553	*
Unigene19973_All	2603	32.7	56.24	0.782306	0.618158	*
Unigene39643_All	207	1.68333	0.01	-7.39518	0.794233	*
Unigene4688_All	1185	1.37667	3.14667	1.19265	0.574182	*
CL3837.Contig3_All	2057	16.8233	11.7633	-0.516167	0.512755	*
CL843.Contig2_All	626	0.15	0.0833333	-0.847997	0.237509	*
Unigene45985_All	286	0.01	0.23	4.52356	0.310481	*
Unigene38646_All	229	0.01	0.69	6.10852	0.541675	*
CL5336.Contig1_All	3904	35.6233	32.3133	-0.140693	0.317368	*
Unigene13600_All	257	0.256667	0.01	-4.68182	0.325454	*
CL313.Contig11_All	924	2.08333	0.366667	-2.50635	0.629722	*
Unigene20425_All	415	0.82	0.693333	-0.242075	0.255821	*
Unigene12121_All	3678	3.56333	5.09	0.514438	0.447604	*
Unigene16331_All	340	0.49	0.32	-0.61471	0.276458	*
Unigene36926_All	258	0.01	0.276667	4.79008	0.336081	*
CL751.Contig2_All	1297	0.823333	0.663333	-0.311743	0.267417	*
Unigene27882_All	315	0.01	0.37	5.20945	0.386365	*
CL4856.Contig1_All	2462	2.77	4.58667	0.72756	0.508053	*
Unigene27494_All	209	0.01	0.4	5.32193	0.402227	*
Unigene48099_All	247	0.01	0.29	4.85798	0.342685	*
Unigene23119_All	532	0.493333	0.166667	-1.5656	0.346228	*
CL1940.Contig1_All	325	3.12	4.00333	0.359656	0.372573	*
Unigene42788_All	240	1.03667	0.01	-6.69581	0.667268	*
CL1183.Contig3_All	1392	2.98333	2.72	-0.133319	0.264415	*
Unigene9952_All	3123	5.32667	2.71667	-0.971395	0.581255	*
Unigene29090_All	210	0.01	0.783333	6.29155	0.578507	*
CL3941.Contig3_All	1076	1.61333	1.07333	-0.587946	0.373172	*
Unigene19000_All	1891	6.97	7.98667	0.196435	0.32862	*
CL710.Contig6_All	2803	14.9667	15.79	0.0772582	0.262872	*
CL3348.Contig3_All	1161	0.776667	0.19	-2.0313	0.439294	*
CL5660.Contig2_All	1585	0.376667	1.38	1.87331	0.529766	*
Unigene12722_All	692	16.8467	14.8033	-0.186541	0.341548	*
CL2817.Contig1_All	2812	8.03	4.52667	-0.826951	0.574974	*
CL129.Contig1_All	1340	6.85667	7.13	0.0563947	0.239291	*
Unigene49407_All	278	0.01	0.233333	4.54432	0.310481	*
Unigene33259_All	281	0.216667	0.01	-4.43741	0.304547	*
Unigene5252_All	707	0.413333	0.343333	-0.267696	0.236737	*
Unigene30906_All	233	0.306667	0.01	-4.9386	0.352169	*
Unigene19980_All	2101	6.67667	16.3933	1.29591	0.695592	*
Unigene34205_All	209	0.38	0.01	-5.24793	0.391614	*
Unigene15801_All	477	0.86	0.103333	-3.05703	0.489873	*
Unigene1515_All	450	0.53	0.523333	-0.0182622	0.200548	*
CL6270.Contig1_All	1338	0.623333	0.136667	-2.18934	0.407457	*
Unigene1613_All	255	0.01	0.546667	5.77259	0.477052	*
Unigene12204_All	3255	2.73	3.21	0.233672	0.309665	*
CL1708.Contig2_All	9413	2.02667	2.15333	0.0874628	0.238771	*
Unigene9677_All	1753	1.16667	1.09333	-0.0936591	0.228583	*
Unigene14316_All	2932	0.826667	1.06333	0.363216	0.290991	*
CL6243.Contig2_All	1546	4.81667	11.66	1.27546	0.68237	*
CL8351.Contig1_All	370	0.296667	0.57	0.942119	0.316742	*
CL2116.Contig1_All	4072	83.3233	67.08	-0.312838	0.436279	*
Unigene3556_All	1396	0.583333	1.35667	1.21767	0.466268	*
Unigene19680_All	845	13.16	7.99667	-0.718689	0.57186	*
CL8649.Contig4_All	1862	6.05667	2.16667	-1.48305	0.668508	*
Unigene44788_All	218	0.43	0.01	-5.42626	0.418376	*
Unigene12495_All	274	0.27	0.01	-4.75489	0.331859	*
Unigene9675_All	1357	1.63333	1.32667	-0.300013	0.300579	*
Unigene39072_All	245	0.3	0.01	-4.90689	0.348088	*
Unigene16136_All	408	0.236667	0.716667	1.59845	0.400809	*
CL1929.Contig1_All	2051	10.7667	22.5967	1.06954	0.672067	*
Unigene44288_All	216	0.87	0.01	-6.44294	0.612574	*
Unigene7482_All	523	2.37667	1.09	-1.12461	0.53038	*
Unigene14846_All	581	0.663333	0.663333	0	0.196739	*
Unigene30047_All	541	0.896667	0.253333	-1.82353	0.451418	*
CL459.Contig2_All	3471	7.40667	8.41333	0.183853	0.319789	*
Unigene40607_All	282	0.23	0.01	-4.52356	0.310481	*
Unigene22250_All	2654	21.8933	22.3367	0.0289223	0.221486	*
Unigene13170_All	931	2.47	1.24667	-0.986435	0.506667	*
Unigene15901_All	364	0.866667	1.26667	0.547488	0.342159	*
CL2188.Contig4_All	1347	0.01	0.73	6.18982	0.558613	*
CL41.Contig8_All	999	0.19	0.01	-4.24793	0.289959	*
Unigene18141_All	690	0.416667	0.643333	0.626673	0.297917	*
CL1509.Contig9_All	1838	2.78	4.07333	0.551125	0.444487	*
CL891.Contig3_All	1986	2.94	1.68667	-0.801641	0.483262	*
Unigene13447_All	949	0.18	0.23	0.353637	0.228561	*
Unigene28002_All	263	0.01	0.5	5.64386	0.453836	*
Unigene49693_All	258	0.803333	0.526667	-0.609109	0.313635	*
CL286.Contig10_All	993	1.62667	1.55	-0.0696504	0.227165	*
Unigene31384_All	216	0.01	0.393333	5.29768	0.396885	*
Unigene13405_All	294	0.01	0.823333	6.3634	0.594323	*
Unigene29042_All	226	0.326667	0.01	-5.02975	0.363095	*
Unigene1839_All	244	0.963333	0.306667	-1.65136	0.454662	*
Unigene8561_All	338	0.16	0.496667	1.63421	0.350873	*
CL14.Contig1_All	2736	1.62333	1.50333	-0.110794	0.241509	*
Unigene4767_All	1780	0.43	0.333333	-0.367371	0.248428	*
CL6190.Contig1_All	742	0.423333	0.806667	0.930179	0.353413	*
CL4797.Contig3_All	1163	2.77	2.98	0.105426	0.253489	*
Unigene6833_All	459	0.01	0.303333	4.92283	0.348088	*
Unigene14643_All	951	1.63333	0.596667	-1.45282	0.519813	*
CL2805.Contig1_All	654	0.326667	0.07	-2.22239	0.318752	*
Unigene43900_All	242	1.02	0.01	-6.67243	0.661562	*
Unigene27413_All	379	0.01	0.403333	5.3339	0.402227	*
Unigene20567_All	748	10.1	15.4733	0.615429	0.547137	*
Unigene27905_All	206	0.01	0.816667	6.35168	0.592822	*
Unigene21896_All	1398	41.09	35.4933	-0.211239	0.368058	*
Unigene8294_All	1100	0.816667	0.436667	-0.903215	0.35201	*
Unigene10228_All	797	40.8733	34.9867	-0.224355	0.374852	*
Unigene43651_All	255	0.916667	0.01	-6.51833	0.629739	*
Unigene15135_All	1950	35.5867	40.25	0.177652	0.347149	*
Unigene4441_All	2477	1.77	1.51	-0.229201	0.283277	*
CL1845.Contig2_All	2172	5.08667	7.35667	0.532332	0.479199	*
Unigene34898_All	317	0.18	0.01	-4.16993	0.284935	*
CL1830.Contig1_All	559	1.15333	0.913333	-0.336596	0.289607	*
Unigene8697_All	398	0.25	0.746667	1.57854	0.407146	*
Unigene10669_All	702	0.51	1.32667	1.37924	0.481324	*
CL371.Contig15_All	719	0.606667	0.943333	0.636864	0.332448	*
CL5387.Contig2_All	4556	10.0567	15.5967	0.633086	0.551315	*
CL2073.Contig3_All	2141	3.75333	1.52667	-1.29779	0.607141	*
CL2196.Contig1_All	1054	3.96	1.77333	-1.15904	0.593348	*
Unigene24834_All	925	1.01333	0.61	-0.732228	0.352034	*
CL5358.Contig2_All	1777	6.88667	4.5	-0.613881	0.503594	*
CL2486.Contig2_All	664	0.493333	0.546667	0.148099	0.227096	*
Unigene3297_All	1141	1.56333	2.12333	0.441705	0.357472	*
Unigene50292_All	213	0.01	0.393333	5.29768	0.396885	*
CL2717.Contig1_All	706	1.30333	2.15333	0.724366	0.433145	*
Unigene12092_All	1350	303.353	239.387	-0.341656	0.456386	*
Unigene31115_All	282	0.426667	0.01	-5.41504	0.416874	*
CL1475.Contig2_All	1683	3.57	2.37333	-0.589009	0.446641	*
Unigene46669_All	294	0.01	1.02667	6.68182	0.663515	*
CL7734.Contig2_All	252	0.283333	0.01	-4.82443	0.337255	*
Unigene7608_All	861	0.816667	0.76	-0.103748	0.227273	*
Unigene42914_All	201	0.516667	0.01	-5.69116	0.46229	*
CL1188.Contig21_All	3810	0.523333	0.01	-5.70966	0.463972	*
Unigene48471_All	238	0.01	0.616667	5.94642	0.511249	*
Unigene21009_All	488	0.01	0.83	6.37504	0.597993	*
CL4148.Contig5_All	2549	2.43	1.88	-0.370224	0.345166	*
Unigene16800_All	1826	0.576667	0.986667	0.774825	0.356107	*
Unigene18355_All	312	0.183333	0.19	0.0515303	0.203411	*
Unigene10035_All	1929	4.41667	6.74667	0.611217	0.501807	*
CL6215.Contig2_All	2605	0.203333	0.17	-0.258312	0.218376	*
Unigene7691_All	702	0.583333	0.686667	0.235289	0.246905	*
Unigene19059_All	2692	2.82667	2.66667	-0.0840643	0.240052	*
CL8456.Contig1_All	11522	7.53333	7.55333	0.00382509	0.198127	*
CL8416.Contig1_All	981	42.2633	28.6867	-0.559026	0.549098	*
Unigene38499_All	457	0.21	0.836667	1.99426	0.450244	*
Unigene4337_All	721	0.383333	0.256667	-0.578704	0.260806	*
Unigene12440_All	1854	10.92	9.24	-0.241008	0.361222	*
Unigene17277_All	480	2.19667	2.93333	0.417225	0.37471	*
Unigene24954_All	621	0.27	0.86	1.67138	0.436113	*
Unigene22407_All	458	0.823333	0.51	-0.690979	0.325172	*
Unigene29448_All	225	0.01	0.343333	5.10154	0.370001	*
CL8551.Contig4_All	1629	0.61	0.09	-2.76081	0.418544	*
CL343.Contig21_All	1390	1.85	0.626667	-1.56176	0.549844	*
CL133.Contig2_All	1600	131.567	149.263	0.182066	0.353129	*
CL61.Contig37_All	1639	62.5133	50.23	-0.315615	0.440062	*
CL4901.Contig6_All	6510	8.24	7.77667	-0.0834924	0.25609	*
Unigene20318_All	587	0.436667	0.426667	-0.033423	0.201604	*
Unigene38812_All	265	0.01	0.263333	4.71882	0.326478	*
Unigene23956_All	2221	2.10333	2.39333	0.186344	0.281189	*
Unigene47792_All	342	0.01	0.633333	5.98489	0.515701	*
CL5311.Contig1_All	2486	2.39333	2.6	0.11949	0.256247	*
Unigene44430_All	246	0.333333	0.01	-5.05889	0.364412	*
Unigene37399_All	333	0.01	0.176667	4.14296	0.284321	*
Unigene8626_All	495	0.463333	0.453333	-0.0314782	0.201604	*
CL5531.Contig2_All	1234	6.87	9.04667	0.397076	0.43513	*
CL712.Contig3_All	407	0.01	0.72	6.16993	0.554457	*
CL1686.Contig4_All	4481	2.07333	4.68333	1.17558	0.612122	*
Unigene20695_All	588	0.693333	1.57667	1.18526	0.484402	*
Unigene41061_All	231	0.67	0.01	-6.06609	0.533099	*
CL62.Contig19_All	2400	0.206667	0.553333	1.42084	0.353217	*
Unigene29226_All	241	0.31	0.313333	0.01543	0.196739	*
CL341.Contig1_All	2031	9.46667	9.52333	0.00861011	0.203391	*
Unigene28201_All	207	0.01	0.406667	5.34577	0.406166	*
Unigene13309_All	570	0.01	0.596667	5.89885	0.500709	*
Unigene9646_All	397	1.02333	0.39	-1.39173	0.439802	*
Unigene17270_All	830	39.64	57.6367	0.54003	0.544978	*
CL8624.Contig1_All	4745	3.95333	3.59	-0.139086	0.276031	*
Unigene25178_All	700	0.47	0.75	0.67423	0.315337	*
Unigene16985_All	2633	7.76	6.75	-0.201169	0.328258	*
CL7132.Contig2_All	2387	4.97667	3.44	-0.532771	0.453462	*
Unigene4892_All	4097	1.38667	3.83667	1.46823	0.62893	*
Unigene44753_All	240	0.35	0.01	-5.12928	0.375515	*
CL1917.Contig3_All	2331	7.96667	7.86333	-0.0188352	0.209691	*
Unigene22461_All	612	0.633333	0.47	-0.430304	0.270385	*
CL1272.Contig2_All	3326	0.01	0.553333	5.79008	0.478561	*
Unigene25766_All	1512	7.79667	8.72667	0.162573	0.308892	*
Unigene17668_All	1803	12.1467	13.6067	0.163753	0.319014	*
CL86.Contig4_All	4462	5.75667	8.09667	0.492094	0.468872	*
CL2229.Contig2_All	348	0.746667	0.01	-6.22239	0.565271	*
Unigene35192_All	2028	5.95333	3.92667	-0.600393	0.490196	*
CL5269.Contig1_All	948	0.0866667	1.18667	3.77529	0.562667	*
Unigene8608_All	390	0.39	1.17333	1.58907	0.481155	*
CL2435.Contig1_All	331	1.01333	0.5	-1.01911	0.396279	*
CL1667.Contig2_All	1786	1.35	0.773333	-0.803797	0.397352	*
Unigene18831_All	735	0.553333	1.07333	0.955877	0.394726	*
Unigene4952_All	307	0.396667	0.193333	-1.03684	0.291614	*
Unigene17431_All	1015	76.5167	91.7767	0.262353	0.405831	*
Unigene16000_All	735	0.493333	0.06	-3.03953	0.387575	*
Unigene48343_All	262	0.01	0.26	4.70044	0.326478	*
Unigene1222_All	1700	159.643	169.677	0.0879359	0.281201	*
CL4655.Contig1_All	2061	18.0633	16.4067	-0.138782	0.309537	*
Unigene8936_All	244	0.01	0.293333	4.87447	0.342685	*
Unigene23509_All	867	3.09333	2.90333	-0.0914521	0.245692	*
CL4969.Contig1_All	1831	2.91667	3.30667	0.181057	0.289433	*
Unigene38718_All	347	0.01	0.473333	5.56478	0.438947	*
Unigene7573_All	1104	0.67	0.993333	0.568117	0.323527	*
Unigene2850_All	682	1.19	1.95	0.712513	0.420349	*
Unigene21328_All	510	1.23333	0.446667	-1.46529	0.478248	*
Unigene49318_All	268	0.236667	0.01	-4.56478	0.314728	*
CL1403.Contig15_All	3205	1.57667	0.86	-0.874469	0.428255	*
Unigene3412_All	472	0.686667	0.966667	0.493409	0.30854	*
Unigene17380_All	423	0.24	2.15667	3.1677	0.651655	*
Unigene33286_All	276	0.443333	0.01	-5.47032	0.423559	*
Unigene47702_All	243	0.01	0.593333	5.89077	0.497592	*
CL698.Contig2_All	2952	17.1767	21.6367	0.333028	0.430884	*
CL4449.Contig2_All	2279	1.25667	1.89333	0.591326	0.38969	*
CL3425.Contig2_All	1238	0.68	0.803333	0.240464	0.252997	*
Unigene23265_All	382	0.676667	0.01	-6.08037	0.535966	*
CL6583.Contig2_All	460	0.623333	0.3	-1.05504	0.338886	*
CL5556.Contig2_All	2060	1.48333	0.453333	-1.7102	0.531072	*
Unigene15375_All	591	0.286667	0.783333	1.45025	0.40442	*
Unigene41843_All	229	0.316667	0.01	-4.98489	0.357574	*
CL790.Contig4_All	1300	0.9	1.68333	0.903324	0.44092	*
Unigene8555_All	515	0.73	0.01	-6.18982	0.558613	*
Unigene35339_All	271	0.01	0.253333	4.66297	0.321163	*
Unigene4875_All	2109	1.47667	0.716667	-1.04297	0.452616	*
Unigene47003_All	388	0.01	0.9	6.49185	0.622869	*
Unigene25078_All	409	0.01	0.713333	6.1565	0.55023	*
Unigene12003_All	2030	1.17	1.2	0.0365259	0.208745	*
Unigene4947_All	1683	0.606667	1.14333	0.91427	0.395069	*
CL2339.Contig8_All	921	0.986667	0.863333	-0.192645	0.250418	*
Unigene34689_All	234	0.303333	0.01	-4.92283	0.348088	*
CL32.Contig18_All	1496	0.156667	0.923333	2.55915	0.490998	*
Unigene37895_All	270	0.69	0.01	-6.10852	0.541675	*
Unigene41080_All	243	0.306667	0.01	-4.9386	0.352169	*
CL7452.Contig1_All	372	0.47	0.01	-5.55459	0.438947	*
Unigene15035_All	996	63.74	63.3267	-0.00938588	0.206633	*
Unigene9227_All	361	1.18333	0.01	-6.88671	0.705393	*
Unigene25658_All	500	0.446667	0.446667	3.2e-16	0.196739	*
Unigene3305_All	3303	0.523333	1.14667	1.13164	0.431055	*
CL99.Contig2_All	4514	0.63	0.73	0.212545	0.245995	*
Unigene17811_All	1040	1.21333	0.356667	-1.76633	0.502474	*
Unigene25935_All	680	1.04667	1.36667	0.384859	0.310584	*
Unigene9026_All	360	0.01	0.15	3.90689	0.270124	*
CL3594.Contig3_All	1817	3.44	4.25667	0.307316	0.355943	*
Unigene16337_All	450	0.01	0.21	4.39232	0.30034	*
Unigene18094_All	358	0.89	0.156667	-2.50611	0.480744	*
Unigene11627_All	248	0.58	0.01	-5.85798	0.492705	*
CL1111.Contig1_All	1699	3.90333	2.14333	-0.86485	0.526009	*
Unigene40395_All	230	0.34	0.01	-5.08746	0.370001	*
Unigene1121_All	2385	23.88	36.2667	0.602841	0.56144	*
CL5947.Contig2_All	901	20.73	1.98667	-3.3833	0.788023	*
CL7742.Contig4_All	216	0.706667	0.01	-6.14296	0.5489	*
Unigene47822_All	237	0.01	0.623333	5.96193	0.511249	*
Unigene25897_All	387	0.256667	1.43667	2.48476	0.5692	*
Unigene19471_All	2365	6.67667	10.15	0.60428	0.522957	*
Unigene19405_All	1428	41.1533	5.55	-2.89045	0.789262	*
CL1303.Contig1_All	2206	15.88	15.73	-0.0136922	0.205391	*
Unigene20531_All	706	1.24333	0.956667	-0.378125	0.304154	*
Unigene10728_All	866	0.666667	0.316667	-1.074	0.350235	*
Unigene2439_All	2788	1.87333	3.08667	0.720442	0.469028	*
CL6140.Contig1_All	2853	12.3	7.40333	-0.732411	0.572043	*
CL7885.Contig1_All	4368	3.40667	5.83333	0.77596	0.540465	*
CL1686.Contig8_All	3064	1.78333	2.93333	0.717965	0.46406	*
Unigene46747_All	321	0.203333	0.53	1.38215	0.345343	*
Unigene13430_All	323	0.346667	0.18	-0.945552	0.278397	*
CL5647.Contig4_All	2448	4.18667	2.37	-0.820915	0.522855	*
CL1139.Contig7_All	1224	12.3667	5.10333	-1.27694	0.684654	*
Unigene13590_All	566	0.706667	0.78	0.142444	0.233698	*
Unigene13243_All	574	0.543333	0.733333	0.432632	0.280192	*
Unigene23570_All	5575	0.363333	0.406667	0.162553	0.223097	*
CL1605.Contig4_All	227	0.01	1.01667	6.6677	0.661562	*
CL1605.Contig3_All	2086	30.5067	34.8667	0.192724	0.353002	*
Unigene49961_All	261	0.01	0.77	6.26679	0.574693	*
Unigene41493_All	206	0.853333	0.01	-6.41504	0.605408	*
CL3637.Contig2_All	2228	8.05333	7.10667	-0.180413	0.318058	*
Unigene46956_All	251	0.01	0.28	4.80735	0.337255	*
CL2664.Contig3_All	429	1.21333	0.31	-1.96864	0.513779	*
CL1939.Contig1_All	1993	3.82333	5.58333	0.546296	0.468075	*
Unigene44431_All	243	0.676667	0.01	-6.08037	0.535966	*
CL1461.Contig1_All	2410	5.78667	4.73667	-0.28886	0.36251	*
CL4794.Contig2_All	1585	15.8833	13.5267	-0.231707	0.365813	*
Unigene25364_All	364	0.01	0.29	4.85798	0.342685	*
CL4382.Contig1_All	1780	16.3833	18.9333	0.2087	0.357	*
Unigene14390_All	1775	1.48	1.40667	-0.0733167	0.225375	*
Unigene30198_All	211	0.373333	0.01	-5.22239	0.386365	*
CL8415.Contig5_All	2575	130.377	110.353	-0.240555	0.394098	*
Unigene1423_All	366	0.296667	0.706667	1.25219	0.37361	*
Unigene47237_All	232	0.01	0.97	6.59991	0.646318	*
Unigene1898_All	273	0.72	0.24	-1.58496	0.400809	*
Unigene15107_All	1974	21.33	25.6533	0.266262	0.399724	*
Unigene298_All	3038	26.29	24.79	-0.0847559	0.267923	*
CL2241.Contig2_All	4071	74.05	81.4033	0.136588	0.321512	*
Unigene19294_All	3006	2.22667	3.47	0.64005	0.458931	*
Unigene15676_All	497	0.186667	0.183333	-0.0259952	0.196739	*
Unigene23919_All	1279	0.82	0.903333	0.139635	0.236702	*
Unigene24011_All	1497	15.3833	5.55	-1.47081	0.710924	*
Unigene17390_All	795	0.85	1.12667	0.406526	0.30375	*
CL1968.Contig6_All	1444	8.63667	7.82667	-0.142077	0.296144	*
Unigene19627_All	1391	25.8367	21.2967	-0.278792	0.406017	*
CL893.Contig4_All	520	0.01	0.253333	4.66297	0.321163	*
Unigene22085_All	4477	18.0533	25.2233	0.482494	0.507885	*
Unigene10517_All	2113	15.1833	10.9567	-0.47068	0.489089	*
Unigene47932_All	396	0.143333	0.623333	2.12063	0.403992	*
CL540.Contig2_All	2019	86.3067	64	-0.4314	0.49987	*
CL2679.Contig4_All	1088	0.796667	0.506667	-0.652939	0.31795	*
Unigene23760_All	2969	0.583333	2.53667	2.12054	0.637517	*
Unigene29887_All	542	0.166667	0.01	-4.05889	0.27947	*
CL5395.Contig1_All	4056	0.583333	0.653333	0.163499	0.234717	*
CL296.Contig3_All	1651	23.8267	25.5733	0.102063	0.28336	*
Unigene48226_All	334	0.163333	0.66	2.01465	0.410259	*
Unigene22727_All	503	0.91	0.0933333	-3.2854	0.505239	*
CL8211.Contig1_All	689	0.14	0.22	0.652077	0.24169	*
CL188.Contig2_All	1645	0.303333	1.21	1.99603	0.516593	*
CL2391.Contig5_All	3797	7.38667	8.32667	0.172816	0.313635	*
CL8059.Contig1_All	344	0.01	0.163333	4.02975	0.274979	*
Unigene5211_All	1353	5.09667	2.97667	-0.775856	0.529426	*
Unigene6058_All	567	0.45	0.226667	-0.989353	0.298499	*
Unigene17451_All	1652	6.68667	16.23	1.2793	0.693348	*
Unigene9322_All	308	0.01	0.193333	4.27302	0.289959	*
Unigene50336_All	215	0.01	0.383333	5.26053	0.391614	*
Unigene26181_All	217	0.01	0.37	5.20945	0.386365	*
Unigene19967_All	2104	12.9133	19.93	0.62608	0.558882	*
CL7234.Contig1_All	527	14.2267	22.52	0.662609	0.572192	*
Unigene23615_All	3192	0.93	0.89	-0.0634254	0.216373	*
CL4646.Contig8_All	7010	4.54667	5.27667	0.214818	0.320522	*
Unigene12832_All	1996	11.7867	15.4933	0.394492	0.452834	*
Unigene36697_All	243	0.676667	0.01	-6.08037	0.535966	*
Unigene42043_All	992	1.93333	2.80667	0.537767	0.41018	*
CL351.Contig7_All	3298	3.88667	8.28333	1.09168	0.638913	*
Unigene27403_All	263	0.01	0.5	5.64386	0.453836	*
Unigene3425_All	2699	1.13	1.30667	0.209568	0.266197	*
Unigene10406_All	1667	7.11333	7.96333	0.162847	0.306452	*
Unigene11418_All	261	0.25	0.01	-4.64386	0.321163	*
Unigene11693_All	463	0.596667	0.69	0.209671	0.242822	*
Unigene39042_All	210	0.01	0.416667	5.38082	0.411547	*
CL3898.Contig1_All	2724	0.506667	0.373333	-0.440573	0.25964	*
CL3092.Contig3_All	4365	1.77333	1.88	0.0842689	0.233942	*
CL5022.Contig2_All	1608	0.446667	0.01	-5.48113	0.427224	*
CL4716.Contig2_All	1768	15.1533	18.49	0.28711	0.404699	*
CL1973.Contig1_All	459	0.2	0.82	2.03562	0.448215	*
CL1702.Contig6_All	3664	9.50333	9.14	-0.0562395	0.242489	*
Unigene24798_All	703	0.353333	0.796667	1.17295	0.382563	*
Unigene8600_All	449	0.216667	0.516667	1.25376	0.333057	*
Unigene49207_All	329	0.01	0.173333	4.11548	0.280079	*
CL7890.Contig2_All	3891	20.3633	22.7233	0.158201	0.32695	*
Unigene23955_All	1774	1.28	0.333333	-1.94111	0.522515	*
Unigene11883_All	8989	7.86333	6.92	-0.184369	0.317733	*
Unigene29574_All	209	0.01	0.4	5.32193	0.402227	*
Unigene15508_All	472	0.78	0.576667	-0.435736	0.283583	*
CL7251.Contig2_All	300	0.01	0.806667	6.3339	0.589071	*
CL3109.Contig1_All	1943	3.45667	2.38	-0.53842	0.428338	*
CL3896.Contig1_All	1452	15.2333	14.5867	-0.0625814	0.247592	*
CL2408.Contig1_All	3429	16.6167	15.52	-0.0985024	0.278818	*
CL575.Contig2_All	1791	3.55667	2.23333	-0.671327	0.469415	*
CL2662.Contig5_All	2101	1.85333	2.63	0.50494	0.393504	*
Unigene35614_All	217	0.01	0.39	5.2854	0.396885	*
Unigene48808_All	311	0.01	0.19	4.24793	0.289959	*
Unigene13484_All	589	0.38	0.353333	-0.10497	0.21652	*
CL617.Contig5_All	2194	0.656667	1.08667	0.726676	0.359667	*
Unigene16552_All	2702	2.84	3.36667	0.24543	0.318576	*
CL8479.Contig1_All	963	39.7233	30.06	-0.402142	0.478302	*
Unigene20033_All	1527	24.0467	29.6833	0.303816	0.420187	*
Unigene27328_All	224	0.01	0.686667	6.10154	0.540357	*
CL2184.Contig2_All	473	0.01	0.673333	6.07325	0.533099	*
Unigene18965_All	5858	0.233333	0.343333	0.557218	0.253024	*
Unigene4720_All	1009	1.16	1.61333	0.47592	0.345475	*
CL7896.Contig4_All	3933	3.27	2.68333	-0.285264	0.333456	*
Unigene34311_All	238	0.293333	0.01	-4.87447	0.342685	*
Unigene9617_All	3730	2.28667	1.58	-0.533322	0.390788	*
CL5912.Contig2_All	7171	6.9	5.47	-0.335056	0.393365	*
Unigene28490_All	243	0.306667	0.293333	-0.0641303	0.203909	*
CL1112.Contig3_All	3350	0.01	0.803333	6.32793	0.586693	*
CL4104.Contig1_All	349	0.0733333	0.01	-2.87447	0.234287	*
Unigene14561_All	2947	3.67667	6.37	0.792895	0.550161	*
Unigene18600_All	319	0.01	0.53	5.72792	0.46872	*
Unigene23686_All	1490	2.73667	2.87667	0.0719783	0.234795	*
CL950.Contig3_All	3774	20.0667	21.0667	0.0701611	0.258029	*
CL3136.Contig2_All	1000	278.043	210.113	-0.404142	0.488416	*
Unigene48956_All	518	0.283333	0.843333	1.5736	0.424857	*
CL8025.Contig1_All	279	0.486667	0.686667	0.496676	0.28513	*
Unigene8353_All	683	0.613333	0.236667	-1.37381	0.363843	*
Unigene20570_All	1809	11.1833	12.1633	0.121188	0.288998	*
Unigene24807_All	477	0.58	0.476667	-0.283072	0.247494	*
Unigene14740_All	1138	68.54	53.3133	-0.36245	0.462955	*
CL3813.Contig1_All	1385	9.55667	9.76	0.0303736	0.217977	*
CL360.Contig3_All	2674	1.54667	1.29667	-0.254355	0.283942	*
Unigene13175_All	592	0.496667	0.356667	-0.477702	0.263801	*
CL6414.Contig1_All	954	2.2	1.25667	-0.807902	0.453726	*
CL4129.Contig3_All	2139	2.89333	2.49	-0.216587	0.299848	*
Unigene11446_All	310	0.363333	0.19	-0.935294	0.278265	*
CL7764.Contig2_All	722	0.613333	1.37333	1.16294	0.461728	*
Unigene45378_All	246	0.66	0.01	-6.04439	0.528825	*
Unigene36129_All	236	0.01	0.97	6.59991	0.646318	*
Unigene11146_All	485	0.0966667	0.373333	1.94937	0.326801	*
Unigene43251_All	259	0.3	0.523333	0.802768	0.296247	*
CL3102.Contig12_All	590	7.48	3.47333	-1.10672	0.636135	*
CL3598.Contig3_All	3469	7.59333	6.84	-0.150737	0.29899	*
CL5718.Contig2_All	3944	0.98	1.74667	0.833751	0.432737	*
Unigene43120_All	249	0.323333	0.01	-5.01495	0.35888	*
CL3802.Contig3_All	1982	2.37667	1.17667	-1.01423	0.508053	*
Unigene17820_All	425	0.583333	0.116667	-2.32193	0.40102	*
Unigene9143_All	251	0.266667	0.29	0.121015	0.211818	*
Unigene28239_All	244	0.01	0.59	5.88264	0.497592	*
CL7020.Contig1_All	1474	0.566667	0.753333	0.410788	0.279441	*
CL3145.Contig2_All	1288	5.92333	6.37333	0.105639	0.269593	*
Unigene49086_All	272	0.01	0.243333	4.60486	0.315708	*
Unigene20472_All	421	0.336667	0.463333	0.46073	0.259836	*
Unigene8726_All	436	0.336667	0.653333	0.956498	0.335221	*
Unigene30153_All	279	0.22	0.01	-4.45943	0.30533	*
CL288.Contig5_All	249	0.01	0.286667	4.8413	0.341443	*
Unigene7149_All	1657	2.61667	5.04	0.945694	0.571087	*
Unigene7155_All	2237	1.05	2.26667	1.11018	0.522569	*
CL1207.Contig4_All	2837	12.3367	4.08	-1.59631	0.717813	*
Unigene36472_All	278	0.223333	0.01	-4.48113	0.30533	*
Unigene7868_All	1484	76.8433	44.7733	-0.77928	0.620263	*
Unigene1049_All	2735	29.28	31.31	0.096708	0.284453	*
Unigene10420_All	2668	4.63333	5.74	0.309	0.371466	*
Unigene8709_All	1982	0.803333	0.0433333	-4.21245	0.494274	*
Unigene28865_All	248	0.01	0.283333	4.82443	0.337255	*
CL6806.Contig6_All	726	1.1	0.82	-0.423808	0.304701	*
Unigene3499_All	629	0.666667	0.266667	-1.32193	0.370769	*
CL3853.Contig3_All	1462	0.703333	0.706667	0.00682127	0.196739	*
CL6600.Contig2_All	1641	20.8267	18.69	-0.156165	0.325478	*
CL693.Contig1_All	1019	0.89	0.623333	-0.513801	0.306582	*
Unigene47665_All	233	0.01	0.643333	6.00749	0.519891	*
CL461.Contig2_All	1095	3.23333	2.92	-0.147054	0.274774	*
Unigene22545_All	483	0.106667	0.373333	1.80735	0.322583	*
Unigene37001_All	205	0.01	0.44	5.45943	0.423559	*
CL5675.Contig1_All	2551	23.3433	22.4267	-0.0577954	0.250086	*
CL662.Contig14_All	1300	2.35667	1.59667	-0.561685	0.40146	*
Unigene5460_All	780	202.613	232.823	0.200507	0.367945	*
Unigene24425_All	1885	43.6367	73.9067	0.760164	0.615102	*
Unigene14742_All	2163	3.26333	3.64333	0.158913	0.283414	*
Unigene1641_All	634	0.52	0.07	-2.89308	0.394653	*
Unigene38896_All	242	0.563333	0.923333	0.712863	0.340599	*
CL343.Contig15_All	1900	9.91667	3.48	-1.51077	0.699169	*
Unigene6051_All	3398	0.0833333	0.01	-3.05889	0.238761	*
CL2806.Contig1_All	2857	0.01	0.23	4.52356	0.310481	*
Unigene18322_All	405	1.2	0.01	-6.90689	0.710127	*
Unigene43245_All	285	0.25	0.01	-4.64386	0.321163	*
Unigene21304_All	2308	1.05	1.75333	0.739711	0.414271	*
Unigene22849_All	772	0.353333	0.553333	0.647119	0.287939	*
Unigene16973_All	991	1.34	0.916667	-0.547764	0.346462	*
Unigene7307_All	2195	0.78	0.966667	0.309544	0.275703	*
Unigene15243_All	988	4.71333	2.56667	-0.876852	0.547367	*
CL7524.Contig3_All	5400	3.58333	3.56333	-0.00807481	0.200755	*
Unigene34756_All	375	0.926667	0.143333	-2.69268	0.494162	*
Unigene34175_All	219	0.346667	0.01	-5.11548	0.374177	*
CL2904.Contig3_All	1819	0.01	0.253333	4.66297	0.321163	*
Unigene11416_All	467	0.22	0.106667	-1.04439	0.253919	*
CL7915.Contig1_All	1532	1.02	0.853333	-0.257388	0.267725	*
CL132.Contig4_All	1521	1.59333	0.533333	-1.57894	0.530453	*
CL2.Contig1_All	1529	1.12667	1.92333	0.771548	0.431862	*
Unigene12416_All	2309	101.527	242.503	1.25615	0.713043	*
Unigene41085_All	244	0.303333	0.01	-4.92283	0.348088	*
CL4576.Contig3_All	2038	7.24	7.40667	0.0328347	0.217033	*
CL6651.Contig1_All	3366	7.55	8.74333	0.211707	0.337377	*
Unigene1182_All	1586	53.2533	56.8167	0.0934424	0.279412	*
Unigene481_All	786	1.42667	0.643333	-1.14901	0.46521	*
CL1595.Contig1_All	1950	2.42667	0.656667	-1.88574	0.61641	*
CL7892.Contig2_All	995	0.573333	0.196667	-1.54362	0.364992	*
CL7503.Contig1_All	2429	0.0733333	0.01	-2.87447	0.234287	*
Unigene44289_All	207	0.483333	0.01	-5.59495	0.443944	*
CL3691.Contig4_All	1218	239.94	389.59	0.699283	0.603684	*
Unigene19442_All	1437	0.426667	0.863333	1.01681	0.376867	*
Unigene23400_All	2565	0.716667	0.876667	0.290726	0.266637	*
CL6723.Contig2_All	8550	5.55667	5.25	-0.0819023	0.250489	*
CL1125.Contig2_All	1020	9.29333	3.71333	-1.32348	0.676867	*
CL7358.Contig1_All	783	2.97333	4.30333	0.533373	0.442108	*
Unigene32275_All	225	0.33	0.01	-5.04439	0.364412	*
Unigene26639_All	241	0.01	0.883333	6.46489	0.615948	*
Unigene30700_All	249	1.06333	0.01	-6.73245	0.673197	*
Unigene5357_All	1105	9.71333	8.16333	-0.250808	0.363019	*
Unigene35475_All	323	0.01	0.186667	4.22239	0.289267	*
Unigene17275_All	3690	16.7867	16.7967	0.000859173	0.197677	*
CL987.Contig8_All	215	1.06667	0.01	-6.73697	0.675955	*
Unigene36818_All	247	0.01	0.286667	4.8413	0.341443	*
Unigene12452_All	926	0.926667	0.283333	-1.70955	0.450482	*
Unigene27827_All	346	0.01	0.313333	4.96963	0.353442	*
CL4481.Contig6_All	1912	1.48333	0.8	-0.890771	0.422845	*
CL2883.Contig1_All	1279	0.486667	1.06667	1.1321	0.421375	*
Unigene45093_All	216	0.87	0.01	-6.44294	0.612574	*
Unigene15693_All	492	0.0966667	1.36333	3.81798	0.589145	*
Unigene47417_All	255	0.01	0.273333	4.77259	0.331859	*
Unigene8921_All	326	1.20333	0.01	-6.91089	0.710127	*
Unigene34922_All	2435	17.2433	17.1933	-0.00418942	0.19866	*
Unigene1875_All	526	0.756667	0.263333	-1.52277	0.402381	*
Unigene10461_All	1771	24.86	29.9867	0.270495	0.402472	*
Unigene41067_All	266	0.986667	0.01	-6.62449	0.651396	*
Unigene23435_All	730	3.54333	1.02333	-1.79183	0.653435	*
Unigene7891_All	734	136.373	110.633	-0.301775	0.43216	*
Unigene32830_All	234	0.603333	0.01	-5.91488	0.502325	*
Unigene11558_All	301	0.193333	0.01	-4.27302	0.289959	*
CL360.Contig7_All	3268	1.45333	2.03	0.482114	0.366275	*
Unigene5076_All	1679	28.2267	34.7533	0.300093	0.422444	*
CL5187.Contig2_All	1649	116.713	67.6467	-0.786879	0.624412	*
Unigene20737_All	406	1.30333	0.48	-1.4411	0.483162	*
CL6854.Contig2_All	567	5.53667	6.02	0.120746	0.275312	*
Unigene5817_All	1617	37.39	66.0667	0.82127	0.628801	*
Unigene9738_All	1685	1.85667	1.24	-0.582375	0.386006	*
Unigene4301_All	3388	3.24	3.90667	0.269944	0.334751	*
Unigene25666_All	260	0.25	0.01	-4.64386	0.321163	*
Unigene13220_All	336	1.95	1.13333	-0.782902	0.43559	*
CL6429.Contig1_All	966	10.6033	7.97333	-0.411263	0.447198	*
Unigene45399_All	247	0.586667	0.01	-5.87447	0.496034	*
Unigene18076_All	359	0.766667	0.01	-6.26053	0.573236	*
CL1492.Contig1_All	460	0.83	0.51	-0.702614	0.328546	*
Unigene16370_All	386	0.4	0.263333	-0.60311	0.264833	*
Unigene27113_All	250	0.29	0.28	-0.0506261	0.203411	*
CL6298.Contig1_All	1649	0.826667	1.56333	0.919248	0.435935	*
CL3683.Contig2_All	1583	4.02	8.64333	1.10439	0.643171	*
Unigene5375_All	1010	2.42667	2.07333	-0.227024	0.296284	*
CL3.Contig5_All	1438	0.503333	1.13	1.16674	0.43472	*
Unigene37284_All	210	0.01	0.416667	5.38082	0.411547	*
CL6534.Contig2_All	1411	6.64333	2.78	-1.25682	0.649729	*
CL1861.Contig2_All	757	1.05	0.763333	-0.460004	0.309528	*
CL935.Contig2_All	2074	2.92	6.32667	1.11548	0.626534	*
Unigene17671_All	1708	5.49333	11.28	1.03801	0.643274	*
Unigene18597_All	391	0.136667	0.383333	1.48794	0.313461	*
Unigene17941_All	525	0.756667	0.416667	-0.860764	0.338468	*
CL5061.Contig1_All	1314	0.276667	0.483333	0.80487	0.292614	*
CL3560.Contig3_All	1119	2.44333	0.166667	-3.87381	0.677649	*
Unigene16340_All	424	0.346667	0.47	0.439112	0.256093	*
CL2291.Contig1_All	2136	10.8033	32.0533	1.569	0.734177	*
Unigene555_All	1329	1.52667	1.26	-0.276961	0.291113	*
Unigene22367_All	764	0.786667	1.33333	0.761213	0.388516	*
CL6451.Contig1_All	2964	8.15	8.61333	0.0797716	0.25609	*
Unigene16198_All	494	0.373333	0.01	-5.22239	0.386365	*
Unigene32752_All	282	0.216667	0.01	-4.43741	0.304547	*
CL332.Contig9_All	2511	0.296667	0.213333	-0.475733	0.241411	*
CL485.Contig7_All	2855	5.26	5.37333	0.0307545	0.214346	*
Unigene20759_All	331	0.01	0.173333	4.11548	0.280079	*
Unigene1750_All	748	0.01	4.28667	8.74371	0.932661	Up
Unigene13603_All	460	0.9	0.51	-0.819428	0.352147	*
CL1466.Contig4_All	736	0.786667	0.423333	-0.893958	0.345746	*
Unigene1411_All	596	0.783333	0.15	-2.38466	0.452684	*
Unigene7713_All	2209	6.27	2.96667	-1.07962	0.618926	*
Unigene12252_All	1382	1.02333	1.85333	0.856846	0.444585	*
Unigene45752_All	269	0.01	0.246667	4.62449	0.320041	*
CL753.Contig3_All	1927	4.21	5.27667	0.325807	0.375573	*
CL5158.Contig2_All	1397	15.6733	14.0133	-0.161512	0.321334	*
CL7184.Contig2_All	3267	28.7433	37.4433	0.381481	0.467613	*
Unigene27632_All	235	0.01	0.32	5	0.35888	*
CL3695.Contig1_All	1402	4.85	4.88	0.0088964	0.201687	*
Unigene43471_All	202	0.41	0.01	-5.35755	0.407728	*
CL8231.Contig15_All	2288	1.30333	1.02333	-0.34893	0.299311	*
CL4858.Contig5_All	1741	2.68333	3.25667	0.27937	0.329451	*
Unigene42921_All	237	0.713333	0.01	-6.1565	0.55023	*
Unigene35385_All	246	0.01	0.293333	4.87447	0.342685	*
Unigene14372_All	3439	3.95333	5.02667	0.346532	0.381155	*
Unigene39382_All	233	0.656667	0.01	-6.03709	0.528825	*
CL3171.Contig8_All	738	1.81	3.07667	0.765378	0.480686	*
Unigene14104_All	318	0.01	0.373333	5.22239	0.386365	*
CL134.Contig5_All	294	0.396667	0.43	0.116409	0.217231	*
Unigene7166_All	3204	5.04333	9.8	0.958404	0.618943	*
Unigene2066_All	377	0.156667	0.14	-0.162271	0.212178	*
Unigene13403_All	370	0.01	0.143333	3.8413	0.265236	*
CL7879.Contig1_All	2301	9.89667	16.52	0.739199	0.58591	*
CL4276.Contig3_All	1751	22.7867	22.4133	-0.0238327	0.214078	*
Unigene6511_All	241	0.286667	0.313333	0.128324	0.217532	*
CL2602.Contig2_All	2494	3	3.43667	0.196047	0.298721	*
CL4209.Contig2_All	3838	4.16	3.61667	-0.201923	0.30634	*
CL1897.Contig3_All	1983	0.406667	0.946667	1.21901	0.412882	*
Unigene14990_All	583	39.78	40.9633	0.0422898	0.232742	*
Unigene36956_All	281	0.01	0.236667	4.56478	0.314728	*
Unigene14772_All	893	0.523333	0.673333	0.363591	0.265447	*
Unigene19368_All	1568	0.71	0.156667	-2.18012	0.427385	*
CL972.Contig1_All	790	127.847	123.647	-0.0481912	0.24492	*
Unigene2744_All	1839	1.73333	2.24333	0.372095	0.34026	*
Unigene21465_All	1788	0.49	0.946667	0.950075	0.378326	*
Unigene18771_All	252	0.283333	0.01	-4.82443	0.337255	*
CL1033.Contig1_All	1381	0.71	0.553333	-0.35967	0.268796	*
Unigene37779_All	237	0.01	0.326667	5.02975	0.363095	*
CL7695.Contig2_All	671	1.13333	1.94	0.775484	0.434253	*
Unigene7643_All	1573	14.2167	14.2533	0.00371611	0.198575	*
Unigene25534_All	416	0.01	0.58	5.85798	0.492705	*
CL2097.Contig8_All	4222	10.7233	15.8367	0.562515	0.527295	*
CL8222.Contig7_All	2627	0.92	0.606667	-0.60073	0.322136	*
CL7018.Contig9_All	1436	0.926667	0.316667	-1.54909	0.438529	*
Unigene7333_All	2328	1.6	1.44	-0.152003	0.255513	*
CL2722.Contig4_All	1915	2.72667	2.13	-0.356285	0.348846	*
Unigene7048_All	316	0.353333	0.186667	-0.920566	0.278158	*
Unigene14505_All	3270	3.29333	3.37667	0.0360512	0.216415	*
Unigene39940_All	207	0.426667	0.01	-5.41504	0.416874	*
CL8066.Contig1_All	1670	42.2867	91.7567	1.11761	0.694123	*
CL6765.Contig2_All	1912	3.27333	2.29	-0.515413	0.415503	*
Unigene18384_All	477	0.1	0.29	1.53605	0.288389	*
Unigene8854_All	333	0.52	0.01	-5.70044	0.463972	*
Unigene14200_All	3407	2.29667	2.96667	0.369301	0.357958	*
CL7091.Contig2_All	343	0.323333	0.33	0.0294438	0.201604	*
Unigene6012_All	690	0.766667	0.29	-1.40255	0.397714	*
Unigene6212_All	588	0.15	0.643333	2.1006	0.407295	*
Unigene19548_All	1168	6.78	4.61	-0.556519	0.4847	*
CL138.Contig1_All	515	0.19	0.773333	2.02509	0.436316	*
Unigene39232_All	236	0.64	0.316667	-1.01511	0.337316	*
Unigene46043_All	371	0.276667	0.833333	1.59074	0.425671	*
CL1213.Contig6_All	2896	9.16	8.22667	-0.15504	0.308892	*
Unigene31486_All	305	0.556667	0.01	-5.79874	0.481986	*
Unigene31217_All	211	0.74	0.01	-6.20945	0.562672	*
CL6326.Contig1_All	641	0.673333	0.65	-0.0508812	0.207968	*
CL7636.Contig2_All	641	1.37333	2.03333	0.566165	0.389934	*
CL3888.Contig5_All	942	3.34	3.39667	0.0242715	0.207484	*
CL8647.Contig96_All	1046	0.97	0.876667	-0.145956	0.240032	*
Unigene12561_All	1175	0.65	0.706667	0.12059	0.229021	*
Unigene40806_All	810	0.486667	0.0533333	-3.18982	0.387849	*
Unigene32421_All	247	0.543333	0.01	-5.76377	0.473776	*
CL6892.Contig1_All	2368	1.62333	1.84667	0.185964	0.271151	*
CL6413.Contig2_All	1319	7.09333	8.11667	0.194424	0.324361	*
Unigene9902_All	1375	0.24	1.06	2.14296	0.500384	*
Unigene19155_All	1529	0.71	1.92667	1.44022	0.542673	*
CL293.Contig8_All	1955	0.01	0.13	3.70044	0.260709	*
CL3739.Contig5_All	239	0.623333	0.31	-1.00774	0.333544	*
Unigene48479_All	207	0.01	0.826667	6.36923	0.596778	*
CL92.Contig2_All	271	0.273333	0.716667	1.39064	0.384822	*
CL4400.Contig3_All	313	0.21	0.01	-4.39232	0.30034	*
Unigene38185_All	245	0.01	0.603333	5.91488	0.502325	*
Unigene50131_All	384	0.393333	0.396667	0.0121747	0.196739	*
Unigene18585_All	221	0.673333	0.01	-6.07325	0.533099	*
Unigene23356_All	551	0.313333	0.233333	-0.425306	0.24133	*
Unigene13535_All	539	0.243333	0.566667	1.21957	0.340802	*
Unigene9427_All	6323	1.44	1.32	-0.125531	0.244888	*
Unigene11697_All	672	0.256667	0.42	0.710493	0.273358	*
Unigene992_All	877	6.89	7.13	0.0493981	0.232013	*
Unigene6938_All	1061	0.706667	0.11	-2.68353	0.444568	*
CL4528.Contig1_All	2247	5.50333	5.51333	0.00261911	0.197677	*
Unigene38407_All	270	0.01	0.246667	4.62449	0.320041	*
CL1529.Contig1_All	360	0.0466667	0.01	-2.22239	0.224397	*
CL4010.Contig8_All	2151	31.41	23.24	-0.434614	0.489411	*
Unigene48930_All	234	0.01	0.323333	5.01495	0.35888	*
CL1761.Contig4_All	231	0.01	1.68667	7.39803	0.795504	*
CL1507.Contig2_All	1698	1.2	0.74	-0.697437	0.365581	*
Unigene48361_All	535	0.0866667	0.01	-3.11548	0.243044	*
Unigene49573_All	215	0.01	0.763333	6.25424	0.570706	*
Unigene18535_All	581	0.08	1.01	3.65821	0.530172	*
Unigene6225_All	787	0.206667	0.54	1.38565	0.345365	*
CL7097.Contig1_All	2043	3.60333	2.73333	-0.398671	0.381421	*
Unigene44504_All	386	0.293333	0.14	-1.06711	0.270767	*
CL6112.Contig1_All	1466	100.087	143.793	0.522747	0.54113	*
Unigene33707_All	336	0.476667	0.01	-5.57491	0.442504	*
CL644.Contig21_All	3580	219.713	361.417	0.718041	0.608799	*
Unigene14086_All	364	0.48	0.566667	0.239466	0.243521	*
Unigene9706_All	2197	0.46	1.12333	1.28808	0.445044	*
Unigene25156_All	560	0.776667	0.23	-1.75566	0.424935	*
CL6170.Contig3_All	592	0.66	0.71	0.105353	0.224925	*
Unigene37920_All	295	0.2	0.01	-4.32193	0.295144	*
Unigene10539_All	2211	16.3533	17.17	0.0703053	0.256349	*
Unigene10296_All	994	0.453333	0.983333	1.11711	0.40755	*
CL3543.Contig1_All	539	0.01	0.09	3.16993	0.243282	*
CL5586.Contig2_All	2038	11.66	12.4267	0.0918716	0.268112	*
Unigene35944_All	719	0.173333	0.46	1.40808	0.32959	*
Unigene23028_All	635	0.453333	0.396667	-0.192645	0.23202	*
CL1212.Contig3_All	1214	34.8267	39.65	0.187128	0.353966	*
CL1861.Contig1_All	1191	0.566667	0.216667	-1.38702	0.353095	*
Unigene2715_All	2958	0.476667	0.49	0.039801	0.202604	*
Unigene5651_All	2658	5.56	6.81	0.29257	0.370273	*
Unigene9777_All	4324	2.28333	3.89	0.768629	0.504022	*
Unigene42950_All	239	0.353333	0.01	-5.14296	0.375515	*
Unigene10245_All	582	123.52	96.45	-0.356892	0.465936	*
Unigene23055_All	784	0.306667	0.103333	-1.56937	0.292619	*
Unigene6339_All	466	0.306667	0.7	1.19068	0.366153	*
Unigene24197_All	1418	140.923	109.32	-0.366353	0.471838	*
Unigene39766_All	351	0.466667	0.453333	-0.0418202	0.202604	*
Unigene6509_All	340	0.16	0.01	-4	0.274979	*
CL3584.Contig1_All	348	1.95667	1.21667	-0.685464	0.415359	*
Unigene36774_All	257	0.01	1.07	6.74147	0.675955	*
CL6117.Contig1_All	1441	4.25667	5.72667	0.427972	0.423163	*
CL1592.Contig13_All	1299	5.46667	4.11333	-0.410353	0.411493	*
Unigene48789_All	269	0.01	0.246667	4.62449	0.320041	*
CL6427.Contig1_All	3043	19.9567	26.12	0.388284	0.466107	*
CL8231.Contig12_All	1276	1.31	0.903333	-0.536236	0.343585	*
Unigene22566_All	288	1.37333	0.856667	-0.680876	0.377167	*
CL405.Contig6_All	4445	0.523333	0.526667	0.00916	0.196739	*
CL2570.Contig2_All	2707	6.62667	9.34333	0.495654	0.480189	*
CL8591.Contig7_All	1818	23.5633	34.2567	0.539841	0.538719	*
CL5890.Contig1_All	1801	19.2767	18.7067	-0.0433031	0.230216	*
CL343.Contig2_All	2013	9.08667	3.08333	-1.55926	0.701042	*
Unigene35197_All	723	0.12	0.73	2.60486	0.447472	*
[truncated: 66,171 more rows]
