# Supplementary material for: Comprehensive transcriptome analysis and flavonoid profiling of Ginkgo leaves reveals flavonoid content alterations in day–night cycles
Source: PLoS One. 2018 Mar 1;13(3):e0193897. doi: 10.1371/journal.pone.0193897 (PMC5833276; doi:10.1371/journal.pone.0193897)
Supplement: S7 Table — (XLSX) [file pone.0193897.s020.xlsx]

## Sheet: Sheet1
Unigene	Length	D-Expression	N-Expression	log2FoldChange(N/D)	Probability	Up/Down-Regulation(N/D)	Nr	Nt	Swissprot	KEGG	COG	Interpro	GO
CL1428.Contig7_All	1922	15.12	0.01	-10.5622	0.984795	Down	gi|116789497|gb|ABK25268.1|/1.04298e-139/unknown [Picea sitchensis]	gi|270143759|gb|BT110711.1|/3e-61/Picea glauca clone GQ03226_M21 mRNA sequence	sp|Q9C942|CSE_ARATH/7e-55/Caffeoylshikimate esterase OS=Arabidopsis thaliana GN=CSE PE=1 SV=1	brp:103871191/6e-56/caffeoylshikimate esterase; K18368 caffeoylshikimate esterase [EC:3.1.1.-]	Rv0183/2e-22/---	PTHR11614/1.0E-179/--	NA
CL1027.Contig4_All	1702	25.99	0.0266667	-9.9287	0.9919	Down	gi|674913486|emb|CDY19671.1|/1.08851e-44/BnaC09g29270D [Brassica napus]	gi|215433888|gb|EU982507.1|/0.0/Panicum virgatum strain 1186 16S ribosomal RNA gene, partial sequence	NA	mtr:MTR_1g006010/2e-14/ATP synthase subunit alpha; K02132 F-type H+-transporting ATPase subunit alpha	NA	NA	NA
CL1027.Contig21_All	1623	43.0267	0.0466667	-9.84862	0.995367	Down	gi|357479883|ref|XP_003610227.1|/8.71995e-38/Ycf68 [Medicago truncatula]	gi|485477284|gb|KC790282.1|/0.0/Eutrema wasabi strain RN18 16S ribosomal RNA gene, partial sequence	NA	mtr:MTR_1g006120/5e-25/Ribosomal protein S10; K02946 small subunit ribosomal protein S10	NA	NA	NA
Unigene14365_All	2493	38.1267	0.0433333	-9.78111	0.994687	Down	gi|358346026|ref|XP_003637074.1|/6.56104e-44/Cell wall-associated hydrolase, partial [Medicago truncatula]	gi|284434746|gb|GQ252834.1|/1e-147/Phyllostachys edulis clone 00077 genomic sequence	sp|Q3BAI2|YCX91_PHAAO/1e-13/Uncharacterized protein ORF91 OS=Phalaenopsis aphrodite subsp. formosana PE=4 SV=1	NA	NA	NA	NA
Unigene22616_All	628	6.17	0.01	-9.26913	0.956117	Down	NA	NA	NA	NA	NA	NA	NA
Unigene29893_All	930	6.14333	0.01	-9.26288	0.955858	Down	gi|357488217|ref|XP_003614396.1|/1.80876e-40/hypothetical protein MTR_5g051150 [Medicago truncatula]	gi|328799732|emb|FR834305.1|/4e-99/Albugo laibachii Alem1, genomic contig CONTIG_1418_Em1_cons_v4_2318_317_476	NA	NA	NA	NA	NA
CL1027.Contig6_All	1434	5.83333	0.01	-9.18818	0.953068	Down	gi|527209896|gb|EPS74505.1|/3.03677e-35/hypothetical protein M569_00222, partial [Genlisea aurea]	gi|113374088|dbj|AB252057.1|/0.0/Brassica napus gene for 16S rRNA, partial sequence	NA	mtr:MTR_1g006120/1e-26/Ribosomal protein S10; K02946 small subunit ribosomal protein S10	NA	NA	NA
CL4345.Contig4_All	1736	4.37333	0.01	-8.77259	0.93403	Down	gi|116790680|gb|ABK25700.1|/5.76315e-142/unknown [Picea sitchensis]	gi|270139387|gb|BT106339.1|/1e-177/Picea glauca clone GQ02907_L21 mRNA sequence	sp|Q9SM23|ACBP1_ARATH/5e-84/Acyl-CoA-binding domain-containing protein 1 OS=Arabidopsis thaliana GN=ACBP1 PE=1 SV=2	vvi:100257739/1e-12/26S proteasome non-ATPase regulatory subunit 10; K06694 26S proteasome non-ATPase regulatory subunit 10	PAE1861/4e-11/---	PTHR24119/5.7E-67/--	NA
CL5607.Contig4_All	2288	4.09667	0.01	-8.67831	0.929013	Down	gi|116788824|gb|ABK25014.1|/0/unknown [Picea sitchensis]	gi|154955397|gb|EF533981.1|/9e-96/Cunninghamia lanceolata ch-cobra mRNA, complete cds	sp|Q60E70|COBL3_ORYSJ/0.0/COBRA-like protein 3 OS=Oryza sativa subsp. japonica GN=BC1L4 PE=2 SV=1	NA	NA	PTHR31673:SF3/0.0/--	NA
CL8526.Contig3_All	518	3.97333	0.01	-8.63421	0.926145	Down	gi|703130995|ref|XP_010104771.1|/4.11619e-07/hypothetical protein L484_018823 [Morus notabilis] &gt;gi|587914128|gb|EXC01912.1| hypothetical protein L484_018823 [Morus notabilis]	gi|284434746|gb|GQ252834.1|/3e-61/Phyllostachys edulis clone 00077 genomic sequence	NA	NA	NA	NA	NA
CL397.Contig2_All	3171	35.0733	0.0933333	-8.55377	0.990868	Down	gi|543177598|gb|AGV54820.1|/7.90259e-63/cell wall-associated hydrolase [Phaseolus vulgaris]	gi|32994295|dbj|AK109086.1|/0.0/Oryza sativa Japonica Group cDNA clone:002-154-H10, full insert sequence	sp|Q3BAI2|YCX91_PHAAO/5e-20/Uncharacterized protein ORF91 OS=Phalaenopsis aphrodite subsp. formosana PE=4 SV=1	NA	NA	NA	NA
CL789.Contig1_All	2427	3.73	0.01	-8.54303	0.9202	Down	gi|225427896|ref|XP_002276670.1|/0/PREDICTED: uncharacterized protein LOC100253759 [Vitis vinifera]	gi|270140786|gb|BT107738.1|/0.0/Picea glauca clone GQ03112_C05 mRNA sequence	sp|Q67XD9|CINV2_ARATH/0.0/Alkaline/neutral invertase CINV2 OS=Arabidopsis thaliana GN=CINV2 PE=2 SV=1	sly:101261006/2e-13/ribosomal protein S4, mitochondrial; K02986 small subunit ribosomal protein S4	NA	PTHR31916/0.0/--	NA
Unigene1325_All	248	3.71333	0.01	-8.53657	0.919696	Down	gi|459217125|gb|AGG40646.1|/9.97865e-12/isoflavone reductase-like protein [Ginkgo biloba]	NA	sp|E1U332|ALL12_OLEEU/3e-10/Isoflavone reductase-like protein OS=Olea europaea PE=1 SV=1	NA	NA	NA	NA
Unigene30524_All	332	3.67	0.01	-8.51964	0.918593	Down	gi|442803210|gb|AGC78945.1|/1.18307e-11/hypothetical protein (mitochondrion) [Vicia faba]	gi|169261465|gb|EU221508.1|/4e-50/Trachelomonas armata strain ACOI 1323 16S small subunit ribosomal RNA gene, partial sequence; chloroplast	NA	mtr:MTR_1g006010/2e-12/ATP synthase subunit alpha; K02132 F-type H+-transporting ATPase subunit alpha	NA	NA	NA
Unigene21353_All	522	3.57	0.01	-8.47978	0.915745	Down	NA	NA	NA	NA	NA	NA	NA
Unigene15832_All	434	3.22	0.01	-8.33092	0.904953	Down	gi|357467743|ref|XP_003604156.1|/7.57541e-11/Cell wall-associated hydrolase [Medicago truncatula]	gi|32995694|dbj|AK110485.1|/1e-152/Oryza sativa Japonica Group cDNA clone:002-167-B02, full insert sequence	NA	NA	NA	NA	NA
Unigene20326_All	1287	3.06	0.01	-8.25739	0.898956	Down	gi|586721914|ref|XP_006849012.1|/7.9089e-10/hypothetical protein AMTR_s00028p00129850 [Amborella trichopoda] &gt;gi|548852485|gb|ERN10593.1| hypothetical protein AMTR_s00028p00129850 [Amborella trichopoda]	gi|32994295|dbj|AK109086.1|/6e-46/Oryza sativa Japonica Group cDNA clone:002-154-H10, full insert sequence	NA	NA	NA	NA	NA
CL1027.Contig15_All	1120	20.1633	0.07	-8.17016	0.980461	Down	gi|527209896|gb|EPS74505.1|/5.38247e-50/hypothetical protein M569_00222, partial [Genlisea aurea]	gi|485477284|gb|KC790282.1|/0.0/Eutrema wasabi strain RN18 16S ribosomal RNA gene, partial sequence	NA	mtr:MTR_1g006120/3e-35/Ribosomal protein S10; K02946 small subunit ribosomal protein S10	NA	NA	NA
Unigene34574_All	201	2.85333	0.01	-8.1565	0.889849	Down	NA	NA	NA	NA	NA	NA	NA
Unigene30078_All	299	2.85333	0.01	-8.1565	0.889849	Down	gi|29565711|ref|NP_817271.1|/1.39519e-06/ORF56f [Pinus koraiensis] &gt;gi|29469810|gb|AAO74138.1| ORF56f [Pinus koraiensis]	gi|284434746|gb|GQ252834.1|/3e-66/Phyllostachys edulis clone 00077 genomic sequence	NA	NA	NA	NA	NA
Unigene22866_All	515	2.64667	0.01	-8.04803	0.879837	Down	gi|62149368|dbj|BAD93484.1|/7.1304e-31/pollen major allergen No.121 isoform 1 [Cryptomeria japonica]	gi|270137593|gb|BT104545.1|/9e-34/Picea glauca clone GQ02811_K14 mRNA sequence	sp|Q38910|XTH23_ARATH/2e-26/Probable xyloglucan endotransglucosylase/hydrolase protein 23 OS=Arabidopsis thaliana GN=XTH23 PE=2 SV=1	vvi:100246166/6e-31/probable xyloglucan endotransglucosylase/hydrolase protein 23; K08235 xyloglucan:xyloglucosyl transferase [EC:2.4.1.207]	NA	PF00722/8.6E-14/Glycosyl hydrolases family 16	biological_process:GO:0006073//cellular glucan metabolic process;cellular_component:GO:0048046//apoplast;GO:0005618//cell wall;molecular_function:GO:0016762//xyloglucan:xyloglucosyl transferase activity;GO:0004553//hydrolase activity, hydrolyzing O-glycosyl compounds;
Unigene8735_All	539	2.61667	0.01	-8.03159	0.878008	Down	NA	NA	NA	NA	NA	NA	NA
CL491.Contig11_All	4196	2.58	0.01	-8.01123	0.875664	Down	gi|586671914|ref|XP_006837283.1|/2.37945e-20/hypothetical protein AMTR_s00111p00013770 [Amborella trichopoda] &gt;gi|548839901|gb|ERN00137.1| hypothetical protein AMTR_s00111p00013770 [Amborella trichopoda]	NA	sp|Q9FII5|TDR_ARATH/2e-19/Leucine-rich repeat receptor-like protein kinase TDR OS=Arabidopsis thaliana GN=TDR PE=1 SV=1	atr:18427291/5e-08/LRR receptor-like serine/threonine-protein kinase FLS2; K13420 LRR receptor-like serine/threonine-protein kinase FLS2 [EC:2.7.11.1]	NA	NA	NA
Unigene42966_All	201	2.55667	0.01	-7.99812	0.874412	Down	NA	NA	NA	NA	NA	NA	NA
Unigene43751_All	201	2.55667	0.01	-7.99812	0.874412	Down	NA	NA	NA	NA	NA	NA	NA
Unigene29945_All	374	2.51333	0.01	-7.97346	0.871324	Down	gi|695445346|ref|XP_009534204.1|/2.88275e-10/hypothetical protein PHYSODRAFT_287412 [Phytophthora sojae] &gt;gi|695467826|ref|XP_009539719.1| hypothetical protein PHYSODRAFT_290538 [Phytophthora sojae] &gt;gi|695467854|ref|XP_009539726.1| hypothetical protein PHYSODRAFT_291621 [Phytophthora sojae] &gt;gi|348665041|gb|EGZ04877.1| hypothetical protein PHYSODRAFT_290538 [Phytophthora sojae] &gt;gi|3…	gi|109138942|gb|DQ629429.1|/1e-120/Thelypteris navarrensis 18S ribosomal RNA gene, partial sequence	NA	NA	NA	NA	NA
CL7319.Contig4_All	217	2.51	0.01	-7.97154	0.871324	Down	gi|555946148|gb|AGZ19352.1|/1.55207e-11/hypothetical protein CH29B_p069 (chloroplast) (chloroplast) [Chlorella sp. ArM0029B]	gi|468112541|gb|KC509525.1|/3e-56/Lithodesmium undulatum chloroplast, complete genome	NA	NA	NA	NA	cellular_component:GO:0009536//plastid;
CL6343.Contig2_All	250	2.49667	0.01	-7.96386	0.870542	Down	NA	NA	NA	NA	NA	NA	NA
Unigene42725_All	204	2.47	0.01	-7.94837	0.868664	Down	gi|721656004|ref|XP_010234277.1|/5.78139e-14/PREDICTED: 60S acidic ribosomal protein P0 [Brachypodium distachyon]	gi|32995911|dbj|AK110702.1|/1e-15/Oryza sativa Japonica Group cDNA clone:002-170-C03, full insert sequence	sp|P50346|RLA0_SOYBN/5e-15/60S acidic ribosomal protein P0 OS=Glycine max PE=1 SV=1	bdi:104583534/9e-15/60S acidic ribosomal protein P0; K02941 large subunit ribosomal protein LP0	YLR340w/6e-14/---	PF00428/1.8E-12/60s Acidic ribosomal protein	biological_process:GO:0006950//response to stress;GO:0009628//response to abiotic stimulus;GO:0010038//response to metal ion;cellular_component:GO:0016020//membrane;GO:0005840//ribosome;GO:0005634//nucleus;GO:0005829//cytosol;
CL2379.Contig4_All	1700	2.45667	0.01	-7.94056	0.867958	Down	gi|53759194|gb|AAU93347.1|/0/flavanone 3-hydroxylase [Ginkgo biloba]	gi|53759193|gb|AY742228.1|/0.0/Ginkgo biloba flavanone 3-hydroxyrase (F3H) mRNA, complete cds	sp|Q06942|FL3H_MALDO/9e-142/Naringenin,2-oxoglutarate 3-dioxygenase OS=Malus domestica PE=2 SV=1	atr:18441765/5e-145/naringenin,2-oxoglutarate 3-dioxygenase; K00475 naringenin 3-dioxygenase [EC:1.14.11.9]	PA4191/6e-29/---	PF03171/9.6E-24/2OG-Fe(II) oxygenase superfamily	biological_process:GO:0055114//oxidation-reduction process;molecular_function:GO:0016706//oxidoreductase activity, acting on paired donors, with incorporation or reduction of molecular oxygen, 2-oxoglutarate as one donor, and incorporation of one atom each of oxygen into both donors;
CL5983.Contig4_All	287	2.39667	0.01	-7.90489	0.863567	Down	NA	gi|270140927|gb|BT107879.1|/2e-11/Picea glauca clone GQ03113_N13 mRNA sequence	NA	NA	NA	NA	NA
CL1027.Contig19_All	373	2.39333	0.01	-7.90288	0.862997	Down	gi|527209896|gb|EPS74505.1|/1.81168e-12/hypothetical protein M569_00222, partial [Genlisea aurea]	gi|485477284|gb|KC790282.1|/1e-136/Eutrema wasabi strain RN18 16S ribosomal RNA gene, partial sequence	NA	NA	NA	NA	NA
Unigene30096_All	335	2.36333	0.01	-7.88468	0.860892	Down	gi|551557186|ref|XP_005765668.1|/1.54019e-11/hypothetical protein EMIHUDRAFT_79785 [Emiliania huxleyi CCMP1516] &gt;gi|551581819|ref|XP_005776389.1| hypothetical protein EMIHUDRAFT_79134 [Emiliania huxleyi CCMP1516] &gt;gi|551603865|ref|XP_005783427.1| hypothetical protein EMIHUDRAFT_413798 [Emiliania huxleyi CCMP1516] &gt;gi|551620832|ref|XP_005790932.1| hypothetical protein EMIHUDRAFT_79409 [Em…	gi|16610203|dbj|AB061218.1|/1e-155/Placidia cafeteriopsis gene for 18S ribosomal RNA, partial sequence	NA	NA	NA	NA	NA
Unigene8758_All	647	2.33667	0.01	-7.86831	0.859374	Down	gi|695079242|ref|XP_009387037.1|/1.36041e-08/PREDICTED: uncharacterized protein LOC103974030 [Musa acuminata subsp. malaccensis]	NA	NA	NA	NA	NA	NA
Unigene29949_All	338	2.32667	0.01	-7.86212	0.858628	Down	gi|543177598|gb|AGV54820.1|/6.03715e-08/cell wall-associated hydrolase [Phaseolus vulgaris]	gi|194301978|gb|EU628673.1|/2e-27/Batrachospermum macrosporum isolate 43 23S ribosomal RNA gene, partial sequence; plastid	NA	NA	NA	NA	NA
Unigene31033_All	212	2.32333	0.01	-7.86005	0.857929	Down	NA	NA	NA	NA	NA	NA	NA
CL3400.Contig3_All	1330	2.31333	0.01	-7.85383	0.857119	Down	gi|586739379|ref|XP_006850336.1|/5.21674e-97/hypothetical protein AMTR_s00020p00233960 [Amborella trichopoda] &gt;gi|548853957|gb|ERN11917.1| hypothetical protein AMTR_s00020p00233960 [Amborella trichopoda]	gi|270141124|gb|BT108076.1|/1e-161/Picea glauca clone GQ03116_J12 mRNA sequence	NA	NA	NA	PTHR13048/4.7E-119/--	NA
Unigene30351_All	284	2.29	0.01	-7.8392	0.85564	Down	gi|657368502|gb|KEH15466.1|/3.72141e-21/hypothetical protein MTR_0986s0010, partial [Medicago truncatula]	gi|15982657|gb|AY049041.1|/1e-158/Triticum aestivum 28S ribosomal RNA gene, partial sequence	NA	NA	NA	NA	NA
Unigene41245_All	217	2.27667	0.01	-7.83078	0.854902	Down	NA	NA	NA	NA	NA	NA	NA
CL6431.Contig1_All	1180	2.27	0.01	-7.82655	0.854124	Down	gi|294461536|gb|ADE76329.1|/2.91412e-40/unknown [Picea sitchensis]	gi|270136902|gb|BT103854.1|/4e-19/Picea glauca clone GQ02803_B12 mRNA sequence	NA	NA	NA	NA	NA
Unigene6438_All	519	2.24	0.01	-7.80735	0.851582	Down	gi|302840654|ref|XP_002951882.1|/2.48011e-10/hypothetical protein VOLCADRAFT_61805 [Volvox carteri f. nagariensis] &gt;gi|300262783|gb|EFJ46987.1| hypothetical protein VOLCADRAFT_61805 [Volvox carteri f. nagariensis]	NA	sp|Q941I6|PMS1_ARATH/1e-08/DNA mismatch repair protein PMS1 OS=Arabidopsis thaliana GN=PMS1 PE=1 SV=1	sly:101258001/6e-10/DNA mismatch repair protein PMS1; K10858 DNA mismatch repair protein PMS2	SPAC19G12.02c/3e-06/---	PTHR10073:SF9/2.3E-32/--	NA
CL2117.Contig1_All	2011	2.20667	0.01	-7.78572	0.849179	Down	gi|148906277|gb|ABR16294.1|/0/unknown [Picea sitchensis]	gi|270142871|gb|BT109823.1|/1e-129/Picea glauca clone GQ03212_M10 mRNA sequence	NA	NA	NA	PF11805/4.2E-144/Protein of unknown function (DUF3326)	NA
Unigene30376_All	238	2.20667	0.01	-7.78572	0.849179	Down	NA	NA	NA	NA	NA	NA	NA
CL5332.Contig3_All	1244	2.17667	0.01	-7.76598	0.846504	Down	gi|116791380|gb|ABK25959.1|/1.944e-66/unknown [Picea sitchensis]	gi|270137045|gb|BT103997.1|/1e-87/Picea glauca clone GQ02805_B12 mRNA sequence	NA	NA	NA	NA	NA
Unigene41318_All	204	2.17333	0.01	-7.76377	0.845533	Down	NA	NA	NA	NA	NA	NA	NA
Unigene45318_All	216	2.16667	0.01	-7.75933	0.845533	Down	NA	NA	NA	NA	NA	NA	NA
Unigene35325_All	1376	25.9967	0.12	-7.75915	0.971016	Down	gi|658014986|ref|XP_008342821.1|/0/PREDICTED: heat shock 70 kDa protein-like [Malus domestica]	gi|270135094|gb|BT102046.1|/3e-79/Picea glauca clone GQ0165_A21 mRNA sequence	sp|Q9LHA8|MD37C_ARATH/0.0/Probable mediator of RNA polymerase II transcription subunit 37c OS=Arabidopsis thaliana GN=MED37C PE=1 SV=1	mdm:103405589/0.0/heat shock 70 kDa protein-like; K03283 heat shock 70kDa protein 1/8; K06758 L1 cell adhesion molecule like protein	SPAC13G7.02c/9e-147/---	PTHR19375/9.2E-273/--	biological_process:GO:0006950//response to stress;GO:0055114//oxidation-reduction process;molecular_function:GO:0032440//2-alkenal reductase [NAD(P)] activity;GO:0005524//ATP binding;
CL990.Contig2_All	1736	2.16	0.01	-7.75489	0.844805	Down	gi|359479118|ref|XP_002264743.2|/1.02439e-114/PREDICTED: J domain-containing protein spf31 [Vitis vinifera]	gi|270138877|gb|BT105829.1|/0.0/Picea glauca clone GQ02829_B18 mRNA sequence	sp|P14594|LEGB_PEA/1e-06/Legumin B (Fragment) OS=Pisum sativum GN=LEGB PE=2 SV=1	atr:18429038/8e-116/J domain-containing protein spf31; K09528 DnaJ homolog subfamily C member 8	MA1479/2e-06/---	PTHR15606/1.6E-68/--	NA
CL675.Contig1_All	2764	2.15667	0.01	-7.75266	0.844805	Down	gi|224286165|gb|ACN40793.1|/0/unknown [Picea sitchensis]	gi|270150136|gb|BT117022.1|/0.0/Picea glauca clone GQ03811_D04 mRNA sequence	sp|C0LGT1|Y5129_ARATH/0.0/Probable LRR receptor-like serine/threonine-protein kinase At5g10290 OS=Arabidopsis thaliana GN=At5g10290 PE=2 SV=1	mus:103969237/2e-178/somatic embryogenesis receptor kinase 2-like; K13418 somatic embryogenesis receptor kinase 1 [EC:2.7.10.1 2.7.11.1]	YAR019c/3e-15/---	PS50011/34.944/Protein kinase domain profile.	biological_process:GO:0006468//protein phosphorylation;molecular_function:GO:0004674//protein serine/threonine kinase activity;GO:0005524//ATP binding;
Unigene42904_All	217	2.14667	0.01	-7.74595	0.843832	Down	NA	gi|391416513|gb|BT084535.2|/6e-08/Zea mays full-length cDNA clone ZM_BFb0128M15 mRNA, complete cds	NA	NA	NA	NA	NA
Unigene40849_All	206	2.12667	0.01	-7.73245	0.842096	Down	NA	NA	NA	NA	NA	NA	NA
Unigene41446_All	207	2.10333	0.01	-7.71653	0.839277	Down	gi|593489785|ref|XP_007141760.1|/2.34055e-15/hypothetical protein PHAVU_008G223500g [Phaseolus vulgaris] &gt;gi|561014893|gb|ESW13754.1| hypothetical protein PHAVU_008G223500g [Phaseolus vulgaris]	gi|270143465|gb|BT110417.1|/4e-09/Picea glauca clone GQ03221_H05 mRNA sequence	sp|Q9C899|F6H2_ARATH/1e-11/Feruloyl CoA ortho-hydroxylase 2 OS=Arabidopsis thaliana GN=F6'H2 PE=1 SV=1	cam:101500864/1e-12/aco; 1-aminocyclopropane-1-carboxylate oxidase 5-like; K05933 aminocyclopropanecarboxylate oxidase [EC:1.14.17.4]	SPCC965.15/2e-07/---	PF14226/2.0E-24/non-haem dioxygenase in morphine synthesis N-terminal	biological_process:GO:0055114//oxidation-reduction process;molecular_function:GO:0016706//oxidoreductase activity, acting on paired donors, with incorporation or reduction of molecular oxygen, 2-oxoglutarate as one donor, and incorporation of one atom each of oxygen into both donors;GO:0005506//iron ion binding;
CL2678.Contig1_All	946	2.08	0.01	-7.70044	0.837472	Down	gi|116794207|gb|ABK27045.1|/6.01425e-64/unknown [Picea sitchensis]	gi|270142403|gb|BT109355.1|/4e-74/Picea glauca clone GQ03207_I24 mRNA sequence	NA	NA	NA	PF06708/1.8E-59/Protein of unknown function (DUF1195)	NA
Unigene11156_All	476	2.08	0.01	-7.70044	0.837472	Down	NA	NA	NA	NA	NA	NA	NA
Unigene32491_All	322	2.07	0.01	-7.69349	0.836636	Down	NA	NA	NA	NA	NA	NA	NA
Unigene39937_All	209	2.06	0.01	-7.6865	0.835788	Down	NA	NA	NA	NA	NA	NA	NA
Unigene21143_All	1503	2.05667	0.01	-7.68416	0.83549	Down	gi|723750954|ref|XP_010314281.1|/3.70722e-56/PREDICTED: uncharacterized protein LOC101268364 isoform X1 [Solanum lycopersicum] &gt;gi|723750957|ref|XP_010314282.1| PREDICTED: uncharacterized protein LOC101268364 isoform X1 [Solanum lycopersicum] &gt;gi|723750960|ref|XP_010314283.1| PREDICTED: uncharacterized protein LOC101268364 isoform X1 [Solanum lycopersicum] &gt;gi|723750963|ref|XP_010314284.…	gi|470134420|ref|XM_004303003.1|/1e-10/PREDICTED: Fragaria vesca subsp. vesca uncharacterized LOC101313325 (LOC101313325), mRNA	NA	NA	PH0518/7e-07/---	PF01925/4.8E-10/Sulfite exporter TauE/SafE	NA
Unigene23383_All	495	2.05667	0.01	-7.68416	0.83549	Down	NA	NA	NA	NA	NA	PTHR15438/5.9E-31/--	NA
Unigene42847_All	201	2.04667	0.01	-7.67713	0.834861	Down	NA	NA	NA	NA	NA	NA	NA
Unigene11172_All	412	2.02667	0.01	-7.66297	0.832666	Down	NA	NA	NA	NA	NA	PTHR14199/3.9E-39/--	NA
Unigene44011_All	202	2.02333	0.01	-7.66059	0.832064	Down	NA	NA	NA	NA	NA	NA	NA
Unigene15949_All	963	2.02333	0.01	-7.66059	0.832064	Down	NA	NA	NA	NA	NA	NA	NA
Unigene33436_All	202	2.02	0.01	-7.65821	0.832064	Down	NA	NA	NA	NA	NA	NA	NA
Unigene32829_All	225	2.00667	0.01	-7.64866	0.831074	Down	NA	NA	NA	NA	NA	NA	NA
Unigene33416_All	203	1.99667	0.01	-7.64145	0.830226	Down	NA	NA	NA	NA	NA	NA	NA
Unigene30007_All	308	1.99333	0.01	-7.63904	0.829104	Down	gi|674871097|emb|CDY63600.1|/2.77843e-11/BnaUnng00870D [Brassica napus]	gi|408773073|gb|JX827163.1|/5e-28/Pellia endiviifolia chloroplast, complete genome	NA	mtr:MTR_1g006010/2e-11/ATP synthase subunit alpha; K02132 F-type H+-transporting ATPase subunit alpha	NA	NA	NA
Unigene40393_All	213	1.97667	0.01	-7.62693	0.828172	Down	NA	NA	NA	NA	NA	NA	NA
Unigene25131_All	605	1.96667	0.01	-7.61961	0.827116	Down	NA	NA	NA	NA	NA	NA	NA
Unigene42577_All	226	1.96	0.01	-7.61471	0.826141	Down	NA	NA	NA	NA	NA	NA	NA
CL7550.Contig2_All	275	1.94333	0.01	-7.60239	0.824146	Down	NA	NA	NA	NA	NA	NA	NA
Unigene8556_All	507	1.94	0.01	-7.59991	0.824146	Down	NA	NA	NA	NA	NA	PTHR24147:SF22/1.3E-51/--	NA
Unigene30738_All	206	1.93667	0.01	-7.59743	0.824146	Down	NA	NA	NA	NA	NA	NA	NA
CL3058.Contig2_All	215	1.93667	0.01	-7.59743	0.824146	Down	NA	NA	NA	NA	NA	NA	NA
Unigene43099_All	206	1.93333	0.01	-7.59495	0.823111	Down	NA	NA	NA	NA	NA	NA	NA
Unigene42497_All	207	1.91333	0.01	-7.57994	0.821109	Down	gi|168027201|ref|XP_001766119.1|/8.86875e-15/predicted protein [Physcomitrella patens] &gt;gi|162682762|gb|EDQ69178.1| predicted protein [Physcomitrella patens]	gi|303276764|ref|XM_003057630.1|/4e-12/Micromonas pusilla CCMP1545 glutamate synthase (GLT), mRNA	sp|Q9LV03|GLUT1_ARATH/7e-15/Glutamate synthase 1 [NADH], chloroplastic OS=Arabidopsis thaliana GN=GLT1 PE=2 SV=2	vvi:100246868/2e-15/glutamate synthase [NADH], amyloplastic; K00264 glutamate synthase (NADPH/NADH) [EC:1.4.1.13 1.4.1.14]	SMc04028_2/3e-23/---	PTHR11938/6.6E-30/--	biological_process:GO:0006807//nitrogen compound metabolic process;GO:0044710//single-organism metabolic process;molecular_function:GO:0045181//glutamate synthase activity, NAD(P)H as acceptor;GO:0043168//anion binding;GO:0000166//nucleotide binding;GO:0050662//coenzyme binding;
Unigene10036_All	698	1.91333	0.01	-7.57994	0.821109	Down	NA	gi|519756411|gb|JX619495.1|/1e-11/Gossypium hirsutum clone NBRI_GE65357 microsatellite sequence	NA	NA	NA	PTHR15438/2.6E-51/--	NA
Unigene30086_All	1169	19.6433	0.103333	-7.57059	0.960268	Down	gi|586721914|ref|XP_006849012.1|/1.7962e-17/hypothetical protein AMTR_s00028p00129850 [Amborella trichopoda] &gt;gi|548852485|gb|ERN10593.1| hypothetical protein AMTR_s00028p00129850 [Amborella trichopoda]	gi|32994295|dbj|AK109086.1|/1e-158/Oryza sativa Japonica Group cDNA clone:002-154-H10, full insert sequence	NA	NA	NA	NA	NA
CL2394.Contig2_All	217	1.9	0.01	-7.56986	0.819855	Down	NA	NA	NA	NA	NA	NA	NA
Unigene39556_All	271	1.89333	0.01	-7.56478	0.818891	Down	NA	NA	NA	NA	NA	PTHR11662/9.3E-31/--	NA
CL7944.Contig2_All	208	1.89	0.01	-7.56224	0.818891	Down	gi|659928049|dbj|BAP05652.1|/2.49933e-09/UDP-glucose pyrophosphorylase [Larix gmelinii]	gi|148887792|gb|EF619969.1|/3e-19/Pinus taeda UDP-glucose pyrophosphorylase (UGP1) mRNA, complete cds	sp|O64459|UGPA_PYRPY/2e-09/UTP--glucose-1-phosphate uridylyltransferase OS=Pyrus pyrifolia PE=2 SV=1	vvi:100253896/9e-09/UTP--glucose-1-phosphate uridylyltransferase; K00963 UTP--glucose-1-phosphate uridylyltransferase [EC:2.7.7.9]	NA	NA	NA
Unigene29948_All	318	1.88667	0.01	-7.5597	0.818891	Down	gi|543177598|gb|AGV54820.1|/4.40872e-06/cell wall-associated hydrolase [Phaseolus vulgaris]	gi|326662656|gb|HQ421225.1|/2e-24/Trichogloea requienii voucher ARS03679 23S ribosomal RNA gene, partial sequence; plastid	NA	NA	NA	NA	NA
CL6936.Contig1_All	571	1.88	0.01	-7.55459	0.81786	Down	NA	gi|470142341|ref|XM_004306822.1|/7e-10/PREDICTED: Fragaria vesca subsp. vesca probable pre-mRNA-splicing factor ATP-dependent RNA helicase-like (LOC101302977), mRNA	NA	NA	NA	NA	NA
Unigene41786_All	203	1.87667	0.01	-7.55203	0.81786	Down	NA	NA	NA	NA	NA	NA	NA
Unigene41807_All	219	1.86333	0.01	-7.54174	0.815743	Down	NA	NA	NA	NA	NA	NA	NA
Unigene20679_All	448	1.86	0.01	-7.53916	0.815743	Down	NA	NA	NA	NA	NA	NA	NA
Unigene1648_All	510	1.84333	0.01	-7.52617	0.81342	Down	NA	NA	NA	NA	NA	PTHR11139:SF59/4.8E-20/--	NA
Unigene39138_All	200	1.83333	0.01	-7.51833	0.812528	Down	NA	NA	NA	NA	NA	NA	NA
Unigene42427_All	283	1.82667	0.01	-7.51307	0.812097	Down	NA	NA	NA	NA	NA	NA	NA
Unigene30526_All	501	1.82333	0.01	-7.51043	0.81131	Down	gi|358346026|ref|XP_003637074.1|/4.90568e-10/Cell wall-associated hydrolase, partial [Medicago truncatula]	gi|468112541|gb|KC509525.1|/1e-14/Lithodesmium undulatum chloroplast, complete genome	NA	NA	NA	NA	NA
Unigene24909_All	340	1.81333	0.01	-7.5025	0.810141	Down	NA	gi|270135152|gb|BT102104.1|/4e-16/Picea glauca clone GQ0166_H16 mRNA sequence	NA	NA	NA	NA	NA
Unigene43962_All	202	1.81333	0.01	-7.5025	0.810141	Down	NA	NA	NA	NA	NA	NA	NA
Unigene14019_All	329	1.81	0.01	-7.49985	0.810141	Down	gi|545707678|ref|XP_005706153.1|/4.94042e-42/peptidylprolyl isomerase [Galdieria sulphuraria] &gt;gi|452822615|gb|EME29633.1| peptidylprolyl isomerase [Galdieria sulphuraria]	gi|497157179|dbj|AB775460.1|/4e-38/Echinochloa phyllopogon CYP2-1 mRNA for cyclophilin 2, partial cds	sp|Q9SP02|CP20A_ARATH/2e-39/Peptidyl-prolyl cis-trans isomerase CYP20-1 OS=Arabidopsis thaliana GN=CYP20-1 PE=1 SV=1	olu:OSTLU_34076/2e-39/CYN19-4; Peptidyl-prolyl cis-trans isomerase, cyclophilin-type; K03767 peptidyl-prolyl cis-trans isomerase A (cyclophilin A) [EC:5.2.1.8]	SPBC28F2.03/7e-47/---	PS00170/-/Cyclophilin-type peptidyl-prolyl cis-trans isomerase signature.	NA
Unigene42536_All	212	1.81	0.01	-7.49985	0.810141	Down	NA	NA	NA	NA	NA	NA	NA
Unigene15564_All	1015	1.8	0.01	-7.49185	0.809068	Down	NA	NA	NA	NA	NA	PTHR16035:SF8/1.9E-260/--	NA
CL214.Contig1_All	354	1.79667	0.01	-7.48918	0.809068	Down	gi|334188508|ref|NP_001190575.1|/8.55573e-10/pseudo-response regulator 3 [Arabidopsis thaliana] &gt;gi|332009895|gb|AED97278.1| pseudo-response regulator 3 [Arabidopsis thaliana]	gi|281308383|gb|GU219473.1|/4e-10/Brassica rapa pseudo-response regulator 3 mRNA, complete cds	sp|Q10N34|PRR73_ORYSJ/3e-11/Two-component response regulator-like PRR73 OS=Oryza sativa subsp. japonica GN=PRR73 PE=2 SV=1	atr:18423614/4e-10/two-component response regulator-like PRR37; K12129 pseudo-response regulator 7	NA	NA	NA
Unigene44244_All	207	1.79667	0.01	-7.48918	0.809068	Down	NA	NA	NA	NA	NA	NA	NA
Unigene44378_All	233	1.79333	0.01	-7.4865	0.807897	Down	NA	NA	NA	NA	NA	NA	NA
Unigene14130_All	261	1.79	0.01	-7.48382	0.807897	Down	gi|147798853|emb|CAN61340.1|/2.63932e-11/hypothetical protein VITISV_007301 [Vitis vinifera]	NA	sp|P92519|M810_ARATH/3e-09/Uncharacterized mitochondrial protein AtMg00810 OS=Arabidopsis thaliana GN=AtMg00810 PE=4 SV=1	cam:101507364/3e-10/cationic amino acid transporter 1-like; K03294 basic amino acid/polyamine antiporter, APA family	NA	PTHR11439/1.9E-13/--	NA
Unigene34642_All	214	1.79	0.01	-7.48382	0.807897	Down	NA	NA	NA	NA	NA	NA	NA
Unigene43776_All	213	1.79	0.01	-7.48382	0.807897	Down	NA	NA	NA	NA	NA	NA	NA
CL526.Contig17_All	2499	1.79	0.01	-7.48382	0.807897	Down	gi|294462387|gb|ADE76742.1|/3.88777e-87/unknown [Picea sitchensis]	gi|294462386|gb|BT123421.1|/7e-35/Picea sitchensis clone WS04713_A10 unknown mRNA	NA	mdm:103452429/5e-45/glycerophosphodiester phosphodiesterase GDE1-like; K18696 glycerophosphodiester phosphodiesterase [EC:3.1.4.46]	YPL110c_3/8e-17/---	PF03009/3.1E-14/Glycerophosphoryl diester phosphodiesterase family	biological_process:GO:0044238//primary metabolic process;GO:0044710//single-organism metabolic process;GO:0071704//organic substance metabolic process;molecular_function:GO:0008081//phosphoric diester hydrolase activity;
Unigene42754_All	232	1.78333	0.01	-7.47843	0.806701	Down	NA	NA	NA	NA	NA	NA	NA
Unigene44661_All	204	1.77667	0.01	-7.47303	0.806398	Down	gi|147859821|emb|CAN81442.1|/9.23013e-12/hypothetical protein VITISV_011546 [Vitis vinifera]	NA	sp|P0C2F6|RNHX1_ARATH/6e-11/Putative ribonuclease H protein At1g65750 OS=Arabidopsis thaliana GN=At1g65750 PE=3 SV=1	vvi:100855389/7e-09/uncharacterized LOC100855389; K11292 transcription elongation factor SPT6	NA	NA	NA
Unigene6384_All	1954	7.61667	0.0433333	-7.45754	0.932788	Down	gi|168006510|ref|XP_001755952.1|/1.23651e-87/predicted protein [Physcomitrella patens] &gt;gi|162692882|gb|EDQ79237.1| predicted protein [Physcomitrella patens]	gi|383147684|gb|FJ124944.2|/1e-08/Pinus taeda isolate 6354 anonymous locus CL1453Contig1_02 genomic sequence >gi|383147686|gb|FJ124939.2| Pinus taeda isolate 6350 anonymous locus CL1453Contig1_02 genomic sequence >gi|383147688|gb|FJ124937.2| Pinus taeda isolate 6361 anonymous locus CL1453Contig1_02 genomic sequence >gi|383147690|gb|FJ124943.2| Pinus taeda isolate 6351 anonymous locus CL1453Contig…	sp|Q9FZ36|M3K2_ARATH/3e-55/Mitogen-activated protein kinase kinase kinase 2 OS=Arabidopsis thaliana GN=ANP2 PE=2 SV=1	pmum:103318984/3e-71/mitogen-activated protein kinase kinase kinase NPK1-like; K04421 mitogen-activated protein kinase kinase kinase 3 [EC:2.7.11.25]	YAR019c/2e-32/---	PS50011/43.1/Protein kinase domain profile.	molecular_function:GO:0000166//nucleotide binding;GO:0004672//protein kinase activity;
Unigene40762_All	225	1.75667	0.01	-7.4567	0.804384	Down	gi|545705917|ref|XP_005705277.1|/1.94754e-14/60S ribosomal protein L27e [Galdieria sulphuraria] &gt;gi|452821730|gb|EME28757.1| 60S ribosomal protein L27e [Galdieria sulphuraria]	NA	sp|Q02984|RL27_PYRST/3e-13/60S ribosomal protein L27 OS=Pyrobotrys stellata GN=RPL27 PE=2 SV=1	gsl:Gasu_38060/3e-15/60S ribosomal protein L27e; K02901 large subunit ribosomal protein L27e	YDR471w/3e-18/---	PTHR10497/2.2E-31/--	cellular_component:GO:0005622//intracellular;
Unigene10037_All	513	1.75667	0.01	-7.4567	0.804384	Down	NA	gi|519741665|gb|JX612917.1|/7e-16/Gossypium hirsutum clone NBRI_GE55653 microsatellite sequence	NA	NA	NA	NA	NA
CL2786.Contig2_All	2112	1.75667	0.01	-7.4567	0.804384	Down	gi|302815544|ref|XP_002989453.1|/0/hypothetical protein SELMODRAFT_129786 [Selaginella moellendorffii] &gt;gi|300142847|gb|EFJ09544.1| hypothetical protein SELMODRAFT_129786 [Selaginella moellendorffii]	gi|270143503|gb|BT110455.1|/0.0/Picea glauca clone GQ03222_C02 mRNA sequence	sp|Q8VZS9|FZR1_ARATH/0.0/Protein FIZZY-RELATED 1 OS=Arabidopsis thaliana GN=FZR1 PE=1 SV=1	atr:18443624/0.0/protein FIZZY-RELATED 1; K03364 cell division cycle 20-like protein 1, cofactor of APC complex	SPAC144.13c/4e-115/---	PS00678/-/Trp-Asp (WD) repeats signature.	NA
Unigene44664_All	233	1.75	0.01	-7.45121	0.803071	Down	NA	NA	NA	NA	NA	NA	NA
CL659.Contig4_All	554	1.74333	0.01	-7.4457	0.801988	Down	gi|116783106|gb|ABK22795.1|/5.92604e-46/unknown [Picea sitchensis] &gt;gi|116790476|gb|ABK25628.1| unknown [Picea sitchensis]	gi|270136564|gb|BT103516.1|/1e-17/Picea glauca clone GQ0255_P10 mRNA sequence	sp|Q8LCL3|RL272_ARATH/2e-43/60S ribosomal protein L27-2 OS=Arabidopsis thaliana GN=RPL27B PE=2 SV=2	vvi:100250703/4e-45/60S ribosomal protein L27; K02901 large subunit ribosomal protein L27e	YDR471w/2e-28/---	PF01777/3.6E-12/Ribosomal L27e protein family	biological_process:GO:0006412//translation;cellular_component:GO:0005840//ribosome;molecular_function:GO:0003735//structural constituent of ribosome;
Unigene40389_All	226	1.74333	0.01	-7.4457	0.801988	Down	NA	NA	NA	NA	NA	NA	NA
Unigene32337_All	277	1.74333	0.01	-7.4457	0.801988	Down	NA	NA	NA	NA	NA	NA	NA
Unigene17731_All	390	1.74	0.01	-7.44294	0.801988	Down	NA	NA	NA	NA	NA	NA	NA
Unigene18030_All	353	1.73	0.01	-7.43463	0.80076	Down	NA	NA	NA	NA	NA	NA	NA
CL8526.Contig2_All	2418	6.50667	0.0433333	-7.2303	0.914989	Down	gi|358346026|ref|XP_003637074.1|/4.7574e-63/Cell wall-associated hydrolase, partial [Medicago truncatula]	gi|284434746|gb|GQ252834.1|/0.0/Phyllostachys edulis clone 00077 genomic sequence	sp|Q3BAI2|YCX91_PHAAO/1e-16/Uncharacterized protein ORF91 OS=Phalaenopsis aphrodite subsp. formosana PE=4 SV=1	NA	NA	NA	NA
CL1027.Contig20_All	521	21.86	0.173333	-6.9786	0.932074	Down	gi|527209896|gb|EPS74505.1|/1.34982e-21/hypothetical protein M569_00222, partial [Genlisea aurea]	gi|485477284|gb|KC790282.1|/2e-43/Eutrema wasabi strain RN18 16S ribosomal RNA gene, partial sequence	NA	mtr:MTR_1g006120/3e-09/Ribosomal protein S10; K02946 small subunit ribosomal protein S10	NA	NA	NA
CL5983.Contig3_All	1519	73.0467	0.58	-6.97662	0.939338	Down	gi|1350548|gb|AAB01572.1|/3.23663e-45/heat shock-like protein [Picea glauca]	gi|270140927|gb|BT107879.1|/4e-29/Picea glauca clone GQ03113_N13 mRNA sequence	sp|Q9FL54|DNAJ6_ARATH/1e-13/Chaperone protein dnaJ 6 OS=Arabidopsis thaliana GN=ATJ6 PE=2 SV=1	pda:103716963/4e-32/dnaJ homolog subfamily B member 3-like; K09512 DnaJ homolog subfamily B member 6	TM0849/3e-15/---	PR00625/1.2E-20/DnaJ domain signature	NA
CL397.Contig8_All	2104	12.86	0.103333	-6.95944	0.92206	Down	gi|358346026|ref|XP_003637074.1|/5.05832e-18/Cell wall-associated hydrolase, partial [Medicago truncatula]	gi|32994295|dbj|AK109086.1|/0.0/Oryza sativa Japonica Group cDNA clone:002-154-H10, full insert sequence	NA	NA	NA	NA	NA
CL5983.Contig1_All	1979	11.9233	0.1	-6.89764	0.916134	Down	gi|1350548|gb|AAB01572.1|/4.51842e-45/heat shock-like protein [Picea glauca]	gi|270140927|gb|BT107879.1|/5e-29/Picea glauca clone GQ03113_N13 mRNA sequence	sp|Q9FL54|DNAJ6_ARATH/2e-13/Chaperone protein dnaJ 6 OS=Arabidopsis thaliana GN=ATJ6 PE=2 SV=1	pda:103716963/5e-32/dnaJ homolog subfamily B member 3-like; K09512 DnaJ homolog subfamily B member 6	TM0849/4e-15/---	PR00625/1.2E-20/DnaJ domain signature	NA
CL1027.Contig17_All	1637	30.1867	0.3	-6.65281	0.910449	Down	gi|674913486|emb|CDY19671.1|/1.01801e-41/BnaC09g29270D [Brassica napus]	gi|215433888|gb|EU982507.1|/1e-87/Panicum virgatum strain 1186 16S ribosomal RNA gene, partial sequence	NA	mtr:MTR_1g006010/2e-20/ATP synthase subunit alpha; K02132 F-type H+-transporting ATPase subunit alpha	NA	NA	NA
Unigene16633_All	841	24.9867	0.263333	-6.56812	0.902667	Down	gi|116781522|gb|ABK22136.1|/2.76409e-22/unknown [Picea sitchensis] &gt;gi|116786959|gb|ABK24318.1| unknown [Picea sitchensis]	NA	NA	NA	NA	NA	NA
CL1027.Contig5_All	1122	3.25	0.04	-6.3443	0.803936	Down	gi|527209896|gb|EPS74505.1|/1.44891e-42/hypothetical protein M569_00222, partial [Genlisea aurea]	gi|169261465|gb|EU221508.1|/0.0/Trachelomonas armata strain ACOI 1323 16S small subunit ribosomal RNA gene, partial sequence; chloroplast	NA	mtr:MTR_1g006120/7e-39/Ribosomal protein S10; K02946 small subunit ribosomal protein S10	NA	NA	NA
Unigene1304_All	1788	4.34333	0.06	-6.1777	0.814906	Down	gi|357436159|ref|XP_003588355.1|/5.63697e-33/Mitochondrial protein, putative [Medicago truncatula]	gi|284434746|gb|GQ252834.1|/0.0/Phyllostachys edulis clone 00077 genomic sequence	NA	NA	NA	NA	NA
Unigene39240_All	449	7.48	0.113333	-6.04439	0.836583	Down	gi|669030174|emb|CDM84611.1|/3.64042e-06/unnamed protein product [Triticum aestivum]	gi|325194607|emb|FR825421.1|/1e-157/Albugo laibachii Nc14, genomic contig CONTIG_2241_NC14_v4_956_58	NA	NA	NA	NA	NA
Unigene16634_All	718	72.1633	1.16667	-5.9508	0.862994	Down	gi|116781522|gb|ABK22136.1|/3.90479e-21/unknown [Picea sitchensis] &gt;gi|116786959|gb|ABK24318.1| unknown [Picea sitchensis]	NA	NA	NA	NA	NA	NA
Unigene22828_All	1776	7.33333	0.136667	-5.74574	0.818114	Down	NA	gi|123680170|emb|AM450097.1|/9e-06/Vitis vinifera, whole genome shotgun sequence, contig VV79X002210.3, clone ENTAV 115	NA	NA	NA	NA	NA
Unigene21938_All	997	8.1	0.19	-5.41385	0.803587	Down	gi|720014094|ref|XP_010260390.1|/1.24094e-38/PREDICTED: pathogenesis-related genes transcriptional activator PTI5-like [Nelumbo nucifera]	gi|383131842|gb|FJ071192.2|/8e-08/Pinus taeda isolate 1655 anonymous locus 0_3648_01 genomic sequence	sp|O80337|EF100_ARATH/4e-33/Ethylene-responsive transcription factor 1A OS=Arabidopsis thaliana GN=ERF1A PE=1 SV=2	brp:103855430/3e-32/ethylene-responsive transcription factor 1A-like; K09286 EREBP-like factor	NA	SM00380/5.5E-37/DNA-binding domain in plant proteins such as APETALA2 and EREBPs	NA
Unigene8785_All	453	8.8	0.21	-5.38904	0.806506	Down	gi|116790265|gb|ABK25558.1|/3.79259e-18/unknown [Picea sitchensis] &gt;gi|116790501|gb|ABK25638.1| unknown [Picea sitchensis]	gi|3378488|emb|AJ007577.1|/8e-06/Ribes nigrum mRNA for metallothionein-like protein	sp|Q40854|MT3_PICGL/5e-19/Metallothionein-like protein EMB30 OS=Picea glauca GN=EMB30 PE=3 SV=1	NA	NA	NA	NA
CL6118.Contig3_All	1378	14.9433	0.376667	-5.31007	0.815315	Down	gi|302769970|ref|XP_002968404.1|/4.02528e-116/hypothetical protein SELMODRAFT_231104 [Selaginella moellendorffii] &gt;gi|300164048|gb|EFJ30658.1| hypothetical protein SELMODRAFT_231104 [Selaginella moellendorffii]	NA	sp|Q0PGJ6|AKRC9_ARATH/5e-89/Aldo-keto reductase family 4 member C9 OS=Arabidopsis thaliana GN=AKR4C9 PE=1 SV=1	brp:103857735/1e-85/aldo-keto reductase family 4 member C9-like; K00011 aldehyde reductase [EC:1.1.1.21]	slr0942/2e-59/---	PF00248/5.1E-50/Aldo/keto reductase family	NA
Unigene11760_All	1756	14.5933	0.386667	-5.23808	0.811924	Down	gi|390979602|dbj|BAM21552.1|/4.81192e-120/hypothetical protein [Cryptomeria japonica]	NA	sp|Q9FL28|FLS2_ARATH/2e-87/LRR receptor-like serine/threonine-protein kinase FLS2 OS=Arabidopsis thaliana GN=FLS2 PE=1 SV=1	mus:103988543/1e-91/LRR receptor-like serine/threonine-protein kinase FLS2; K13420 LRR receptor-like serine/threonine-protein kinase FLS2 [EC:2.7.11.1]	alr0124_1/4e-34/---	PF13855/2.4E-7/Leucine rich repeat	NA
Unigene13002_All	1589	19.0967	0.543333	-5.13534	0.813305	Down	gi|302779726|ref|XP_002971638.1|/2.99033e-65/hypothetical protein SELMODRAFT_172144 [Selaginella moellendorffii] &gt;gi|300160770|gb|EFJ27387.1| hypothetical protein SELMODRAFT_172144 [Selaginella moellendorffii]	gi|270133449|gb|BT100401.1|/9e-18/Picea glauca clone GQ0013_G18 mRNA sequence	sp|P09444|LEA34_GOSHI/2e-56/Late embryogenesis abundant protein D-34 OS=Gossypium hirsutum PE=4 SV=1	smo:SELMODRAFT_443867/5e-18/hypothetical protein; K10779 transcriptional regulator ATRX [EC:3.6.4.12]	NA	PF04927/1.1E-14/Seed maturation protein	NA
CL214.Contig3_All	3878	94.65	4.82	-4.2955	0.804604	Down	gi|719992081|ref|XP_010253458.1|/0/PREDICTED: two-component response regulator-like PRR37 [Nelumbo nucifera]	gi|270152412|gb|BT119298.1|/2e-61/Picea glauca clone GQ04103_N20 mRNA sequence	sp|A2XFB7|PRR73_ORYSI/7e-138/Two-component response regulator-like PRR73 OS=Oryza sativa subsp. indica GN=PRR73 PE=2 SV=2	atr:18423614/0.0/two-component response regulator-like PRR37; K12129 pseudo-response regulator 7	TM0186/9e-10/---	PF06203/1.0E-18/CCT motif	NA
CL214.Contig4_All	4183	88.8067	4.55	-4.28673	0.80443	Down	gi|719992081|ref|XP_010253458.1|/0/PREDICTED: two-component response regulator-like PRR37 [Nelumbo nucifera]	gi|270152412|gb|BT119298.1|/2e-61/Picea glauca clone GQ04103_N20 mRNA sequence	sp|A2XFB7|PRR73_ORYSI/7e-138/Two-component response regulator-like PRR73 OS=Oryza sativa subsp. indica GN=PRR73 PE=2 SV=2	atr:18423614/0.0/two-component response regulator-like PRR37; K12129 pseudo-response regulator 7	TM0186/1e-09/---	PF06203/1.0E-18/CCT motif	NA
CL897.Contig2_All	855	316.11	16.2033	-4.28606	0.805953	Down	gi|116794326|gb|ABK27096.1|/9.82612e-76/unknown [Picea sitchensis]	gi|270143715|gb|BT110667.1|/8e-26/Picea glauca clone GQ03225_K23 mRNA sequence	sp|P19037|HS181_ARATH/5e-40/18.1 kDa class I heat shock protein OS=Arabidopsis thaliana GN=HSP18.1 PE=2 SV=1	egr:104421710/4e-40/18.1 kDa class I heat shock protein-like; K13993 HSP20 family protein	XF2234/1e-14/---	PS01031/24.645/Heat shock hsp20 proteins family profile.	NA
CL8665.Contig1_All	2196	118.48	6.37333	-4.21645	0.804242	Down	gi|148906784|gb|ABR16538.1|/0/unknown [Picea sitchensis]	gi|270145903|gb|BT112855.1|/0.0/Picea glauca clone GQ03321_M21 mRNA sequence	sp|Q9FRL3|ERDL6_ARATH/3e-163/Sugar transporter ERD6-like 6 OS=Arabidopsis thaliana GN=At1g75220 PE=1 SV=1	osa:4339710/1e-167/Os05g0579000; K08145 MFS transporter, SP family, solute carrier family 2 (facilitated glucose transporter), member 8	CAC1345/1e-55/---	PS00216/-/Sugar transport proteins signature 1.	NA
CL8291.Contig1_All	1420	371.43	20.7433	-4.16237	0.804584	Down	gi|21068482|emb|CAC81962.1|/1.56339e-70/small heat-shock protein [Picea glauca]	gi|270135869|gb|BT102821.1|/2e-15/Picea glauca clone GQ0201_C10 mRNA sequence	sp|P11890|HS23C_OXYRB/7e-44/Small heat shock protein, chloroplastic OS=Oxybasis rubra GN=HSP23 PE=2 SV=1	bvg:104907853/7e-46/small heat shock protein, chloroplastic; K13993 HSP20 family protein	TM0374/2e-11/---	PF00011/1.2E-19/Hsp20/alpha crystallin family	NA
CL3955.Contig1_All	1733	56.4667	3.22667	-4.12928	0.801594	Down	NA	gi|29469517|gb|AC142505.1|/3e-08/Solanum demissum chromosome 5 clone PGEC287I17, complete sequence	NA	NA	NA	NA	NA
Unigene21673_All	2581	73.31	4.24667	-4.10961	0.802347	Down	gi|595962775|ref|XP_007216991.1|/0/hypothetical protein PRUPE_ppa002591mg [Prunus persica] &gt;gi|462413141|gb|EMJ18190.1| hypothetical protein PRUPE_ppa002591mg [Prunus persica]	gi|19877|emb|X63106.1|/1e-107/N.tabacum Nthsp70 mRNA for heat shock protein 70	sp|P09189|HSP7C_PETHY/0.0/Heat shock cognate 70 kDa protein OS=Petunia hybrida GN=HSP70 PE=2 SV=1	mdm:103405589/0.0/heat shock 70 kDa protein-like; K03283 heat shock 70kDa protein 1/8; K06758 L1 cell adhesion molecule like protein	SPAC13G7.02c/0.0/---	PS00329/-/Heat shock hsp70 proteins family signature 2.	NA
CL5344.Contig4_All	1134	71.6133	4.37	-4.03452	0.801526	Down	gi|62149368|dbj|BAD93484.1|/4.87092e-122/pollen major allergen No.121 isoform 1 [Cryptomeria japonica]	gi|62149367|dbj|AB197670.1|/2e-88/Cryptomeria japonica mRNA for pollen major allergen No.121 isoform 1, complete cds	sp|Q38910|XTH23_ARATH/4e-105/Probable xyloglucan endotransglucosylase/hydrolase protein 23 OS=Arabidopsis thaliana GN=XTH23 PE=2 SV=1	vvi:100261619/1e-121/probable xyloglucan endotransglucosylase/hydrolase protein 23; K14504 xyloglucan:xyloglucosyl transferase TCH4 [EC:2.4.1.207]	YLR213c/2e-12/---	PF00722/5.2E-62/Glycosyl hydrolases family 16	NA
CL8615.Contig1_All	2776	356.663	24.4567	-3.86626	0.802303	Down	gi|586648217|ref|XP_006828794.1|/0/hypothetical protein AMTR_s00001p00118120 [Amborella trichopoda] &gt;gi|548833773|gb|ERM96210.1| hypothetical protein AMTR_s00001p00118120 [Amborella trichopoda]	gi|225426163|ref|XM_002278858.1|/0.0/PREDICTED: Vitis vinifera heat shock protein 83-like, transcript variant 1 (LOC100265661), mRNA	sp|P51819|HSP83_IPONI/0.0/Heat shock protein 83 OS=Ipomoea nil GN=HSP83A PE=2 SV=1	atr:18424137/0.0/heat shock protein 83; K04079 molecular chaperone HtpG	SPAC926.04c/0.0/---	PS00298/-/Heat shock hsp90 proteins family signature.	NA
CL4395.Contig2_All	860	95.81	6.86333	-3.80319	0.80024	Down	gi|1213116|emb|CAA63570.1|/6.05224e-65/low molecular weight heat-shock protein [Pseudotsuga menziesii]	gi|270134703|gb|BT101655.1|/1e-58/Picea glauca clone GQ01309_M20 mRNA sequence	sp|P19037|HS181_ARATH/9e-61/18.1 kDa class I heat shock protein OS=Arabidopsis thaliana GN=HSP18.1 PE=2 SV=1	tcc:TCM_041856/2e-62/HSP20-like chaperones superfamily protein; K13993 HSP20 family protein	TM0374/9e-19/---	NA	NA
CL8615.Contig4_All	701	192.97	14.2767	-3.75665	0.801186	Down	gi|586648217|ref|XP_006828794.1|/2.27336e-87/hypothetical protein AMTR_s00001p00118120 [Amborella trichopoda] &gt;gi|548833773|gb|ERM96210.1| hypothetical protein AMTR_s00001p00118120 [Amborella trichopoda]	gi|270148584|gb|BT115536.1|/4e-98/Picea glauca clone GQ03701_C15 mRNA sequence	sp|P51819|HSP83_IPONI/2e-85/Heat shock protein 83 OS=Ipomoea nil GN=HSP83A PE=2 SV=1	atr:18424137/4e-88/heat shock protein 83; K04079 molecular chaperone HtpG	SPAC926.04c/2e-66/---	PF13589/2.8E-12/Histidine kinase-, DNA gyrase B-, and HSP90-like ATPase	NA
CL4592.Contig2_All	1468	170.41	13.1033	-3.701	0.800897	Down	gi|657372707|gb|KEH18507.1|/9.66504e-47/chaperone DnaJ domain protein [Medicago truncatula]	gi|270148479|gb|BT115431.1|/8e-52/Picea glauca clone GQ03616_H15 mRNA sequence	sp|Q9FL54|DNAJ6_ARATH/4e-13/Chaperone protein dnaJ 6 OS=Arabidopsis thaliana GN=ATJ6 PE=2 SV=1	vvi:100251506/2e-47/dnaJ homolog subfamily B member 6-A; K09512 DnaJ homolog subfamily B member 6	CAC1283/1e-13/---	PF00226/1.7E-22/DnaJ domain	NA
CL5624.Contig3_All	753	19.6567	255.57	3.70063	0.80123	Up	gi|116779561|gb|ABK21339.1|/2.39599e-56/unknown [Picea sitchensis]	gi|270145700|gb|BT112652.1|/2e-11/Picea glauca clone GQ03319_A11 mRNA sequence	sp|Q05736|PR1_ASPOF/4e-28/Pathogenesis-related protein 1 OS=Asparagus officinalis GN=PR1 PE=2 SV=1	bvg:104906773/1e-12/uncharacterized LOC104906773; K02553 regulator of ribonuclease activity A	NA	NA	NA
CL6674.Contig2_All	747	1.42667	31.7767	4.47725	0.802692	Up	gi|567172659|ref|XP_006399598.1|/7.35274e-18/hypothetical protein EUTSA_v10015745mg [Eutrema salsugineum] &gt;gi|557100688|gb|ESQ41051.1| hypothetical protein EUTSA_v10015745mg [Eutrema salsugineum]	NA	sp|P33081|AX15A_SOYBN/7e-12/Auxin-induced protein 15A OS=Glycine max PE=2 SV=1	sot:102591075/2e-18/auxin-induced protein 10A5-like; K14488 SAUR family protein	NA	PTHR31374/1.7E-35/--	NA
CL1075.Contig1_All	3564	1.21	28.8067	4.57332	0.802924	Up	gi|461726218|gb|AGH20047.1|/4.57293e-142/CCA1-like protein [Picea abies]	gi|359476476|ref|XM_002267940.2|/2e-33/PREDICTED: Vitis vinifera uncharacterized LOC100263252 (LOC100263252), mRNA	sp|Q6R0H1|LHY_ARATH/2e-28/Protein LHY OS=Arabidopsis thaliana GN=LHY PE=1 SV=2	gmx:778086/2e-31/MYB114, LCL2; MYB transcription factor MYB114; K12133 MYB-related transcription factor LHY	NA	NA	NA
CL1075.Contig2_All	3289	0.86	32.1067	5.22239	0.821625	Up	gi|461726218|gb|AGH20047.1|/0/CCA1-like protein [Picea abies]	gi|461726217|gb|KC311521.1|/7e-45/Picea abies CCA1-like protein mRNA, complete cds	sp|P92973|CCA1_ARATH/4e-58/Protein CCA1 OS=Arabidopsis thaliana GN=CCA1 PE=1 SV=1	gmx:778086/1e-67/MYB114, LCL2; MYB transcription factor MYB114; K12133 MYB-related transcription factor LHY	NA	PF00249/6.5E-14/Myb-like DNA-binding domain	NA
Unigene1776_All	1064	0.11	6.81	5.95208	0.826578	Up	gi|299830469|ref|YP_003734840.1|/6.18498e-23/NADH dehydrogenase subunit 2 [Pythium ultimum] &gt;gi|269810846|gb|ACZ43875.1| NADH dehydrogenase subunit 2 [Pythium ultimum] &gt;gi|269812159|gb|ACZ44457.1| NADH dehydrogenase subunit 2 [Pythium ultimum]	NA	sp|P06257|NU2C_MARPO/2e-21/NAD(P)H-quinone oxidoreductase subunit 2, chloroplastic OS=Marchantia polymorpha GN=ndhB PE=3 SV=1	ppp:PhpapaCp003/2e-17/ndhB, ndh2; ND2; K05573 NAD(P)H-quinone oxidoreductase subunit 2 [EC:1.6.5.3]	mll1352/2e-20/---	NA	NA
Unigene15481_All	1115	0.14	9.91	6.14539	0.853687	Up	NA	NA	NA	NA	NA	NA	NA
Unigene20565_All	893	0.05	4.82667	6.59296	0.854547	Up	gi|223974731|gb|ACN31553.1|/7.09425e-96/unknown [Zea mays]	gi|223974730|gb|BT065677.1|/0.0/Zea mays full-length cDNA clone ZM_BFc0014K23 mRNA, complete cds	sp|Q96540|FRI1_BRANA/4e-42/Ferritin-1, chloroplastic OS=Brassica napus GN=LSC30 PE=2 SV=1	gmx:547824/1e-40/FERRITIN, SFerH-1, SOF-35, SOF-5L; ferritin light chain (EC:1.16.3.1); K00522 ferritin heavy chain [EC:1.16.3.2]	AF0834/2e-17/---	PTHR11431:SF37/9.5E-178/--	molecular_function:GO:0046872//metal ion binding;
CL2091.Contig4_All	1667	0.0266667	2.73	6.67772	0.813046	Up	gi|719969307|ref|XP_010268012.1|/7.99947e-93/PREDICTED: serine/arginine-rich splicing factor SC35-like [Nelumbo nucifera]	gi|270139118|gb|BT106070.1|/6e-56/Picea glauca clone GQ02902_G15 mRNA sequence	sp|Q9SEU4|SR33_ARATH/6e-24/Serine/arginine-rich splicing factor 33 OS=Arabidopsis thaliana GN=SR33 PE=1 SV=1	pmum:103339623/1e-91/serine/arginine-rich splicing factor 2-like; K12891 splicing factor, arginine/serine-rich 2	ssr1480/1e-08/---	PTHR23147/7.0E-70/--	NA
CL2941.Contig3_All	2577	0.0366667	4.91333	7.06609	0.891093	Up	gi|658014171|ref|XP_008342398.1|/3.04862e-177/PREDICTED: vacuolar cation/proton exchanger 2-like [Malus domestica] &gt;gi|658014173|ref|XP_008342400.1| PREDICTED: vacuolar cation/proton exchanger 2-like [Malus domestica]	gi|270152292|gb|BT119178.1|/0.0/Picea glauca clone GQ04102_F24 mRNA sequence	sp|Q5KQN0|CAX2_ORYSJ/2e-162/Vacuolar cation/proton exchanger 2 OS=Oryza sativa subsp. japonica GN=CAX2 PE=2 SV=2	mdm:103405205/5e-178/vacuolar cation/proton exchanger 2-like; K07300 Ca2+:H+ antiporter	YDL128w/7e-74/---	PF01699/5.3E-25/Sodium/calcium exchanger protein	NA
Unigene1497_All	733	0.01	1.73	7.43463	0.80076	Up	gi|643706166|gb|KDP22298.1|/3.19187e-103/hypothetical protein JCGZ_26129 [Jatropha curcas]	gi|225312381|dbj|AK319922.1|/5e-76/Solanum lycopersicum cDNA, clone: LEFL1003BE06, HTC in leaf	sp|Q9M2Z4|MSBP2_ARATH/5e-75/Membrane steroid-binding protein 2 OS=Arabidopsis thaliana GN=MSBP2 PE=1 SV=1	jcu:105648484/6e-104/membrane steroid-binding protein 2-like; K17278 membrane-associated progesterone receptor component	NA	PTHR10281:SF37/1.6E-109/--	biological_process:GO:0030308//negative regulation of cell growth;GO:0055114//oxidation-reduction process;cellular_component:GO:0009535//chloroplast thylakoid membrane;GO:0005783//endoplasmic reticulum;GO:0005634//nucleus;GO:0005886//plasma membrane;molecular_function:GO:0032440//2-alkenal reductase [NAD(P)] activity;GO:0020037//heme binding;GO:0005496//steroid binding;
CL2693.Contig2_All	203	0.01	1.73	7.43463	0.80076	Up	NA	NA	NA	NA	NA	NA	NA
Unigene22714_All	470	0.01	1.73333	7.43741	0.80076	Up	gi|470121725|ref|XP_004296911.1|/7.36582e-57/PREDICTED: 40S ribosomal protein S16-like [Fragaria vesca subsp. vesca]	gi|316997161|dbj|AB605736.1|/1e-10/Pinus palustris DNA, fragment name: PtIFG_8939	sp|P46293|RS16_GOSHI/1e-57/40S ribosomal protein S16 OS=Gossypium hirsutum GN=RPS16 PE=2 SV=1	fve:101306223/2e-57/40S ribosomal protein S16; K02960 small subunit ribosomal protein S16e	SPBC18H10.14/2e-53/---	PS00360/-/Ribosomal protein S9 signature.	biological_process:GO:0006412//translation;cellular_component:GO:0005840//ribosome;molecular_function:GO:0003735//structural constituent of ribosome;
Unigene38064_All	228	0.01	1.73333	7.43741	0.80076	Up	NA	NA	NA	NA	NA	NA	NA
CL1478.Contig4_All	656	0.01	1.73667	7.44018	0.801988	Up	gi|116781386|gb|ABK22077.1|/8.2222e-17/unknown [Picea sitchensis]	gi|270139087|gb|BT106039.1|/8e-07/Picea glauca clone GQ02901_N04 mRNA sequence	NA	NA	NA	NA	NA
Unigene27570_All	200	0.01	1.73667	7.44018	0.801988	Up	NA	NA	NA	NA	NA	NA	NA
Unigene1722_All	656	0.01	1.74333	7.4457	0.801988	Up	gi|545706655|ref|XP_005705644.1|/7.10346e-61/60S ribosomal protein L13e [Galdieria sulphuraria] &gt;gi|452822101|gb|EME29124.1| 60S ribosomal protein L13e [Galdieria sulphuraria]	gi|195601858|gb|EU949504.1|/2e-19/Zea mays clone 421844 mRNA sequence	sp|Q9FF90|RL133_ARATH/2e-58/60S ribosomal protein L13-3 OS=Arabidopsis thaliana GN=RPL13D PE=1 SV=1	gsl:Gasu_35130/1e-61/60S ribosomal protein L13e; K02873 large subunit ribosomal protein L13e	SPAC664.05/3e-54/---	PS01104/-/Ribosomal protein L13e signature.	cellular_component:GO:0016020//membrane;GO:0071944//cell periphery;GO:0044446//intracellular organelle part;GO:0022626//cytosolic ribosome;
Unigene26143_All	262	0.01	1.74667	7.44846	0.803071	Up	gi|552828727|ref|XP_005847542.1|/6.69167e-15/hypothetical protein CHLNCDRAFT_35385 [Chlorella variabilis] &gt;gi|307107197|gb|EFN55440.1| hypothetical protein CHLNCDRAFT_35385 [Chlorella variabilis]	NA	NA	NA	SPBPB10D8.07c/6e-06/---	PF03595/9.5E-20/Voltage-dependent anion channel	biological_process:GO:0055085//transmembrane transport;cellular_component:GO:0016021//integral component of membrane;
Unigene26902_All	263	0.01	1.75333	7.45396	0.803071	Up	NA	NA	NA	NA	NA	NA	NA
Unigene26239_All	886	0.01	1.75333	7.45396	0.803071	Up	NA	NA	NA	NA	NA	NA	NA
Unigene11095_All	344	0.01	1.76	7.45943	0.804384	Up	NA	NA	NA	NA	NA	NA	NA
Unigene35877_All	204	0.01	1.76	7.45943	0.804384	Up	NA	NA	NA	NA	NA	NA	NA
CL152.Contig1_All	581	0.01	1.77	7.46761	0.805584	Up	gi|294460488|gb|ADE75821.1|/2.18704e-62/unknown [Picea sitchensis]	gi|270143453|gb|BT110405.1|/8e-19/Picea glauca clone GQ03221_E08 mRNA sequence	sp|Q3ECP7|ERDL5_ARATH/8e-48/Sugar transporter ERD6-like 5 OS=Arabidopsis thaliana GN=At1g54730 PE=2 SV=2	vvi:100263109/8e-43/sugar transporter ERD6-like 7; K08145 MFS transporter, SP family, solute carrier family 2 (facilitated glucose transporter), member 8	BS_araE/1e-17/---	PF00083/1.2E-17/Sugar (and other) transporter	NA
CL2150.Contig1_All	2115	0.01	1.77333	7.47032	0.805584	Up	gi|294463122|gb|ADE77098.1|/1.21535e-120/unknown [Picea sitchensis]	gi|270151198|gb|BT118084.1|/9e-65/Picea glauca clone GQ04002_C07 mRNA sequence	NA	egu:105047622/1e-13/NADP-specific glutamate dehydrogenase-like; K00262 glutamate dehydrogenase (NADP+) [EC:1.4.1.4]	NA	NA	NA
Unigene9127_All	341	0.01	1.77667	7.47303	0.806398	Up	NA	NA	NA	NA	NA	NA	NA
CL892.Contig8_All	318	0.01	1.78333	7.47843	0.806701	Up	NA	NA	NA	atr:18438394/6e-06/alpha-galactosidase; K07407 alpha-galactosidase [EC:3.2.1.22]	NA	NA	NA
Unigene37471_All	201	0.01	1.78667	7.48113	0.807897	Up	NA	gi|270133553|gb|BT100505.1|/6e-11/Picea glauca clone GQ0021_O01 mRNA sequence	NA	NA	NA	NA	NA
Unigene31035_All	219	0.01	1.78667	7.48113	0.807897	Up	NA	gi|166706933|dbj|AP009381.1|/2e-23/Cycas taitungensis mitochondrial DNA, complete genome	NA	NA	NA	NA	NA
Unigene20535_All	764	0.01	1.79333	7.4865	0.807897	Up	gi|325188645|emb|CCA23177.1|/4.44116e-82/40S ribosomal protein S6 putative [Albugo laibachii Nc14]	NA	sp|Q9M3V8|RS6_ASPOF/9e-81/40S ribosomal protein S6 OS=Asparagus officinalis GN=rps6 PE=2 SV=1	sita:101784158/2e-82/40S ribosomal protein S6-like; K02991 small subunit ribosomal protein S6e	SPAPB1E7.12/2e-85/---	PTHR11502/3.3E-177/--	cellular_component:GO:0030529//ribonucleoprotein complex;
Unigene37427_All	224	0.01	1.79667	7.48918	0.809068	Up	NA	NA	NA	NA	NA	NA	NA
CL3057.Contig5_All	241	0.01	1.79667	7.48918	0.809068	Up	gi|570328314|gb|ETO76262.1|/7.57148e-06/hypothetical protein, variant [Phytophthora parasitica P1976] &gt;gi|570952097|gb|ETP17354.1| hypothetical protein, variant [Phytophthora parasitica CJ01A1] &gt;gi|570986369|gb|ETP45394.1| hypothetical protein, variant [Phytophthora parasitica P10297]	NA	NA	NA	NA	PTHR23239/1.0E-50/--	NA
Unigene36714_All	223	0.01	1.8	7.49185	0.809068	Up	NA	NA	NA	NA	NA	NA	NA
Unigene36980_All	202	0.01	1.8	7.49185	0.809068	Up	NA	NA	NA	NA	NA	NA	NA
Unigene36933_All	202	0.01	1.8	7.49185	0.809068	Up	NA	NA	NA	NA	NA	NA	NA
Unigene11677_All	459	0.01	1.8	7.49185	0.809068	Up	gi|672116084|ref|XP_008781194.1|/6.76686e-68/PREDICTED: ubiquitin-40S ribosomal protein S27a [Phoenix dactylifera] &gt;gi|672179795|ref|XP_008810072.1| PREDICTED: ubiquitin-40S ribosomal protein S27a [Phoenix dactylifera]	gi|21404530|gb|AY085820.1|/2e-40/Arabidopsis thaliana clone 18586 mRNA, complete sequence	sp|P62981|RS27A_SOLTU/4e-69/Ubiquitin-40S ribosomal protein S27a OS=Solanum tuberosum GN=UBI3 PE=2 SV=2	egu:105059762/7e-69/ubiquitin-40S ribosomal protein S27a-like; K02977 small subunit ribosomal protein S27Ae	YLR167w_1/5e-40/---	PTHR10666/1.6E-115/--	NA
CL2050.Contig2_All	1651	0.01	1.8	7.49185	0.809068	Up	gi|606240948|gb|AHW42468.1|/5.41089e-53/KO1 [Pinus tabuliformis]	NA	sp|Q93ZB2|KO1_ARATH/4e-40/Ent-kaurene oxidase, chloroplastic OS=Arabidopsis thaliana GN=KO PE=1 SV=2	bvg:104883634/3e-53/ent-kaurene oxidase, chloroplastic; K04122 ent-kaurene oxidase [EC:1.14.13.78]	NA	NA	NA
Unigene27754_All	239	0.01	1.80333	7.49452	0.809068	Up	NA	NA	NA	NA	NA	NA	NA
Unigene28425_All	218	0.01	1.80333	7.49452	0.809068	Up	NA	NA	NA	NA	NA	NA	NA
CL369.Contig39_All	1671	0.01	1.80667	7.49719	0.810141	Up	gi|567891423|ref|XP_006438232.1|/2.02206e-85/hypothetical protein CICLE_v10033489mg [Citrus clementina] &gt;gi|557540428|gb|ESR51472.1| hypothetical protein CICLE_v10033489mg [Citrus clementina]	gi|270140163|gb|BT107115.1|/2e-21/Picea glauca clone GQ03102_O06 mRNA sequence	NA	csl:COCSUDRAFT_16109/1e-06/alpha-galactosidase; K07407 alpha-galactosidase [EC:3.2.1.22]	NA	PTHR11452:SF14/1.8E-49/--	NA
CL4960.Contig4_All	838	0.01	1.80667	7.49719	0.810141	Up	gi|720008902|ref|XP_010258770.1|/5.48172e-55/PREDICTED: methylglutaconyl-CoA hydratase, mitochondrial [Nelumbo nucifera]	gi|270138093|gb|BT105045.1|/4e-74/Picea glauca clone GQ02817_P23 mRNA sequence	sp|Q8GYN9|MENB_ARATH/2e-11/1,4-Dihydroxy-2-naphthoyl-CoA synthase, peroxisomal OS=Arabidopsis thaliana GN=MENB PE=1 SV=2	atr:18428288/6e-55/methylglutaconyl-CoA hydratase, mitochondrial; K05607 methylglutaconyl-CoA hydratase [EC:4.2.1.18]	BS_yngF/3e-27/---	PF00378/1.3E-35/Enoyl-CoA hydratase/isomerase family	NA
CL4557.Contig2_All	279	0.01	1.81333	7.5025	0.810141	Up	gi|721681127|ref|XP_010238310.1|/4.44341e-06/PREDICTED: serine/threonine-protein phosphatase PP2A-2 catalytic subunit-like isoform X2 [Brachypodium distachyon]	gi|270145745|gb|BT112697.1|/1e-15/Picea glauca clone GQ03319_K15 mRNA sequence	sp|Q9XGH7|PP2A_TOBAC/5e-08/Serine/threonine-protein phosphatase PP2A catalytic subunit OS=Nicotiana tabacum PE=2 SV=1	atr:18432606/7e-07/serine/threonine-protein phosphatase PP2A-2 catalytic subunit; K04382 serine/threonine-protein phosphatase 2A catalytic subunit [EC:3.1.3.16]	NA	NA	NA
Unigene29117_All	217	0.01	1.82	7.50779	0.81131	Up	NA	NA	NA	NA	NA	NA	NA
Unigene24869_All	1914	0.0733333	13.3833	7.51175	0.951181	Up	gi|333796940|gb|AEF98135.1|/0/cytochrome c oxidase subunit I [Lingulodinium polyedrum]	gi|333796919|gb|HM233113.1|/1e-127/Lingulodinium polyedrum isolate C8 cytochrome c oxidase subunit I (COX1) gene, partial cds; mitochondrial	sp|P26856|COX1_MARPO/0.0/Cytochrome c oxidase subunit 1 OS=Marchantia polymorpha GN=COX1 PE=3 SV=2	ppp:PhpafMp01/0.0/cox1; cytochrome c oxidase subunit 1; K02256 cytochrome c oxidase subunit 1 [EC:1.9.3.1]	BMEI1465/9e-167/---	NA	biological_process:GO:0006810//transport;GO:0009060//aerobic respiration;GO:0006119//oxidative phosphorylation;GO:0022900//electron transport chain;cellular_component:GO:0016021//integral component of membrane;GO:0005743//mitochondrial inner membrane;GO:0070469//respiratory chain;GO:0005886//plasma membrane;molecular_function:GO:0009055//electron carrier activity;GO:0020037//heme binding;GO:00055…
Unigene46919_All	218	0.01	1.83	7.5157	0.812528	Up	NA	NA	NA	NA	NA	NA	NA
Unigene35484_All	374	0.01	1.83667	7.52095	0.81342	Up	NA	NA	NA	NA	NA	NA	NA
Unigene26191_All	216	0.01	1.83667	7.52095	0.81342	Up	NA	NA	NA	NA	NA	NA	NA
Unigene27624_All	236	0.01	1.83667	7.52095	0.81342	Up	gi|167998987|ref|XP_001752199.1|/3.06615e-20/predicted protein [Physcomitrella patens] &gt;gi|162696594|gb|EDQ82932.1| predicted protein [Physcomitrella patens]	NA	sp|P55308|CATA2_HORVU/5e-19/Catalase isozyme 2 OS=Hordeum vulgare GN=CAT2 PE=2 SV=1	pop:POPTR_0002s01080g/4e-18/POPTRDRAFT_550767; catalase family protein; K03781 catalase [EC:1.11.1.6]	BS_katA/4e-20/---	PR00067/1.41E-20/Catalase signature	NA
Unigene26999_All	236	0.01	1.83667	7.52095	0.81342	Up	NA	NA	NA	NA	NA	NA	NA
Unigene25659_All	242	0.01	1.84	7.52356	0.81342	Up	gi|596290392|ref|XP_007226175.1|/1.20321e-19/hypothetical protein PRUPE_ppa015437mg, partial [Prunus persica] &gt;gi|462423111|gb|EMJ27374.1| hypothetical protein PRUPE_ppa015437mg, partial [Prunus persica]	NA	NA	atr:18442604/8e-16/uncharacterized LOC18442604; K10406 kinesin family member C2/C3	NA	PTHR24559:SF170/1.2E-14/--	NA
Unigene25595_All	536	0.01	1.84333	7.52617	0.81342	Up	gi|672119308|ref|XP_008782889.1|/1.03674e-38/PREDICTED: 60S ribosomal protein L6-like [Phoenix dactylifera]	gi|357519640|ref|XM_003630061.1|/4e-08/Medicago truncatula 60S ribosomal protein L6 (MTR_8g091910) mRNA, complete cds	sp|P34091|RL6_MESCR/4e-40/60S ribosomal protein L6 OS=Mesembryanthemum crystallinum GN=RPL6 PE=2 SV=1	egu:105039467/1e-40/60S ribosomal protein L6-like; K02934 large subunit ribosomal protein L6e	YLR448w/2e-30/---	PTHR10715/1.0E-94/--	NA
CL6106.Contig1_All	364	0.01	1.84333	7.52617	0.81342	Up	gi|676398279|ref|XP_009042417.1|/2.21392e-34/hypothetical protein AURANDRAFT_34777 [Aureococcus anophagefferens] &gt;gi|323446872|gb|EGB02885.1| hypothetical protein AURANDRAFT_34777 [Aureococcus anophagefferens]	NA	sp|Q9M3D2|RL353_ARATH/7e-32/60S ribosomal protein L35-3 OS=Arabidopsis thaliana GN=RPL35C PE=2 SV=1	gsl:Gasu_07620/3e-34/60S ribosomal protein L35; K02918 large subunit ribosomal protein L35e	SPCC613.05c/6e-30/---	PTHR13872/1.3E-71/--	cellular_component:GO:0044446//intracellular organelle part;GO:0022626//cytosolic ribosome;
Unigene8662_All	382	0.01	1.85333	7.53398	0.814603	Up	gi|676384487|ref|XP_009035522.1|/2.1597e-53/hypothetical protein AURANDRAFT_24204 [Aureococcus anophagefferens] &gt;gi|323453584|gb|EGB09455.1| hypothetical protein AURANDRAFT_24204 [Aureococcus anophagefferens]	gi|554786639|dbj|AK424308.1|/8e-12/Brachypodium distachyon mRNA, clone: PL016C01-A-001_E03	sp|P42798|R15A1_ARATH/4e-51/40S ribosomal protein S15a-1 OS=Arabidopsis thaliana GN=RPS15AA PE=2 SV=2	gsl:Gasu_18680/1e-52/40S ribosomal protein S15A; K02957 small subunit ribosomal protein S15Ae	YJL190c/3e-51/---	PTHR11758:SF8/2.0E-94/--	biological_process:GO:0006412//translation;cellular_component:GO:0005840//ribosome;molecular_function:GO:0003735//structural constituent of ribosome;
Unigene36016_All	241	0.01	1.85667	7.53657	0.815743	Up	NA	NA	NA	NA	NA	NA	NA
CL3082.Contig3_All	2257	0.01	1.86	7.53916	0.815743	Up	gi|719973799|ref|XP_010243162.1|/0/PREDICTED: glycosyltransferase family protein 64 protein C5-like isoform X2 [Nelumbo nucifera]	gi|270133576|gb|BT100528.1|/1e-171/Picea glauca clone GQ0024_A24 mRNA sequence	NA	gmx:100781217/8e-24/exostosin-2-like; K02367 glucuronyl/N-acetylglucosaminyl transferase EXT2 [EC:2.4.1.224 2.4.1.225]	NA	PF09258/1.1E-63/Glycosyl transferase family 64 domain	NA
Unigene37594_All	219	0.01	1.86333	7.54174	0.815743	Up	NA	NA	NA	NA	NA	NA	NA
CL4672.Contig1_All	1954	0.01	1.86333	7.54174	0.815743	Up	gi|702329689|ref|XP_010054173.1|/3.55122e-10/PREDICTED: uncharacterized protein DDB_G0271670-like [Eucalyptus grandis]	NA	NA	brp:103857900/4e-06/DNA-directed RNA polymerase V subunit 1; K16251 DNA-directed RNA polymerase V subunit 1 [EC:2.7.7.6]	NA	PTHR19143:SF24/5.0E-93/--	NA
CL8439.Contig2_All	415	0.01	1.86333	7.54174	0.815743	Up	gi|326496204|dbj|BAJ94564.1|/9.94218e-67/predicted protein [Hordeum vulgare subsp. vulgare]	gi|160960683|emb|CU228041.1|/3e-30/Populus EST from severe drought-stressed leaves	sp|P46297|RS23_FRAAN/2e-59/40S ribosomal protein S23 OS=Fragaria ananassa GN=RPS23 PE=2 SV=1	bvg:104884310/5e-59/40S ribosomal protein S23; K02973 small subunit ribosomal protein S23e	YPR132w/9e-58/---	PF00164/2.5E-40/Ribosomal protein S12/S23	biological_process:GO:0006412//translation;cellular_component:GO:0015935//small ribosomal subunit;molecular_function:GO:0003735//structural constituent of ribosome;
Unigene37372_All	220	0.01	1.86667	7.54432	0.816454	Up	NA	NA	NA	NA	NA	PF00620/8.4E-11/RhoGAP domain	NA
Unigene1546_All	516	0.01	1.86667	7.54432	0.816454	Up	gi|676389637|ref|XP_009038097.1|/3.41965e-33/hypothetical protein AURANDRAFT_27981 [Aureococcus anophagefferens] &gt;gi|323451608|gb|EGB07485.1| hypothetical protein AURANDRAFT_27981 [Aureococcus anophagefferens]	gi|470149201|ref|XM_004310082.1|/1e-08/PREDICTED: Fragaria vesca subsp. vesca 40S ribosomal protein S27-2-like (LOC101299828), mRNA	sp|Q8L953|RS273_ARATH/5e-32/40S ribosomal protein S27-3 OS=Arabidopsis thaliana GN=RPS27D PE=2 SV=2	atr:105420662/1e-31/40S ribosomal protein S27-2; K02978 small subunit ribosomal protein S27e	SPBC1685.10/6e-32/---	NA	biological_process:GO:0006412//translation;cellular_component:GO:0005840//ribosome;molecular_function:GO:0046872//metal ion binding;GO:0003735//structural constituent of ribosome;
Unigene20478_All	604	0.01	1.86667	7.54432	0.816454	Up	gi|255547169|ref|XP_002514642.1|/3.5268e-66/conserved hypothetical protein [Ricinus communis] &gt;gi|223546246|gb|EEF47748.1| conserved hypothetical protein [Ricinus communis]	gi|470126645|ref|XM_004299246.1|/1e-17/PREDICTED: Fragaria vesca subsp. vesca uncharacterized LOC101310704 (LOC101310704), mRNA	NA	NA	NA	NA	NA
Unigene1665_All	363	0.01	1.86667	7.54432	0.816454	Up	gi|445615|prf||1909362A/3.39191e-59/ribosomal protein L27	NA	sp|Q02984|RL27_PYRST/1e-31/60S ribosomal protein L27 OS=Pyrobotrys stellata GN=RPL27 PE=2 SV=1	olu:OSTLU_31471/5e-32/RPL27; Ribosomal protein L27, component of cytosolic 80S ribosome and 60S large subunit; K02901 large subunit ribosomal protein L27e	YDR471w/8e-33/---	PF01777/8.3E-26/Ribosomal L27e protein family	cellular_component:GO:0030529//ribonucleoprotein complex;
CL5273.Contig2_All	772	0.01	1.87333	7.54946	0.816674	Up	gi|326498709|dbj|BAK02340.1|/1.7235e-89/predicted protein [Hordeum vulgare subsp. vulgare]	gi|545355755|ref|XM_005643596.1|/2e-17/Coccomyxa subellipsoidea C-169 60S ribosomal protein L7 (COCSUDRAFT_20022) mRNA, complete cds	sp|P60039|RL73_ARATH/3e-75/60S ribosomal protein L7-3 OS=Arabidopsis thaliana GN=RPL7C PE=2 SV=1	olu:OSTLU_30488/6e-79/RPL7; Ribosomal protein L7, component of cytosolic 80S ribosome and 60S large subunit; K02937 large subunit ribosomal protein L7e	SPBC18H10.12c/7e-75/---	PF08079/8.2E-16/Ribosomal L30 N-terminal domain	cellular_component:GO:0005618//cell wall;GO:0005730//nucleolus;GO:0022625//cytosolic large ribosomal subunit;GO:0005886//plasma membrane;GO:0009507//chloroplast;GO:0005773//vacuole;
Unigene8360_All	414	0.01	1.87333	7.54946	0.816674	Up	gi|545708285|ref|XP_005706455.1|/2.49759e-09/glutathione S-transferase [Galdieria sulphuraria] &gt;gi|452822920|gb|EME29935.1| glutathione S-transferase [Galdieria sulphuraria]	NA	NA	gsl:Gasu_27200/4e-10/glutathione S-transferase (EC:2.5.1.18); K00799 glutathione S-transferase [EC:2.5.1.18]	NA	PS50405/20.542/Soluble glutathione S-transferase C-terminal domain profile.	NA
Unigene46532_All	216	0.01	1.87667	7.55203	0.81786	Up	gi|11467136|ref|NP_054437.1|/8.96457e-14/cytochrome c oxidase subunit 3 [Marchantia polymorpha] &gt;gi|416825|sp|P26858.2|COX3_MARPO RecName: Full=Cytochrome c oxidase subunit 3; AltName: Full=Cytochrome c oxidase polypeptide III (mitochondrion) [Marchantia polymorpha] &gt;gi|786221|gb|AAC09434.1| coxIII [Marchantia polymorpha]	NA	sp|P26858|COX3_MARPO/1e-15/Cytochrome c oxidase subunit 3 OS=Marchantia polymorpha GN=COX3 PE=3 SV=2	ppp:PhpafMp26/3e-14/cox3; cytochrome oxidase subunit 3; K02262 cytochrome c oxidase subunit 3	Q0275/2e-07/---	NA	biological_process:GO:0019646//aerobic electron transport chain;cellular_component:GO:0016021//integral component of membrane;GO:0005743//mitochondrial inner membrane;molecular_function:GO:0004129//cytochrome-c oxidase activity;
Unigene16051_All	237	0.01	1.88333	7.55714	0.81786	Up	gi|694371863|ref|XP_009363399.1|/2.12831e-13/PREDICTED: 40S ribosomal protein S10 [Pyrus x bretschneideri]	NA	sp|Q9AYP4|RS10_ORYSJ/5e-14/40S ribosomal protein S10 OS=Oryza sativa subsp. japonica GN=RPS10 PE=2 SV=2	pxb:103953389/3e-14/40S ribosomal protein S10; K02947 small subunit ribosomal protein S10e	SPBP22H7.08/4e-10/---	PTHR12146:SF1/4.1E-58/--	NA
Unigene35382_All	257	0.01	1.88333	7.55714	0.81786	Up	gi|596295113|ref|XP_007226950.1|/4.99243e-10/hypothetical protein PRUPE_ppa025194mg, partial [Prunus persica] &gt;gi|462423886|gb|EMJ28149.1| hypothetical protein PRUPE_ppa025194mg, partial [Prunus persica]	NA	NA	NA	NA	NA	NA
Unigene45735_All	292	0.01	1.89667	7.56732	0.819855	Up	gi|586726666|ref|XP_006849644.1|/3.22274e-25/hypothetical protein AMTR_s00024p00225420 [Amborella trichopoda] &gt;gi|548853219|gb|ERN11225.1| hypothetical protein AMTR_s00024p00225420 [Amborella trichopoda]	gi|270144378|gb|BT111330.1|/1e-06/Picea glauca clone GQ03236_B19 mRNA sequence	sp|Q9LN01|PPR21_ARATH/3e-23/Pentatricopeptide repeat-containing protein At1g08070 OS=Arabidopsis thaliana GN=PCMP-H12 PE=2 SV=1	egr:104423905/1e-20/uncharacterized LOC104423905; K15271 ATP-dependent DNA helicase HFM1/MER3 [EC:3.6.4.12]	NA	PTHR24015:SF109/3.6E-37/--	NA
Unigene29290_All	326	0.01	1.9	7.56986	0.819855	Up	NA	NA	NA	NA	NA	NA	NA
Unigene1297_All	1589	0.01	1.90333	7.57238	0.819855	Up	gi|695411639|ref|XP_009525531.1|/1.08098e-06/hypothetical protein PHYSODRAFT_314261 [Phytophthora sojae] &gt;gi|348676656|gb|EGZ16473.1| hypothetical protein PHYSODRAFT_314261 [Phytophthora sojae]	gi|297592032|gb|GU784915.1|/3e-08/Volvox carteri f. nagariensis female mating type locus, complete sequence	NA	NA	NA	NA	NA
CL4571.Contig1_All	1372	0.01	1.90333	7.57238	0.819855	Up	gi|326526817|dbj|BAK00797.1|/4.40501e-14/predicted protein [Hordeum vulgare subsp. vulgare]	NA	NA	ccp:CHC_T00001860001/1e-06/hypothetical protein; K09640 transmembrane protease, serine 9 [EC:3.4.21.-]	NA	PTHR24265/6.7E-288/--	NA
Unigene8808_All	272	0.01	1.90667	7.57491	0.820662	Up	gi|702432061|ref|XP_010069117.1|/2.28448e-07/PREDICTED: putative pentatricopeptide repeat-containing protein At3g23330 [Eucalyptus grandis]	gi|203295482|gb|FJ049174.1|/5e-12/Pinus taeda isolate 4654 anonymous locus 0_12440_01 genomic sequence	sp|P0C7R1|PPR74_ARATH/1e-08/Pentatricopeptide repeat-containing protein At1g47580, chloroplastic OS=Arabidopsis thaliana GN=PCMP-H50 PE=2 SV=1	NA	NA	NA	NA
CL501.Contig15_All	893	0.01	1.91333	7.57994	0.821109	Up	gi|219118863|ref|XP_002180198.1|/1.00558e-158/ubiquitin extension protein 4 [Phaeodactylum tricornutum CCAP 1055/1] &gt;gi|217408455|gb|EEC48389.1| ubiquitin extension protein 4 [Phaeodactylum tricornutum CCAP 1055/1]	gi|545357097|ref|XM_005644163.1|/0.0/Coccomyxa subellipsoidea C-169 polyubiquitin (COCSUDRAFT_38114) mRNA, complete cds	sp|P42740|UBIQP_AGLNE/4e-159/Polyubiquitin OS=Aglaothamnion neglectum PE=2 SV=2	csl:COCSUDRAFT_35534/6e-158/hexaubiquitin protein; K08770 ubiquitin C	YLL039c/3e-158/---	SM00213/2.9E-36/Ubiquitin homologues	NA
Unigene15830_All	475	0.01	1.91667	7.58246	0.822036	Up	gi|675164129|ref|XP_008890949.1|/2.10943e-62/60S ribosomal protein L23 [Phytophthora parasitica INRA-310] &gt;gi|566033207|gb|ETI56118.1| 60S ribosomal protein L23 [Phytophthora parasitica P1569] &gt;gi|567970889|gb|ETK95909.1| 60S ribosomal protein L23 [Phytophthora parasitica] &gt;gi|567999245|gb|ETL49289.1| 60S ribosomal protein L23 [Phytophthora parasitica] &gt;gi|568028399|gb|ETM02341.1| 60S…	gi|192335487|gb|EU829100.1|/1e-17/Linum usitatissimum clone LU0016G11 mRNA sequence	sp|Q07760|RL23_TOBAC/3e-61/60S ribosomal protein L23 OS=Nicotiana tabacum GN=RPL23 PE=2 SV=1	cme:CYME_CMS262C/1e-62/60S ribosomal protein L23; K02894 large subunit ribosomal protein L23e	SPCC1322.11/5e-57/---	PTHR11761/7.8E-98/--	biological_process:GO:0006412//translation;cellular_component:GO:0005840//ribosome;molecular_function:GO:0003735//structural constituent of ribosome;
Unigene38938_All	217	0.01	1.92333	7.58747	0.822036	Up	NA	NA	NA	NA	NA	NA	NA
CL8503.Contig2_All	390	0.01	1.93	7.59246	0.823111	Up	gi|719966881|ref|XP_010260208.1|/4.83467e-13/PREDICTED: protein LONGIFOLIA 1-like [Nelumbo nucifera]	gi|116789158|gb|EF085841.1|/1e-35/Picea sitchensis clone WS0283_L22 unknown mRNA	NA	NA	NA	NA	NA
Unigene22466_All	558	0.01	1.93	7.59246	0.823111	Up	gi|332656174|gb|AEE81756.1|/1.92249e-41/metallothionein [Hevea brasiliensis]	gi|332656173|gb|HQ687666.1|/1e-114/Hevea brasiliensis cultivar CATAS 7-33-97 metallothionein (MT2) mRNA, complete cds	sp|P43390|MT2_ACTDE/1e-30/Metallothionein-like protein type 2 OS=Actinidia deliciosa GN=pKIWI504 PE=2 SV=1	NA	NA	PF01439/4.6E-21/Metallothionein	molecular_function:GO:0005507//copper ion binding;
CL551.Contig10_All	1390	0.01	1.93	7.59246	0.823111	Up	gi|6015058|sp|O49169.1|EF1A_MANES/0/RecName: Full=Elongation factor 1-alpha; Short=EF-1-alpha [Manihot esculenta] &gt;gi|2791834|gb|AAC39447.1| elongation factor 1-alpha [Manihot esculenta]	gi|2791833|gb|AF041463.1|AF041463/0.0/Manihot esculenta elongation factor 1-alpha (MeEF1) gene, complete cds	sp|O49169|EF1A_MANES/0.0/Elongation factor 1-alpha OS=Manihot esculenta GN=EF1 PE=3 SV=1	tcc:TCM_043087/0.0/GTP binding Elongation factor Tu family protein isoform 1; K03231 elongation factor 1-alpha	SPCC794.09c/3e-170/---	PTHR23115/1.8E-258/--	biological_process:GO:0006184//GTP catabolic process;GO:0006414//translational elongation;cellular_component:GO:0005737//cytoplasm;molecular_function:GO:0003746//translation elongation factor activity;GO:0016779//nucleotidyltransferase activity;GO:0005525//GTP binding;GO:0003924//GTPase activity;
CL2025.Contig5_All	213	0.01	1.93333	7.59495	0.823111	Up	NA	gi|157743417|gb|AC211301.1|/2e-08/Populus trichocarpa clone ACSB2137-O19, complete sequence	NA	NA	NA	NA	NA
CL1319.Contig1_All	230	0.01	1.96	7.61471	0.826141	Up	NA	NA	NA	NA	NA	NA	NA
CL7464.Contig1_All	285	0.01	1.96	7.61471	0.826141	Up	gi|643715691|gb|KDP27632.1|/1.51326e-06/hypothetical protein JCGZ_19637 [Jatropha curcas] &gt;gi|643723204|gb|KDP32809.1| hypothetical protein JCGZ_12101 [Jatropha curcas]	gi|270142965|gb|BT109917.1|/5e-09/Picea glauca clone GQ03213_L12 mRNA sequence	sp|P23957|VATL_AVESA/2e-08/V-type proton ATPase 16 kDa proteolipid subunit OS=Avena sativa GN=VATP-P1 PE=2 SV=1	zma:100282817/2e-07/vacuolar ATP synthase 16 kDa proteolipid subunit; K02155 V-type H+-transporting ATPase 16kDa proteolipid subunit	NA	NA	NA
Unigene13348_All	351	0.01	1.96667	7.61961	0.827116	Up	gi|326529291|dbj|BAK01039.1|/1.3194e-34/predicted protein [Hordeum vulgare subsp. vulgare]	NA	sp|P41098|RL34_TOBAC/4e-25/60S ribosomal protein L34 OS=Nicotiana tabacum GN=RPL34 PE=2 SV=1	gsl:Gasu_19110/5e-29/60S ribosomal protein L34e; K02915 large subunit ribosomal protein L34e	YIL052c/3e-34/---	PR01250/5.5E-29/Ribosomal protein L34 signature	NA
Unigene8884_All	268	0.01	1.97333	7.62449	0.827116	Up	NA	NA	NA	NA	NA	NA	NA
Unigene6363_All	530	0.01	1.97333	7.62449	0.827116	Up	gi|546315604|ref|XP_005715913.1|/7.63231e-10/unnamed protein product [Chondrus crispus] &gt;gi|507112411|emb|CDF36094.1| unnamed protein product [Chondrus crispus]	NA	NA	ccp:CHC_T00004512001/2e-10/hypothetical protein; K07127 5-hydroxyisourate hydrolase [EC:3.5.2.17]	Cj0715/1e-08/---	PF00576/1.6E-35/HIUase/Transthyretin family	NA
Unigene2212_All	334	0.01	1.98333	7.63178	0.828172	Up	gi|700198543|gb|KGN53701.1|/2.9989e-15/hypothetical protein Csa_4G107430 [Cucumis sativus]	gi|270149042|gb|BT115994.1|/2e-18/Picea glauca clone GQ03710_B09 mRNA sequence	sp|O81767|PP348_ARATH/1e-15/Pentatricopeptide repeat-containing protein At4g33990 OS=Arabidopsis thaliana GN=EMB2758 PE=3 SV=2	bvg:104900835/4e-11/callose synthase 11-like; K11000 callose synthase [EC:2.4.1.-]	NA	NA	NA
Unigene11125_All	691	0.01	1.98667	7.63421	0.828867	Up	gi|255563711|ref|XP_002522857.1|/8.45519e-63/translation factor sui1, putative [Ricinus communis] &gt;gi|223537941|gb|EEF39555.1| translation factor sui1, putative [Ricinus communis]	gi|317159556|gb|HQ268024.1|/0.0/Hevea brasiliensis eukaryotic translation initiation factor 2 mRNA, complete cds	sp|Q94JV4|SUI12_ARATH/1e-55/Protein translation factor SUI1 homolog 2 OS=Arabidopsis thaliana GN=At1g54290 PE=3 SV=1	jcu:105632893/1e-58/protein translation factor SUI1 homolog 2; K03113 translation initiation factor 1	YNL244c/3e-29/---	PTHR10388/2.0E-68/--	biological_process:GO:0006413//translational initiation;molecular_function:GO:0003743//translation initiation factor activity;
Unigene27049_All	228	0.01	1.98667	7.63421	0.828867	Up	NA	gi|365769390|gb|HQ884114.1|/2e-20/Linum usitatissimum clone Contig1291 microsatellite sequence	NA	NA	NA	NA	NA
CL4793.Contig3_All	2739	0.01	1.98667	7.63421	0.828867	Up	gi|720098034|ref|XP_010247509.1|/0/PREDICTED: pentatricopeptide repeat-containing protein At2g41720 isoform X1 [Nelumbo nucifera]	gi|270137378|gb|BT104330.1|/5e-70/Picea glauca clone GQ02809_A23 mRNA sequence	sp|Q8RWS8|PP199_ARATH/0.0/Pentatricopeptide repeat-containing protein At2g41720 OS=Arabidopsis thaliana GN=EMB2654 PE=2 SV=1	csv:101205583/2e-64/pentatricopeptide repeat-containing protein At5g61990, mitochondrial; K17964 leucine-rich PPR motif-containing protein, mitochondrial	NA	PS51375/12.123/Pentatricopeptide (PPR) repeat profile.	NA
Unigene11154_All	449	0.01	1.99	7.63662	0.829104	Up	NA	NA	NA	NA	NA	PF04711/5.7E-42/Apolipoprotein A-II (ApoA-II)	NA
Unigene18219_All	797	0.01	2	7.64386	0.830226	Up	gi|326512164|dbj|BAJ96063.1|/9.52791e-115/predicted protein [Hordeum vulgare subsp. vulgare]	gi|157887924|emb|CT841657.1|/3e-16/Oryza rufipogon (W1943) cDNA clone: ORW1943C102L11, full insert sequence	sp|P29766|RL8_SOLLC/3e-107/60S ribosomal protein L8 OS=Solanum lycopersicum GN=RPL8 PE=2 SV=1	gsl:Gasu_34490/7e-112/60S ribosomal protein L8e; K02938 large subunit ribosomal protein L8e	YIL018w/2e-109/---	PF00181/2.0E-18/Ribosomal Proteins L2, RNA binding domain	NA
Unigene29219_All	226	0.01	2.00667	7.64866	0.831074	Up	NA	NA	NA	NA	NA	PF03732/2.1E-4/Retrotransposon gag protein	NA
Unigene37885_All	211	0.01	2.01333	7.65344	0.831074	Up	NA	NA	NA	NA	NA	NA	NA
Unigene24933_All	347	0.01	2.02667	7.66297	0.832666	Up	NA	NA	NA	NA	NA	NA	NA
Unigene25989_All	206	0.01	2.03333	7.6677	0.832932	Up	gi|325180320|emb|CCA14723.1|/3.06395e-07/ras protein let60 putative [Albugo laibachii Nc14]	NA	NA	NA	SPAC17H9.09c/4e-09/---	PTHR24070/1.6E-17/--	biological_process:GO:0006184//GTP catabolic process;GO:0007264//small GTPase mediated signal transduction;cellular_component:GO:0016020//membrane;molecular_function:GO:0005525//GTP binding;GO:0003924//GTPase activity;
Unigene27960_All	207	0.01	2.03667	7.67007	0.833971	Up	gi|301122321|ref|XP_002908887.1|/1.04763e-15/40S ribosomal protein S10 [Phytophthora infestans T30-4] &gt;gi|66270167|gb|AAY43413.1| ribosomal protein S10 [Phytophthora infestans] &gt;gi|262099649|gb|EEY57701.1| 40S ribosomal protein S10 [Phytophthora infestans T30-4]	gi|301122320|ref|XM_002908841.1|/6e-08/Phytophthora infestans T30-4 40S ribosomal protein S10 (PITG_00266) mRNA, complete cds	sp|Q9AYP4|RS10_ORYSJ/3e-13/40S ribosomal protein S10 OS=Oryza sativa subsp. japonica GN=RPS10 PE=2 SV=2	atr:18436826/1e-14/40S ribosomal protein S10; K02947 small subunit ribosomal protein S10e	SPBP22H7.08/6e-15/---	PF03501/4.0E-23/Plectin/S10 domain	cellular_component:GO:0005840//ribosome;
Unigene50458_All	208	0.01	2.03667	7.67007	0.833971	Up	NA	NA	NA	NA	NA	NA	NA
Unigene6402_All	453	0.01	2.04667	7.67713	0.834861	Up	gi|702460969|ref|XP_010028095.1|/7.3068e-46/PREDICTED: 60S ribosomal protein L26-1 [Eucalyptus grandis]	NA	sp|P51414|RL261_ARATH/2e-45/60S ribosomal protein L26-1 OS=Arabidopsis thaliana GN=RPL26A PE=2 SV=2	egr:104418444/2e-46/60S ribosomal protein L26-1; K02898 large subunit ribosomal protein L26e	SPBC29B5.03c/3e-35/---	PS01108/-/Ribosomal protein L24 signature.	NA
CL11.Contig63_All	2595	0.01	2.06	7.6865	0.835788	Up	gi|148906486|gb|ABR16396.1|/6.36284e-90/unknown [Picea sitchensis]	gi|270147772|gb|BT114724.1|/3e-65/Picea glauca clone GQ03519_O21 mRNA sequence	sp|P51566|AFC1_ARATH/2e-88/Serine/threonine-protein kinase AFC1 OS=Arabidopsis thaliana GN=AFC1 PE=2 SV=2	pmum:103340004/4e-89/serine/threonine-protein kinase AFC1; K08287 dual-specificity kinase [EC:2.7.12.1]	YBL016w/2e-08/---	PS00107/-/Protein kinases ATP-binding region signature.	biological_process:GO:0006468//protein phosphorylation;molecular_function:GO:0004674//protein serine/threonine kinase activity;GO:0005524//ATP binding;
CL2641.Contig3_All	260	0.01	2.06333	7.68883	0.835788	Up	gi|300087130|gb|ADJ67812.1|/1.95282e-14/xyloglucan endotransglycosylase [Dahlia pinnata]	NA	sp|Q8LF99|XTH6_ARATH/2e-11/Probable xyloglucan endotransglucosylase/hydrolase protein 6 OS=Arabidopsis thaliana GN=XTH6 PE=2 SV=2	atr:18438612/9e-14/probable xyloglucan endotransglucosylase/hydrolase protein 6; K08235 xyloglucan:xyloglucosyl transferase [EC:2.4.1.207]	NA	PTHR31062/1.2E-15/--	NA
Unigene35555_All	241	0.01	2.06667	7.69116	0.836636	Up	gi|294461906|gb|ADE76509.1|/1.62242e-24/unknown [Picea sitchensis]	gi|270145899|gb|BT112851.1|/8e-20/Picea glauca clone GQ03321_M04 mRNA sequence	sp|Q9SI53|PP147_ARATH/2e-21/Pentatricopeptide repeat-containing protein At2g03880, mitochondrial OS=Arabidopsis thaliana GN=PCMP-H44 PE=2 SV=1	vvi:100250295/1e-16/uncharacterized LOC100250295; K03452 magnesium/proton exchanger	NA	PTHR24015:SF334/5.0E-34/--	NA
Unigene11379_All	323	0.01	2.07333	7.69581	0.836636	Up	gi|159476032|ref|XP_001696118.1|/9.79383e-06/ribosomal protein L41, component of cytosolic 80S ribosome and 60S large subunit [Chlamydomonas reinhardtii] &gt;gi|158275289|gb|EDP01067.1| ribosomal protein L41 [Chlamydomonas reinhardtii]	NA	sp|P62121|RL41_TOBAC/2e-07/60S ribosomal protein L41 OS=Nicotiana tabacum GN=RPL41 PE=3 SV=1	cre:CHLREDRAFT_195610/1e-06/RPL41; ribosomal protein L41, component of cytosolic 80S ribosome and 60S large subunit; K02928 large subunit ribosomal protein L41e	NA	NA	NA
Unigene18299_All	386	0.01	2.07667	7.69813	0.837472	Up	gi|445615|prf||1909362A/3.93176e-47/ribosomal protein L27	NA	sp|Q02984|RL27_PYRST/8e-34/60S ribosomal protein L27 OS=Pyrobotrys stellata GN=RPL27 PE=2 SV=1	bvg:104884826/3e-35/60S ribosomal protein L27-3-like; K02901 large subunit ribosomal protein L27e	YDR471w/3e-34/---	PTHR10497:SF0/3.3E-80/--	cellular_component:GO:0005622//intracellular;
Unigene22841_All	273	0.01	2.09333	7.70966	0.838382	Up	gi|388499596|gb|AFK37864.1|/2.4351e-17/unknown [Lotus japonicus]	NA	sp|Q9M7X7|RL291_ARATH/2e-16/60S ribosomal protein L29-1 OS=Arabidopsis thaliana GN=RPL29A PE=1 SV=1	bdi:100846456/5e-18/60S ribosomal protein L29-1-like; K02905 large subunit ribosomal protein L29e	NA	NA	biological_process:GO:0006412//translation;cellular_component:GO:0005840//ribosome;molecular_function:GO:0003735//structural constituent of ribosome;
CL5269.Contig2_All	968	0.01	2.09333	7.70966	0.838382	Up	gi|148909076|gb|ABR17640.1|/3.94607e-34/unknown [Picea sitchensis]	gi|270143636|gb|BT110588.1|/6e-21/Picea glauca clone GQ03223_P06 mRNA sequence	sp|P32295|ARG7_VIGRR/2e-17/Indole-3-acetic acid-induced protein ARG7 OS=Vigna radiata var. radiata GN=ARG7 PE=2 SV=1	egu:105042455/2e-27/auxin-induced protein 15A-like; K14488 SAUR family protein	NA	PTHR31374/1.2E-38/--	biological_process:GO:0009733//response to auxin;cellular_component:GO:0005739//mitochondrion;molecular_function:GO:0005516//calmodulin binding;
Unigene38910_All	208	0.01	2.10667	7.71882	0.840277	Up	NA	NA	NA	NA	NA	NA	NA
Unigene35629_All	225	0.01	2.11	7.7211	0.840277	Up	NA	NA	NA	NA	NA	NA	NA
CL2527.Contig2_All	2927	0.01	2.12	7.72792	0.841269	Up	gi|326497203|dbj|BAK02186.1|/0/predicted protein [Hordeum vulgare subsp. vulgare]	gi|81157942|dbj|AB240142.1|/3e-34/Chlorella pyrenoidosa EF-2 mRNA for elongation factor 2, partial cds	sp|O23755|EF2_BETVU/0.0/Elongation factor 2 OS=Beta vulgaris PE=2 SV=1	gsl:Gasu_50880/0.0/elongation factor EF-2; K03234 elongation factor 2	YOR133w/0.0/---	PTHR23115:SF103/0.0/--	NA
CL2236.Contig2_All	303	0.01	2.12333	7.73019	0.841269	Up	NA	NA	NA	NA	NA	NA	NA
Unigene37447_All	207	0.01	2.13	7.73471	0.842096	Up	NA	NA	NA	NA	NA	NA	NA
Unigene28836_All	236	0.01	2.14	7.74147	0.843027	Up	NA	NA	NA	NA	NA	PTHR23023/1.0E-15/--	NA
CL1040.Contig2_All	496	0.01	2.14	7.74147	0.843027	Up	gi|568884703|ref|XP_006494990.1|/4.193e-06/PREDICTED: formin-like protein 20-like [Citrus sinensis]	gi|147809499|emb|AM424940.2|/6e-07/Vitis vinifera contig VV78X271576.4, whole genome shotgun sequence	sp|Q84ZL0|FH5_ORYSJ/2e-07/Formin-like protein 5 OS=Oryza sativa subsp. japonica GN=FH5 PE=2 SV=2	cit:102626788/9e-07/formin-like protein 20-like; K02184 formin 2	NA	NA	NA
Unigene48610_All	221	0.01	2.14333	7.74371	0.843027	Up	NA	NA	NA	NA	NA	NA	NA
Unigene1812_All	289	0.01	2.15	7.74819	0.843832	Up	gi|475595820|gb|EMT23166.1|/2.25603e-10/3-isopropylmalate dehydrogenase 2, chloroplastic [Aegilops tauschii]	NA	sp|P93832|LEU32_ARATH/2e-08/3-isopropylmalate dehydrogenase 2, chloroplastic OS=Arabidopsis thaliana GN=IMDH2 PE=1 SV=1	bdi:100835182/3e-10/3-isopropylmalate dehydrogenase 2, chloroplastic-like; K00052 3-isopropylmalate dehydrogenase [EC:1.1.1.85]	SPBC1A4.02c/5e-16/---	PTHR11835/6.7E-28/--	NA
CL8298.Contig11_All	316	0.01	2.16667	7.75933	0.845533	Up	NA	gi|54291824|gb|AC084218.6|/1e-09/Oryza sativa Japonica Group chromosome 5 clone P0001A07, complete sequence	NA	NA	NA	NA	NA
Unigene13565_All	522	0.01	2.17333	7.76377	0.845533	Up	NA	NA	NA	NA	NA	NA	NA
Unigene38529_All	223	0.01	2.17667	7.76598	0.846504	Up	NA	NA	NA	NA	NA	NA	NA
Unigene26391_All	357	0.01	2.18	7.76818	0.846504	Up	NA	NA	NA	NA	NA	NA	NA
Unigene47044_All	266	0.01	2.19	7.77479	0.847303	Up	NA	NA	NA	NA	NA	NA	NA
Unigene8777_All	418	0.01	2.19	7.77479	0.847303	Up	gi|546314352|ref|XP_005715548.1|/1.44734e-25/unnamed protein product [Chondrus crispus] &gt;gi|507112029|emb|CDF35729.1| unnamed protein product [Chondrus crispus]	NA	sp|P29763|RLA1_CHLRE/3e-26/60S acidic ribosomal protein P1 OS=Chlamydomonas reinhardtii PE=1 SV=1	egr:104443735/2e-25/60S acidic ribosomal protein P1-like; K02942 large subunit ribosomal protein LP1	SPAC644.15/4e-19/---	PF00428/1.3E-17/60s Acidic ribosomal protein	cellular_component:GO:0043229//intracellular organelle;GO:0030529//ribonucleoprotein complex;GO:0044444//cytoplasmic part;
Unigene15753_All	298	0.01	2.19333	7.77698	0.847303	Up	gi|673042389|ref|XP_008875155.1|/1.5444e-19/60S ribosomal protein L39 [Aphanomyces invadans] &gt;gi|574469348|gb|ETV96363.1| 60S ribosomal protein L39 [Aphanomyces invadans]	NA	sp|P51425|RL39_MAIZE/4e-19/60S ribosomal protein L39 OS=Zea mays GN=RPL39 PE=3 SV=1	pda:103712149/6e-19/60S ribosomal protein L39-like; K02924 large subunit ribosomal protein L39e	SPCC663.04/2e-16/---	NA	NA
Unigene24932_All	1515	0.01	2.19667	7.77917	0.848355	Up	gi|111143344|gb|ABH06547.1|/0/molecular chaperone [Ricinus communis]	gi|4210947|gb|AF085275.1|AF085275/0.0/Hevea brasiliensis DnaJ protein mRNA, complete cds	sp|Q04960|DNJH_CUCSA/0.0/DnaJ protein homolog OS=Cucumis sativus GN=DNAJ1 PE=2 SV=1	jcu:105648917/0.0/dnaJ protein homolog; K09503 DnaJ homolog subfamily A member 2	SPBC1734.11/5e-99/---	PF00684/4.3E-15/DnaJ central domain	biological_process:GO:0006457//protein folding;GO:0009408//response to heat;molecular_function:GO:0046872//metal ion binding;GO:0005524//ATP binding;GO:0051082//unfolded protein binding;GO:0031072//heat shock protein binding;
Unigene37110_All	204	0.01	2.19667	7.77917	0.848355	Up	NA	NA	NA	NA	NA	NA	NA
Unigene29546_All	216	0.01	2.20333	7.78354	0.848355	Up	NA	NA	NA	NA	NA	PF10558/7.9E-10/Mitochondrial 18 KDa protein (MTP18)	NA
Unigene35702_All	202	0.01	2.24667	7.81164	0.852508	Up	NA	NA	NA	NA	NA	NA	NA
Unigene26859_All	214	0.01	2.24667	7.81164	0.852508	Up	NA	NA	NA	NA	NA	NA	NA
Unigene8772_All	466	0.01	2.25	7.81378	0.852508	Up	gi|388522671|gb|AFK49397.1|/3.55376e-51/unknown [Lotus japonicus]	gi|302840145|ref|XM_002951583.1|/1e-10/Volvox carteri f. nagariensis component of cytosolic 80S ribosome and 40S small subunit (rps24), mRNA	sp|Q8LC83|RS242_ARATH/2e-44/40S ribosomal protein S24-2 OS=Arabidopsis thaliana GN=RPS24B PE=2 SV=2	cit:102627216/9e-45/40S ribosomal protein S24-1-like; K02974 small subunit ribosomal protein S24e	SPBC17G9.07/3e-38/---	PS00529/-/Ribosomal protein S24e signature.	NA
CL5242.Contig2_All	452	0.01	2.27	7.82655	0.854124	Up	gi|326511972|dbj|BAJ95967.1|/1.02328e-47/predicted protein [Hordeum vulgare subsp. vulgare]	gi|116641797|emb|CT837136.1|/2e-09/Oryza sativa (indica cultivar-group) cDNA clone:OSIGCRA124I22, full insert sequence	sp|Q9SJ36|RS172_ARATH/1e-40/40S ribosomal protein S17-2 OS=Arabidopsis thaliana GN=RPS17B PE=2 SV=3	cme:CYME_CMT402C/1e-47/40S ribosomal protein S17; K02962 small subunit ribosomal protein S17e	SPCC24B10.09/8e-43/---	PTHR10732:SF0/1.5E-117/--	biological_process:GO:0006412//translation;cellular_component:GO:0005840//ribosome;molecular_function:GO:0003735//structural constituent of ribosome;
CL5026.Contig2_All	1803	0.01	2.28333	7.835	0.854902	Up	gi|224284281|gb|ACN39876.1|/9.23123e-66/unknown [Picea sitchensis]	NA	sp|Q9FZK1|FBX6_ARATH/2e-52/F-box only protein 6 OS=Arabidopsis thaliana GN=FBX6 PE=2 SV=1	smo:SELMODRAFT_417248/3e-16/hypothetical protein; K15196 transcription factor IIIB 90 kDa subunit	NA	SM00256/5.7E-10/A Receptor for Ubiquitination Targets	NA
Unigene49352_All	230	0.01	2.29667	7.8434	0.856227	Up	NA	NA	NA	NA	NA	NA	NA
CL8640.Contig1_All	1756	0.01	2.31	7.85175	0.857119	Up	gi|657386551|gb|AES86804.2|/1.60932e-99/disease resistance protein (TIR-NBS-LRR class) [Medicago truncatula]	gi|359496031|ref|XM_003635088.1|/8e-06/PREDICTED: Vitis vinifera TMV resistance protein N-like (LOC100263630), mRNA	sp|Q40392|TMVRN_NICGU/4e-85/TMV resistance protein N OS=Nicotiana glutinosa GN=N PE=1 SV=1	mtr:MTR_2g040220/2e-95/Heat shock protein; K03283 heat shock 70kDa protein 1/8; K06758 L1 cell adhesion molecule like protein	NA	PF00931/1.4E-43/NB-ARC domain	NA
Unigene20557_All	592	0.01	2.32667	7.86212	0.858628	Up	gi|545362702|ref|XP_005646557.1|/5.81344e-58/ribosomal protein L17 component of cytosolic 80S ribosome and 60S large subunit [Coccomyxa subellipsoidea C-169] &gt;gi|384248529|gb|EIE22013.1| ribosomal protein L17 component of cytosolic 80S ribosome and 60S large subunit [Coccomyxa subellipsoidea C-169]	gi|297838478|ref|XM_002887075.1|/3e-09/Arabidopsis lyrata subsp. lyrata 60S ribosomal protein L17, mRNA	sp|P51413|RL172_ARATH/2e-54/60S ribosomal protein L17-2 OS=Arabidopsis thaliana GN=RPL17B PE=2 SV=2	csl:COCSUDRAFT_24567/1e-58/ribosomal protein L17 component of cytosolic 80S ribosome and 60S large subunit; K02880 large subunit ribosomal protein L17e	SPCC364.03/2e-50/---	PTHR11593/9.9E-139/--	cellular_component:GO:0005840//ribosome;
Unigene45453_All	210	0.01	2.35333	7.87856	0.860029	Up	NA	gi|303431911|emb|AM491029.2|/8e-35/Prymnesium chiton partial 18S rRNA gene, strain PLY 146A	NA	NA	NA	NA	NA
Unigene25686_All	410	0.01	2.37667	7.8928	0.862215	Up	NA	NA	NA	NA	NA	NA	NA
Unigene18225_All	944	0.01	2.39333	7.90288	0.862997	Up	gi|255570543|ref|XP_002526229.1|/3.09908e-145/conserved hypothetical protein [Ricinus communis] &gt;gi|223534468|gb|EEF36170.1| conserved hypothetical protein [Ricinus communis]	gi|124109194|gb|EF194056.1|/1e-132/Populus tremula x Populus tremuloides xyloglucan endotransglycosylase/hydrolase precursor XTH-17 mRNA, complete cds	sp|Q38910|XTH23_ARATH/3e-126/Probable xyloglucan endotransglucosylase/hydrolase protein 23 OS=Arabidopsis thaliana GN=XTH23 PE=2 SV=1	pop:POPTR_0018s10320g/5e-142/POPTRDRAFT_1106810; xyloglucan endo-1 family protein; K08235 xyloglucan:xyloglucosyl transferase [EC:2.4.1.207]	YLR213c/3e-15/---	PS01034/-/Glycosyl hydrolases family 16 active sites.	biological_process:GO:0006073//cellular glucan metabolic process;cellular_component:GO:0048046//apoplast;GO:0005618//cell wall;molecular_function:GO:0016762//xyloglucan:xyloglucosyl transferase activity;GO:0004553//hydrolase activity, hydrolyzing O-glycosyl compounds;
Unigene28631_All	298	0.01	2.39667	7.90489	0.863567	Up	NA	NA	NA	NA	NA	NA	NA
CL8249.Contig1_All	842	0.01	2.4	7.90689	0.863669	Up	gi|7387766|sp|Q39967.3|ALL5_HEVBR/1.31643e-48/RecName: Full=Major latex allergen Hev b 5; AltName: Allergen=Hev b 5 [Hevea brasiliensis] &gt;gi|1480457|gb|AAC49447.1| latex allergen Hev b 5 [Hevea brasiliensis] &gt;gi|1493836|gb|AAC49448.1| latex pI 3.5 protein Hev b 5 [Hevea brasiliensis]	gi|1480456|gb|U42640.1|HBU42640/5e-67/Hevea brasiliensis latex allergen Hev b 5 mRNA, complete cds	sp|Q39967|ALL5_HEVBR/2e-50/Major latex allergen Hev b 5 OS=Hevea brasiliensis PE=1 SV=3	csv:101215672/2e-10/nuclear pore complex protein NUP62; K14306 nuclear pore complex protein Nup62	XF1267/1e-11/---	NA	NA
Unigene37164_All	213	0.01	2.4	7.90689	0.863669	Up	gi|557952960|gb|AHA46531.1|/1.45768e-17/zeta class glutathione S-transferase [Larix kaempferi]	gi|557952959|gb|KF527910.1|/2e-26/Larix kaempferi zeta class glutathione S-transferase (GSTZ1) mRNA, complete cds	sp|P57108|GSTZ_EUPES/2e-14/Glutathione S-transferase zeta class OS=Euphorbia esula PE=2 SV=1	jcu:105643117/1e-15/glutathione S-transferase 2-like; K01800 maleylacetoacetate isomerase [EC:5.2.1.2]	RSc0384/1e-10/---	PTHR11260:SF176/2.1E-22/--	NA
CL5833.Contig1_All	1399	0.01	2.41	7.91289	0.864474	Up	gi|388509526|gb|AFK42829.1|/5.9198e-115/unknown [Lotus japonicus]	gi|124377148|emb|AJ874280.1|/5e-22/Dendrobium moniliforme mocrosatellite DNA, locus DmACE015	sp|P25777|ORYB_ORYSJ/3e-69/Oryzain beta chain OS=Oryza sativa subsp. japonica GN=Os04g0670200 PE=1 SV=2	cam:101512230/3e-72/senescence-specific cysteine protease SAG39-like; K16292 KDEL-tailed cysteine endopeptidase [EC:3.4.22.-]	AF1946_2/4e-15/---	PS00639/-/Eukaryotic thiol (cysteine) proteases histidine active site.	NA
Unigene25948_All	1330	0.01	2.41333	7.91488	0.864474	Up	gi|697133047|ref|XP_009620575.1|/1.3224e-07/PREDICTED: dentin sialophosphoprotein-like, partial [Nicotiana tomentosiformis]	NA	NA	NA	NA	NA	NA
Unigene29575_All	207	0.01	2.41333	7.91488	0.864474	Up	NA	NA	NA	NA	NA	NA	NA
Unigene2045_All	208	0.01	2.43	7.92481	0.86584	Up	gi|54039491|sp|Q7XYB0.1|RS29_GRIJA/3.72809e-21/RecName: Full=40S ribosomal protein S29 [Griffithsia japonica] &gt;gi|32400973|gb|AAP80692.1| ribosome protein S29 [Griffithsia japonica]	NA	sp|Q7XYB0|RS29_GRIJA/4e-23/40S ribosomal protein S29 OS=Griffithsia japonica GN=RPS29 PE=3 SV=1	brp:103848046/1e-18/40S ribosomal protein S29; K02980 small subunit ribosomal protein S29e	YLR388w/6e-18/---	PF00253/1.3E-19/Ribosomal protein S14p/S29e	NA
Unigene25191_All	482	0.01	2.44667	7.93467	0.867095	Up	gi|357144469|ref|XP_003573303.1|/2.644e-31/PREDICTED: 60S acidic ribosomal protein P1 [Brachypodium distachyon]	gi|160960248|emb|CU232913.1|/6e-10/Populus EST from severe drought-stressed opposite wood	sp|P52855|RLA1_MAIZE/1e-30/60S acidic ribosomal protein P1 OS=Zea mays GN=RPP1A PE=1 SV=1	bdi:100839013/6e-32/60S acidic ribosomal protein P1; K02942 large subunit ribosomal protein LP1	SPBC3B9.13c/2e-30/---	NA	biological_process:GO:0006412//translation;cellular_component:GO:0005840//ribosome;GO:0005829//cytosol;
Unigene6387_All	1034	0.01	2.46667	7.94642	0.868664	Up	gi|545370933|ref|XP_005650071.1|/2.17941e-09/translationally-controlled tumor protein [Coccomyxa subellipsoidea C-169] &gt;gi|384252050|gb|EIE25527.1| translationally-controlled tumor protein [Coccomyxa subellipsoidea C-169]	NA	sp|Q8H6A5|TCTP_MAIZE/8e-10/Translationally-controlled tumor protein homolog OS=Zea mays GN=TCTP PE=2 SV=1	NA	NA	PF00838/2.2E-27/Translationally controlled tumour protein	NA
CL5833.Contig2_All	1097	0.01	2.47	7.94837	0.868664	Up	gi|388509526|gb|AFK42829.1|/4.09127e-118/unknown [Lotus japonicus]	gi|116641993|emb|CT837331.1|/2e-08/Oryza sativa (indica cultivar-group) cDNA clone:OSIGCRA110H13, full insert sequence	sp|P25777|ORYB_ORYSJ/1e-72/Oryzain beta chain OS=Oryza sativa subsp. japonica GN=Os04g0670200 PE=1 SV=2	cam:101512230/2e-75/senescence-specific cysteine protease SAG39-like; K16292 KDEL-tailed cysteine endopeptidase [EC:3.4.22.-]	AF1946_2/3e-15/---	PTHR12411:SF57/1.0E-177/--	NA
Unigene14938_All	277	0.01	2.49333	7.96193	0.87007	Up	gi|566215399|ref|XP_002324555.2|/1.47576e-09/serine carboxypeptidase S28 family protein [Populus trichocarpa] &gt;gi|550318553|gb|EEF03120.2| serine carboxypeptidase S28 family protein [Populus trichocarpa]	NA	NA	pop:POPTR_0018s11930g/2e-10/POPTRDRAFT_262770; serine carboxypeptidase S28 family protein; K01285 lysosomal Pro-X carboxypeptidase [EC:3.4.16.2]	NA	NA	NA
Unigene25130_All	469	0.01	2.51667	7.97537	0.871948	Up	gi|551638939|ref|XP_005822281.1|/1.26226e-40/large subunit ribosomal protein L23Ae, cytoplasmic [Guillardia theta CCMP2712] &gt;gi|428166323|gb|EKX35301.1| large subunit ribosomal protein L23Ae, cytoplasmic [Guillardia theta CCMP2712]	gi|77818458|gb|DQ245775.1|/4e-20/Zea mays clone 20264 mRNA sequence	sp|Q07761|RL23A_TOBAC/1e-39/60S ribosomal protein L23a OS=Nicotiana tabacum GN=RPL23A PE=2 SV=1	sita:101781149/5e-40/60S ribosomal protein L23A; K02893 large subunit ribosomal protein L23Ae	YOL127w/2e-35/---	PTHR11620/3.6E-90/--	cellular_component:GO:0005622//intracellular;
Unigene36451_All	206	0.01	2.58	8.01123	0.875664	Up	gi|700405975|gb|AIU94289.1|/3.37975e-14/(E,E) farnesol synthase [Ginkgo biloba]	NA	sp|Q675L0|TPSLS_PICAB/1e-12/Longifolene synthase OS=Picea abies GN=TPS-Lon PE=1 SV=1	rcu:RCOM_1764780/6e-06/1,8-cineole synthase, chloroplast precursor, putative (EC:4.2.3.20); K15086 (3S)-linalool synthase [EC:4.2.3.25]	NA	PF03936/3.0E-11/Terpene synthase family, metal binding domain	NA
Unigene13271_All	883	0.01	2.58333	8.01309	0.875664	Up	gi|676383679|ref|XP_009035118.1|/5.84711e-10/hypothetical protein AURANDRAFT_71219, partial [Aureococcus anophagefferens] &gt;gi|323454441|gb|EGB10311.1| hypothetical protein AURANDRAFT_71219, partial [Aureococcus anophagefferens]	NA	sp|Q7XTS4|AGO2_ORYSJ/1e-06/Protein argonaute 2 OS=Oryza sativa subsp. japonica GN=AGO2 PE=2 SV=2	bdi:100822183/1e-06/peroxidase 46-like; K00430 peroxidase [EC:1.11.1.7]	DR2417m/6e-07/---	PTHR18976/1.2E-94/--	NA
CL1995.Contig2_All	220	0.01	2.59667	8.02052	0.877004	Up	NA	NA	NA	NA	NA	NA	NA
Unigene11162_All	386	0.01	2.59667	8.02052	0.877004	Up	gi|676384487|ref|XP_009035522.1|/7.16536e-49/hypothetical protein AURANDRAFT_24204 [Aureococcus anophagefferens] &gt;gi|323453584|gb|EGB09455.1| hypothetical protein AURANDRAFT_24204 [Aureococcus anophagefferens]	gi|222424837|dbj|AK317713.1|/5e-07/Arabidopsis thaliana AT1G07770 mRNA, complete cds, clone: RAFL21-90-A06	sp|Q9AT34|RS15A_DAUCA/2e-47/40S ribosomal protein S15a OS=Daucus carota GN=RPS15A PE=2 SV=3	gsl:Gasu_18680/7e-49/40S ribosomal protein S15A; K02957 small subunit ribosomal protein S15Ae	YJL190c/4e-50/---	PF00410/2.6E-17/Ribosomal protein S8	biological_process:GO:0006412//translation;cellular_component:GO:0005840//ribosome;molecular_function:GO:0003735//structural constituent of ribosome;
Unigene36264_All	220	0.01	2.61	8.02791	0.877485	Up	NA	NA	NA	NA	NA	NA	NA
Unigene1794_All	482	0.01	2.62	8.03342	0.878008	Up	gi|545704656|ref|XP_005704650.1|/1.49787e-34/60S ribosomal protein L14e [Galdieria sulphuraria] &gt;gi|452821096|gb|EME28130.1| 60S ribosomal protein L14e [Galdieria sulphuraria]	NA	sp|Q9T043|RL142_ARATH/3e-29/60S ribosomal protein L14-2 OS=Arabidopsis thaliana GN=RPL14B PE=2 SV=1	gsl:Gasu_42990/3e-35/60S ribosomal protein L14e; K02875 large subunit ribosomal protein L14e	SPAC1805.13/1e-28/---	PTHR11127:SF2/2.4E-75/--	NA
CL299.Contig1_All	256	0.01	2.63333	8.04075	0.878683	Up	NA	NA	NA	NA	NA	NA	NA
Unigene20614_All	428	0.01	2.65333	8.05166	0.879837	Up	NA	NA	NA	NA	NA	NA	NA
Unigene8770_All	917	0.01	2.71333	8.08392	0.88315	Up	NA	NA	NA	NA	NA	NA	NA
CL1535.Contig8_All	2322	0.01	2.71667	8.08569	0.883695	Up	gi|359487436|ref|XP_003633593.1|/2.45732e-146/PREDICTED: SURP and G-patch domain-containing protein 1-like protein-like isoform 1 [Vitis vinifera]	gi|306018038|gb|HM202689.1|/1e-141/Picea sitchensis isolate VD101 SWAP domain-containing protein-like protein mRNA, partial cds	sp|Q94C11|SUGP1_ARATH/1e-133/SURP and G-patch domain-containing protein 1-like protein OS=Arabidopsis thaliana GN=At3g52120 PE=2 SV=1	jcu:105628676/1e-146/SURP and G-patch domain-containing protein 1-like protein; K13096 splicing factor 4	NA	SM00443/5.5E-15/glycine rich nucleic binding domain	biological_process:GO:0006396//RNA processing;molecular_function:GO:0003723//RNA binding;
Unigene22700_All	301	0.01	2.74667	8.10154	0.885316	Up	gi|544214547|ref|XP_005537420.1|/3.76295e-34/60S ribosomal protein L37A [Cyanidioschyzon merolae strain 10D] &gt;gi|449017982|dbj|BAM81384.1| 60S ribosomal protein L37A [Cyanidioschyzon merolae strain 10D]	gi|449524646|ref|XM_004169285.1|/9e-08/PREDICTED: Cucumis sativus 60S ribosomal protein L37a-like (LOC101228163), mRNA	sp|Q8RXU5|R37A2_ARATH/2e-33/60S ribosomal protein L37a-2 OS=Arabidopsis thaliana GN=RPL37AC PE=3 SV=1	cme:CYME_CMN315C/6e-35/60S ribosomal protein L37A; K02921 large subunit ribosomal protein L37Ae	YPR043w/2e-30/---	PF01780/5.5E-38/Ribosomal L37ae protein family	NA
Unigene14782_All	4007	0.01	2.75333	8.10504	0.885316	Up	NA	NA	sp|B0Z5H1|YCF2_OENPA/1e-06/Protein Ycf2 OS=Oenothera parviflora GN=ycf2-A PE=3 SV=1	NA	NA	NA	NA
Unigene13357_All	372	0.01	2.76	8.10852	0.885798	Up	NA	NA	NA	NA	NA	PTHR16565/3.5E-44/--	NA
Unigene22823_All	932	0.01	2.76	8.10852	0.885798	Up	gi|442022403|gb|AGC51777.1|/1.61877e-122/dehydrin protein [Manihot esculenta]	gi|442022402|gb|JQ807801.1|/0.0/Manihot esculenta dehydrin protein (COR47) mRNA, complete cds	sp|Q9XJ56|ECP44_DAUCA/1e-52/Phosphoprotein ECPP44 OS=Daucus carota GN=ECPP44 PE=1 SV=1	bvg:104891849/8e-10/glutamic acid-rich protein; K17046 protein DEK	aq_2032/3e-07/---	PS00823/-/Dehydrins signature 2.	biological_process:GO:0009415//response to water;GO:0006950//response to stress;
CL4465.Contig1_All	1419	0.01	2.76333	8.11027	0.885798	Up	gi|720075849|ref|XP_010279444.1|/1.84132e-71/PREDICTED: proline-rich protein PRCC [Nelumbo nucifera]	gi|270151040|gb|BT117926.1|/5e-59/Picea glauca clone GQ03917_H01 mRNA sequence	NA	pmum:103323644/2e-70/proline-rich protein PRCC; K13105 proline-rich protein PRCC	NA	PF10253/7.3E-10/Mitotic checkpoint regulator, MAD2B-interacting	NA
Unigene15829_All	858	0.01	2.77333	8.11548	0.886299	Up	gi|37788142|gb|AAP57707.1|/5.06734e-80/glutamic acid-rich protein [Manihot esculenta]	gi|37788141|gb|AY217354.1|/0.0/Manihot esculenta glutamic acid-rich protein (c54) mRNA, complete cds	sp|P43393|K501_ACTDE/2e-16/Fruit protein pKIWI501 OS=Actinidia deliciosa GN=pKIWI501 PE=2 SV=1	tcc:TCM_005631/2e-12/Structural constituent of nuclear pore isoform 1; K14306 nuclear pore complex protein Nup62	XF1267/1e-15/---	NA	NA
CL801.Contig2_All	954	0.01	2.78333	8.12067	0.886729	Up	gi|116784465|gb|ABK23352.1|/1.35432e-63/unknown [Picea sitchensis]	gi|270145042|gb|BT111994.1|/4e-59/Picea glauca clone GQ03308_J01 mRNA sequence	sp|Q9S720|PPD3_ARATH/1e-47/PsbP domain-containing protein 3, chloroplastic OS=Arabidopsis thaliana GN=PPD3 PE=1 SV=2	NA	NA	PTHR31407/2.1E-73/--	NA
Unigene10909_All	1124	0.01	2.86	8.15987	0.890269	Up	gi|38638275|ref|NP_943694.1|/2.56302e-107/apocytochrome b [Chara vulgaris] &gt;gi|32966589|gb|AAP92172.1| apocytochrome b [Chara vulgaris]	gi|47834420|gb|AY554156.1|/3e-07/Medicago truncatula voucher AD69 cytochrome b-like gene, partial sequence; mitochondrial	sp|P26852|CYB_MARPO/1e-105/Cytochrome b OS=Marchantia polymorpha GN=MT-CYB PE=3 SV=2	ota:OstapMp38/1e-103/CytB, Cob; Cob; K00412 ubiquinol-cytochrome c reductase cytochrome b subunit	Q0105/5e-100/---	PTHR19271/2.1E-31/--	cellular_component:GO:0016020//membrane;
Unigene11089_All	652	0.01	2.88	8.16993	0.891167	Up	gi|442022496|gb|AGC51784.1|/1.62377e-49/ATDI21 [Manihot esculenta]	gi|442022495|gb|JQ807808.1|/0.0/Manihot esculenta ATDI21 (ATDI21) mRNA, complete cds	sp|Q39644|LEA5_CITSI/1e-25/Late embryogenesis abundant protein Lea5 OS=Citrus sinensis GN=LEA5 PE=2 SV=1	NA	NA	PF03242/6.0E-28/Late embryogenesis abundant protein	biological_process:GO:1901700//response to oxygen-containing compound;GO:0006950//response to stress;
CL911.Contig11_All	2439	0.01	2.88333	8.17159	0.891167	Up	gi|294461183|gb|ADE76155.1|/2.33979e-171/unknown [Picea sitchensis]	gi|270144174|gb|BT111126.1|/1e-133/Picea glauca clone GQ03232_P11 mRNA sequence	sp|Q9ZWJ9|ARR2_ARATH/7e-74/Two-component response regulator ARR2 OS=Arabidopsis thaliana GN=ARR2 PE=1 SV=1	smo:SELMODRAFT_444702/3e-94/RR4-1; type B response regulator; K14491 two-component response regulator ARR-B family	RSc1648/8e-12/---	PF00072/3.4E-20/Response regulator receiver domain	biological_process:GO:0050794//regulation of cellular process;
Unigene11141_All	798	0.01	2.91333	8.18653	0.892445	Up	gi|242063702|ref|XP_002453140.1|/5.77195e-27/hypothetical protein SORBIDRAFT_04g000750 [Sorghum bicolor] &gt;gi|241932971|gb|EES06116.1| hypothetical protein SORBIDRAFT_04g000750 [Sorghum bicolor]	NA	sp|P28014|TCTP_MEDSA/1e-27/Translationally-controlled tumor protein homolog OS=Medicago sativa GN=TCTP PE=1 SV=2	NA	NA	PTHR11991/3.0E-137/--	biological_process:GO:0044763//single-organism cellular process;GO:0007275//multicellular organismal development;GO:0040007//growth;GO:0048856//anatomical structure development;GO:0044767//single-organism developmental process;GO:0065007//biological regulation;cellular_component:GO:0044464//cell part;
CL6668.Contig2_All	512	0.01	2.96333	8.21108	0.894702	Up	gi|551551008|ref|XP_005762983.1|/3.35904e-25/hypothetical protein EMIHUDRAFT_317023 [Emiliania huxleyi CCMP1516] &gt;gi|485612194|gb|EOD10554.1| hypothetical protein EMIHUDRAFT_317023 [Emiliania huxleyi CCMP1516]	gi|147864738|emb|AM485834.2|/9e-06/Vitis vinifera contig VV78X203960.5, whole genome shotgun sequence	sp|A3AB67|FH16_ORYSJ/6e-22/Formin-like protein 16 OS=Oryza sativa subsp. japonica GN=FH16 PE=2 SV=1	bvg:104900765/3e-20/formin-A-like; K05747 Wiskott-Aldrich syndrome protein	Rv3876/3e-13/---	NA	NA
Unigene25052_All	457	0.01	3.02	8.2384	0.897201	Up	gi|12229935|sp|Q9SMI3.1|RS12_CYAPA/7.82477e-40/RecName: Full=40S ribosomal protein S12 [Cyanophora paradoxa] &gt;gi|6012956|emb|CAB57311.1| 40s ribosomal protein S12 [Cyanophora paradoxa]	NA	sp|Q9SMI3|RS12_CYAPA/2e-41/40S ribosomal protein S12 OS=Cyanophora paradoxa GN=RPS12 PE=2 SV=1	cre:CHLREDRAFT_159272/1e-37/RPS12; ribosomal protein S12, component of cytosolic 80S ribosome and 40S small subunit; K02951 small subunit ribosomal protein S12e	SPCC962.04/5e-35/---	PR00972/5.5E-34/Ribosomal protein S12E family signature	cellular_component:GO:0030529//ribonucleoprotein complex;
Unigene18183_All	496	0.01	3.05	8.25267	0.898482	Up	gi|672165835|ref|XP_008802834.1|/8.33468e-63/PREDICTED: 40S ribosomal protein S15-like [Phoenix dactylifera]	gi|554784246|dbj|AK437979.1|/3e-36/Brachypodium distachyon mRNA, clone: PL016C01-A-089_M24	sp|Q945U1|RS15_ELAOL/5e-64/40S ribosomal protein S15 OS=Elaeis oleifera GN=RPS15 PE=2 SV=1	pda:103716570/2e-63/40S ribosomal protein S15-like; K02958 small subunit ribosomal protein S15e	SPAC1071.07c/3e-56/---	PF00203/4.8E-35/Ribosomal protein S19	NA
CL5261.Contig4_All	276	0.01	3.20333	8.32343	0.904208	Up	NA	NA	NA	NA	NA	NA	NA
CL2319.Contig2_All	636	0.01	3.25333	8.34577	0.906063	Up	NA	gi|372862737|gb|JN867583.1|/2e-25/Ginkgo biloba voucher NJ032 chloroplast, complete genome	NA	NA	NA	NA	NA
CL806.Contig3_All	1430	0.01	3.29333	8.3634	0.907413	Up	gi|586699264|ref|XP_006844542.1|/3.51368e-70/hypothetical protein AMTR_s00016p00170610 [Amborella trichopoda] &gt;gi|548847013|gb|ERN06217.1| hypothetical protein AMTR_s00016p00170610 [Amborella trichopoda]	gi|270149455|gb|BT116341.1|/1e-132/Picea glauca clone GQ03716_N08 mRNA sequence	sp|Q9LSE2|ICE1_ARATH/7e-63/Transcription factor ICE1 OS=Arabidopsis thaliana GN=SCRM PE=1 SV=1	NA	NA	PTHR31945/6.4E-40/--	NA
Unigene15823_All	876	0.01	3.34667	8.38658	0.90931	Up	NA	NA	NA	NA	NA	PTHR19944/3.7E-51/--	NA
CL4571.Contig2_All	1208	0.01	3.37333	8.39803	0.909894	Up	gi|326526817|dbj|BAK00797.1|/3.71084e-14/predicted protein [Hordeum vulgare subsp. vulgare]	NA	NA	ccp:CHC_T00001860001/1e-06/hypothetical protein; K09640 transmembrane protease, serine 9 [EC:3.4.21.-]	NA	PTHR24265/1.1E-261/--	NA
Unigene6424_All	394	0.01	3.39	8.40514	0.910518	Up	gi|297611263|ref|NP_001065782.2|/1.59287e-32/Os11g0153800 [Oryza sativa Japonica Group] &gt;gi|582044876|pdb|3J60|Z Chain Z, Localization Of The Small Subunit Ribosomal Proteins Into A 5.5 A Cryo-em Map Of Triticum Aestivum Translating 80s Ribosome &gt;gi|62701664|gb|AAX92737.1| S25 ribosomal protein [Oryza sativa Japonica Group] &gt;gi|149391275|gb|ABR25655.1| 40S ribosomal protein S25 [Oryza sa…	gi|242385386|emb|FP093437.1|/1e-16/Phyllostachys edulis cDNA clone: bphyst021d13, full insert sequence	sp|Q8GYL5|RS253_ARATH/3e-32/40S ribosomal protein S25-3 OS=Arabidopsis thaliana GN=RPS25D PE=3 SV=2	dosa:Os11t0153800-01/2e-33/Os11g0153800; Similar to Ribosomal protein S25 (40S ribosomal 25S subunit).; K02975 small subunit ribosomal protein S25e	YGR027c/6e-22/---	PTHR12850/2.6E-65/--	cellular_component:GO:0005730//nucleolus;GO:0022627//cytosolic small ribosomal subunit;GO:0005886//plasma membrane;GO:0009507//chloroplast;
Unigene1771_All	404	0.01	3.39667	8.40798	0.910865	Up	NA	NA	NA	NA	NA	NA	NA
CL6299.Contig3_All	325	0.01	3.44667	8.42906	0.912376	Up	gi|242079401|ref|XP_002444469.1|/9.43409e-09/hypothetical protein SORBIDRAFT_07g022330 [Sorghum bicolor] &gt;gi|241940819|gb|EES13964.1| hypothetical protein SORBIDRAFT_07g022330 [Sorghum bicolor]	NA	NA	cre:CHLREDRAFT_139197/1e-05/RSP23; radial spoke protein 23; K00940 nucleoside-diphosphate kinase [EC:2.7.4.6]	RSc2303/2e-06/---	NA	NA
CL559.Contig4_All	3006	0.01	3.58667	8.4865	0.916305	Up	gi|720069675|ref|XP_010277500.1|/0/PREDICTED: mechanosensitive ion channel protein 2, chloroplastic-like [Nelumbo nucifera]	gi|225459092|ref|XM_002283800.1|/6e-88/PREDICTED: Vitis vinifera uncharacterized LOC100259028 (LOC100259028), mRNA	sp|Q56X46|MSL2_ARATH/1e-173/Mechanosensitive ion channel protein 2, chloroplastic OS=Arabidopsis thaliana GN=MSL2 PE=2 SV=1	atr:18442664/0.0/mechanosensitive ion channel protein 2, chloroplastic; K16052 MscS family membrane protein	STM1663/3e-25/---	PTHR30566/4.1E-189/--	NA
Unigene8658_All	316	0.01	3.61	8.49586	0.91687	Up	gi|669158676|ref|XP_008614900.1|/5.94287e-35/60S ribosomal protein L37-A [Saprolegnia diclina VS20] &gt;gi|530733259|gb|EQC31501.1| 60S ribosomal protein L37-A [Saprolegnia diclina VS20] &gt;gi|641531908|gb|KDO25957.1| 60S ribosomal protein L37-A [Saprolegnia parasitica CBS 223.65]	NA	sp|Q43292|RL372_ARATH/1e-34/60S ribosomal protein L37-2 OS=Arabidopsis thaliana GN=RPL37B PE=3 SV=2	tcc:TCM_037139/2e-34/Zinc-binding ribosomal family protein isoform 2; K02922 large subunit ribosomal protein L37e	SPCC1223.05c/9e-32/---	PTHR10768/2.1E-77/--	NA
Unigene18176_All	658	0.01	3.77667	8.56097	0.921559	Up	gi|11497464|ref|NP_042254.1|/2.28511e-59/cytochrome oxidase, subunit II [Prototheca wickerhamii] &gt;gi|467855|gb|AAD12642.1| cytochrome oxidase, subunit II [Prototheca wickerhamii]	gi|556562321|gb|KF541337.1|/2e-07/Asclepias syriaca mitochondrion, complete genome	sp|P26857|COX2_MARPO/1e-58/Cytochrome c oxidase subunit 2 OS=Marchantia polymorpha GN=COX2 PE=3 SV=3	csl:CospCoM_p09/8e-59/cox2; cytochrome c oxidase subunit 2; K02261 cytochrome c oxidase subunit 2	Q0250/5e-52/---	NA	biological_process:GO:0055114//oxidation-reduction process;cellular_component:GO:0044425//membrane part;GO:0005739//mitochondrion;molecular_function:GO:0046872//metal ion binding;GO:0016491//oxidoreductase activity;
Unigene11168_All	382	0.01	3.85333	8.58996	0.923243	Up	NA	NA	NA	NA	NA	PS50222/10.608/EF-hand calcium-binding domain profile.	NA
Unigene15819_All	767	0.01	3.88333	8.60115	0.924055	Up	gi|229315900|ref|YP_002860126.1|/1.76018e-78/cytochrome oxidase subunit 3 (mitochondrion) [Micromonas sp. RCC299] &gt;gi|226431185|gb|ACO55590.1| cytochrome oxidase subunit 3 (mitochondrion) [Micromonas sp. RCC299]	gi|312844616|gb|HQ586059.1|/1e-12/Gracilariophila oryzoides mitochondrion, complete genome	sp|P26858|COX3_MARPO/2e-78/Cytochrome c oxidase subunit 3 OS=Marchantia polymorpha GN=COX3 PE=3 SV=2	mis:MicpuN_mit22/3e-79/cox3; cytochrome oxidase subunit 3; K02262 cytochrome c oxidase subunit 3	mlr7496/3e-60/---	PF00510/7.6E-55/Cytochrome c oxidase subunit III	biological_process:GO:0022904//respiratory electron transport chain;cellular_component:GO:0016020//membrane;molecular_function:GO:0015002//heme-copper terminal oxidase activity;
CL6668.Contig1_All	552	0.01	3.95	8.62571	0.925722	Up	gi|255080614|ref|XP_002503880.1|/1.45537e-25/predicted protein [Micromonas sp. RCC299] &gt;gi|226519147|gb|ACO65138.1| predicted protein [Micromonas sp. RCC299]	gi|147855879|emb|AM445857.2|/2e-10/Vitis vinifera contig VV78X271416.53, whole genome shotgun sequence	sp|A3AB67|FH16_ORYSJ/7e-22/Formin-like protein 16 OS=Oryza sativa subsp. japonica GN=FH16 PE=2 SV=1	bvg:104900765/4e-20/formin-A-like; K05747 Wiskott-Aldrich syndrome protein	Rv3876/3e-13/---	NA	NA
Unigene1750_All	748	0.01	4.28667	8.74371	0.932661	Up	gi|643739039|gb|KDP44853.1|/1.46631e-82/hypothetical protein JCGZ_01353 [Jatropha curcas]	gi|155723013|gb|AC208137.1|/2e-97/Populus trichocarpa clone JGIACSB09-H15, complete sequence	sp|P05478|HSP16_SOYBN/3e-74/18.5 kDa class I heat shock protein OS=Glycine max GN=HSP18.5-C PE=3 SV=1	jcu:105646885/3e-83/17.8 kDa class I heat shock protein-like; K13993 HSP20 family protein	TM0374/4e-20/---	PF00011/1.9E-33/Hsp20/alpha crystallin family	NA
CL414.Contig4_All	2178	0.01	4.42	8.7879	0.934976	Up	gi|294460276|gb|ADE75720.1|/7.78098e-179/unknown [Picea sitchensis] &gt;gi|294462899|gb|ADE76990.1| unknown [Picea sitchensis]	gi|270147233|gb|BT114185.1|/1e-165/Picea glauca clone GQ03509_N16 mRNA sequence	sp|P55876|IF5_MAIZE/5e-148/Eukaryotic translation initiation factor 5 OS=Zea mays GN=EIF5 PE=2 SV=1	mus:103998625/3e-159/eukaryotic translation initiation factor 5-like; K03262 translation initiation factor 5	SPAC2F7.05c/2e-48/---	SM00515/3.9E-23/Domain at the C-termini of GCD6, eIF-2B epsilon, eIF-4 gamma and eIF-5	biological_process:GO:0016070//RNA metabolic process;GO:0006413//translational initiation;molecular_function:GO:0003743//translation initiation factor activity;
Unigene25170_All	694	0.01	4.68333	8.87139	0.939208	Up	NA	NA	NA	NA	NA	PTHR11967/4.9E-93/--	NA
Unigene22846_All	832	0.01	4.9	8.93664	0.942487	Up	gi|223974731|gb|ACN31553.1|/2.27258e-53/unknown [Zea mays]	gi|32992158|dbj|AK106949.1|/7e-11/Oryza sativa Japonica Group cDNA clone:002-119-E02, full insert sequence	sp|Q96540|FRI1_BRANA/3e-33/Ferritin-1, chloroplastic OS=Brassica napus GN=LSC30 PE=2 SV=1	gmx:547824/4e-32/FERRITIN, SFerH-1, SOF-35, SOF-5L; ferritin light chain (EC:1.16.3.1); K00522 ferritin heavy chain [EC:1.16.3.2]	ECU06g1380/8e-11/---	PF00210/3.7E-33/Ferritin-like domain	NA
Unigene1721_All	740	0.01	5.03	8.97441	0.944145	Up	gi|62526583|gb|AAX84677.1|/5.11062e-64/auxin-repressed protein-like protein ARP1 [Manihot esculenta]	gi|62526582|gb|AY973620.1|/0.0/Manihot esculenta auxin-repressed protein-like protein ARP1 mRNA, complete cds	sp|Q05349|12KD_FRAAN/9e-43/Auxin-repressed 12.5 kDa protein OS=Fragaria ananassa PE=2 SV=1	NA	NA	NA	NA
Unigene17907_All	1002	0.01	5.08333	8.98963	0.944817	Up	NA	NA	sp|P43402|MT54_BRANA/2e-06/Metallothionein-like protein LSC54 OS=Brassica napus PE=2 SV=1	NA	NA	NA	NA
Unigene20542_All	473	0.01	5.09333	8.99247	0.944976	Up	NA	NA	NA	NA	NA	PS00992/-/Serum amyloid A proteins signature.	NA
CL5282.Contig4_All	1670	0.01	5.35333	9.06429	0.948083	Up	gi|326515212|dbj|BAK03519.1|/0/predicted protein [Hordeum vulgare subsp. vulgare]	gi|159490283|ref|XM_001703058.1|/0.0/Chlamydomonas reinhardtii strain CC-503 cw92 mt+	sp|Q40832|TBA2_PELFA/0.0/Tubulin alpha-2 chain OS=Pelvetia fastigiata GN=TUBA2 PE=2 SV=1	csl:COCSUDRAFT_39871/0.0/tubulin alpha chain; K07374 tubulin alpha	SPBC16A3.15c/0.0/---	PS00227/-/Tubulin subunits alpha, beta, and gamma signature.	biological_process:GO:0006184//GTP catabolic process;GO:0051258//protein polymerization;GO:0007017//microtubule-based process;cellular_component:GO:0005874//microtubule;GO:0005737//cytoplasm;molecular_function:GO:0005200//structural constituent of cytoskeleton;GO:0003924//GTPase activity;GO:0005525//GTP binding;
Unigene1736_All	1541	0.01	5.44667	9.08923	0.949271	Up	gi|333796920|gb|AEF98125.1|/0/cytochrome c oxidase subunit I [Lingulodinium polyedrum]	gi|312844668|gb|HQ586061.1|/2e-34/Plocamiocolax pulvinata mitochondrion, complete genome	sp|P26856|COX1_MARPO/0.0/Cytochrome c oxidase subunit 1 OS=Marchantia polymorpha GN=COX1 PE=3 SV=2	ppp:PhpafMp01/0.0/cox1; cytochrome c oxidase subunit 1; K02256 cytochrome c oxidase subunit 1 [EC:1.9.3.1]	CC3406/1e-164/---	NA	biological_process:GO:0006810//transport;GO:0009060//aerobic respiration;GO:0006119//oxidative phosphorylation;GO:0022900//electron transport chain;cellular_component:GO:0016021//integral component of membrane;GO:0005743//mitochondrial inner membrane;GO:0070469//respiratory chain;GO:0005886//plasma membrane;molecular_function:GO:0009055//electron carrier activity;GO:0020037//heme binding;GO:00055…
Unigene22816_All	1415	0.01	5.46	9.09276	0.949377	Up	gi|168065389|ref|XP_001784635.1|/3.27083e-36/predicted protein [Physcomitrella patens] &gt;gi|162663823|gb|EDQ50567.1| predicted protein [Physcomitrella patens]	NA	sp|Q9ST58|SPZ1C_WHEAT/8e-29/Serpin-Z1C OS=Triticum aestivum PE=1 SV=1	mdm:103420936/2e-29/serpin-ZX-like; K13963 serpin B	all0778/5e-39/---	SM00093/1.5E-202/SERine Proteinase INhibitors	NA
Unigene14428_All	4715	0.01	6.07	9.24555	0.955278	Up	gi|546310716|ref|XP_005714435.1|/1.63101e-25/unnamed protein product [Chondrus crispus] &gt;gi|507110877|emb|CDF34616.1| unnamed protein product [Chondrus crispus]	NA	NA	gsl:Gasu_61540/4e-06/SNARE-interacting protein-like protein; K15292 syntaxin-binding protein 1	NA	NA	NA
Unigene24852_All	1443	0.01	6.13333	9.26053	0.955789	Up	NA	NA	NA	NA	NA	NA	NA
Unigene5976_All	1126	0.01	6.26667	9.29155	0.957005	Up	NA	NA	NA	NA	NA	SM00211/2.3E-6/Thyroglobulin type I repeats.	NA
CL8605.Contig13_All	1673	0.01	6.27	9.29232	0.957005	Up	gi|326492680|dbj|BAJ90196.1|/0/predicted protein [Hordeum vulgare subsp. vulgare]	gi|32979184|dbj|AK069160.1|/1e-124/Oryza sativa Japonica Group cDNA clone:J023007E09, full insert sequence	sp|Q8LPC4|EF1A_PYRYE/0.0/Elongation factor 1-alpha OS=Pyropia yezoensis PE=2 SV=1	csl:COCSUDRAFT_27513/0.0/translation elongation factor; K03231 elongation factor 1-alpha	YPR080w/0.0/---	PF00009/1.7E-54/Elongation factor Tu GTP binding domain	biological_process:GO:0006184//GTP catabolic process;GO:0006414//translational elongation;cellular_component:GO:0005737//cytoplasm;molecular_function:GO:0003746//translation elongation factor activity;GO:0005525//GTP binding;GO:0003924//GTPase activity;
Unigene6293_All	296	0.01	6.28	9.29462	0.95709	Up	gi|570700564|ref|YP_008994218.1|/1.82858e-12/NADH dehydrogenase subunit 3 (mitochondrion) [Rhodymenia pseudopalmata] &gt;gi|513133014|gb|AGO19270.1| NADH dehydrogenase subunit 3 (mitochondrion) [Rhodymenia pseudopalmata]	NA	sp|P26847|NU3M_MARPO/5e-13/NADH-ubiquinone oxidoreductase chain 3 OS=Marchantia polymorpha GN=ND3 PE=3 SV=2	mis:MicpuN_mit79/2e-12/nad3; NADH dehydrogenase subunit 3; K03880 NADH-ubiquinone oxidoreductase chain 3 [EC:1.6.5.3]	RP357/4e-12/---	NA	NA
CL63.Contig4_All	634	0.01	6.77333	9.40372	0.960899	Up	NA	NA	NA	NA	NA	NA	NA
CL1176.Contig2_All	2755	0.01	7.02667	9.4567	0.962679	Up	gi|674947944|emb|CDX85726.1|/3.71311e-115/BnaA02g00870D [Brassica napus]	gi|270143956|gb|BT110908.1|/1e-144/Picea glauca clone GQ03229_L02 mRNA sequence	sp|Q9LFN6|RH56_ARATH/3e-97/DEAD-box ATP-dependent RNA helicase 56 OS=Arabidopsis thaliana GN=RH56 PE=1 SV=2	pda:103719228/2e-97/DEAD-box ATP-dependent RNA helicase 15; K12812 ATP-dependent RNA helicase UAP56/SUB2 [EC:3.6.4.13]	SPAC17G6.14c/4e-75/---	PF00271/1.6E-26/Helicase conserved C-terminal domain	NA
Unigene20601_All	915	0.01	7.46333	9.54368	0.965278	Up	gi|332713934|gb|AEE98392.1|/1.88359e-91/Manioc Glu [Manihot esculenta]	gi|162708001|gb|EU249994.1|/0.0/Manihot esculenta allergenic-related protein mRNA, complete cds	sp|P43393|K501_ACTDE/2e-20/Fruit protein pKIWI501 OS=Actinidia deliciosa GN=pKIWI501 PE=2 SV=1	tcc:TCM_005631/3e-15/Structural constituent of nuclear pore isoform 1; K14306 nuclear pore complex protein Nup62	XF1267/4e-12/---	NA	NA
Unigene15826_All	1649	0.01	7.89	9.62388	0.967466	Up	gi|699975118|gb|AIU44701.1|/2.10762e-61/NADH dehydrogenase subunit 4 (mitochondrion) [Cyanophora paradoxa]	NA	sp|P26848|NU4M_MARPO/6e-56/NADH-ubiquinone oxidoreductase chain 4 OS=Marchantia polymorpha GN=ND4 PE=3 SV=2	mis:MicpuN_mit24/2e-55/nad4; NADH dehydrogenase subunit 4; K03881 NADH-ubiquinone oxidoreductase chain 4 [EC:1.6.5.3]	mll1354/1e-52/---	NA	NA
Unigene8475_All	1335	0.01	8.39	9.71253	0.969755	Up	NA	gi|193876150|gb|EU760458.1|/2e-09/Jurinea alpigena internal transcribed spacer 1, partial sequence	NA	NA	NA	NA	NA
Unigene18206_All	495	0.01	9.61	9.90839	0.974177	Up	NA	gi|147857897|emb|AM433422.2|/4e-08/Vitis vinifera contig VV78X199170.15, whole genome shotgun sequence	NA	NA	NA	NA	NA
Unigene15788_All	2044	0.01	9.61333	9.90889	0.974177	Up	NA	NA	NA	NA	NA	PS00212/-/Albumin domain signature.	NA
Unigene6418_All	1632	0.01	10.7267	10.067	0.977339	Up	gi|110225675|ref|YP_665681.1|/5.08054e-84/cytochrome c oxidase subunit 3 (mitochondrion) [Nephroselmis olivacea] &gt;gi|6066190|gb|AAF03208.1|AF110138_40 cytochrome c oxidase subunit 3 (mitochondrion) [Nephroselmis olivacea]	gi|376341243|gb|JQ283808.1|/8e-09/Haworthia cymbiformis voucher Steele 1093 cytochrome c oxidase subunit 3 (cox3) gene, complete cds; mitochondrial	sp|P26858|COX3_MARPO/2e-84/Cytochrome c oxidase subunit 3 OS=Marchantia polymorpha GN=COX3 PE=3 SV=2	csl:CospCoM_p10/1e-82/cox3; cytochrome c oxidase subunit 3; K02262 cytochrome c oxidase subunit 3	mlr7496/1e-63/---	NA	biological_process:GO:0022904//respiratory electron transport chain;cellular_component:GO:0016020//membrane;molecular_function:GO:0015002//heme-copper terminal oxidase activity;
CL63.Contig1_All	654	0.01	11.5233	10.1703	0.979016	Up	NA	NA	NA	NA	NA	NA	NA
CL2362.Contig4_All	959	0.01	11.6433	10.1853	0.979299	Up	NA	NA	NA	NA	NA	NA	NA
CL63.Contig3_All	618	0.01	12.0733	10.2376	0.980126	Up	NA	NA	NA	NA	NA	NA	NA
CL4614.Contig1_All	269	0.01	15.06	10.5565	0.984722	Up	NA	NA	NA	NA	NA	NA	NA
CL63.Contig2_All	641	0.01	17.0167	10.7327	0.986702	Up	NA	NA	NA	NA	NA	NA	NA
Unigene18214_All	1090	0.01	48.98	12.258	0.996056	Up	gi|223974731|gb|ACN31553.1|/3.05745e-57/unknown [Zea mays]	NA	sp|P19976|FRI1_SOYBN/1e-46/Ferritin-1, chloroplastic OS=Glycine max PE=1 SV=4	gmx:547824/2e-45/FERRITIN, SFerH-1, SOF-35, SOF-5L; ferritin light chain (EC:1.16.3.1); K00522 ferritin heavy chain [EC:1.16.3.2]	MA0161/3e-18/---	PF00210/2.0E-45/Ferritin-like domain	molecular_function:GO:0046872//metal ion binding;
