# Supplementary material for: Comprehensive transcriptome analysis and flavonoid profiling of Ginkgo leaves reveals flavonoid content alterations in day–night cycles
Source: PLoS One. 2018 Mar 1;13(3):e0193897. doi: 10.1371/journal.pone.0193897 (PMC5833276; doi:10.1371/journal.pone.0193897)
Supplement: S8 Table — (XLSX) [file pone.0193897.s021.xlsx]

## Sheet: D-VS-N.NOIseq_Method.KEGG2Gene
Pathway_level1	Pathway_level2	Number_of_Genes	Genes
Cellular Processes	Transport and catabolism	8	CL5282.Contig4_All;CL7464.Contig1_All;CL8640.Contig1_All;Unigene14130_All;Unigene21673_All;Unigene25659_All;Unigene27624_All;Unigene35325_All
Environmental Information Processing	Membrane transport	1	Unigene14130_All
Environmental Information Processing	Signal transduction	7	CL5269.Contig2_All;CL5344.Contig4_All;CL6674.Contig2_All;CL911.Contig11_All;Unigene18225_All;Unigene21938_All;Unigene22866_All
Genetic Information Processing	Folding, sorting and degradation	12	CL2786.Contig2_All;CL4395.Contig2_All;CL8291.Contig1_All;CL8615.Contig1_All;CL8615.Contig4_All;CL8640.Contig1_All;CL897.Contig2_All;Unigene14130_All;Unigene1750_All;Unigene21673_All;Unigene24932_All;Unigene35325_All
Genetic Information Processing	Replication and repair	2	Unigene13271_All;Unigene6438_All
Genetic Information Processing	Transcription	7	CL1176.Contig2_All;CL2091.Contig4_All;CL8640.Contig1_All;Unigene13271_All;Unigene14130_All;Unigene21673_All;Unigene35325_All
Genetic Information Processing	Translation	54	CL1027.Contig15_All;CL1027.Contig20_All;CL1027.Contig21_All;CL1027.Contig4_All;CL1027.Contig5_All;CL1027.Contig6_All;CL1176.Contig2_All;CL414.Contig4_All;CL4557.Contig2_All;CL5242.Contig2_All;CL5273.Contig2_All;CL551.Contig10_All;CL6106.Contig1_All;CL659.Contig4_All;CL789.Contig1_All;CL8439.Contig2_All;CL8605.Contig13_All;Unigene11125_All;Unigene11162_All;Unigene11379_All;Unigene11677_All;Unigene…
Metabolism	Amino acid metabolism	9	CL2150.Contig1_All;CL4960.Contig4_All;Unigene13271_All;Unigene1812_All;Unigene25659_All;Unigene27624_All;Unigene37164_All;Unigene41446_All;Unigene42497_All
Metabolism	Biosynthesis of other secondary metabolites	4	CL1428.Contig7_All;CL2379.Contig4_All;Unigene13271_All;Unigene41446_All
Metabolism	Carbohydrate metabolism	7	CL369.Contig39_All;CL6118.Contig3_All;CL7944.Contig2_All;CL892.Contig8_All;Unigene1812_All;Unigene25659_All;Unigene27624_All
Metabolism	Energy metabolism	20	CL1027.Contig15_All;CL1027.Contig17_All;CL1027.Contig20_All;CL1027.Contig4_All;CL1027.Contig5_All;CL2150.Contig1_All;CL7464.Contig1_All;Unigene10909_All;Unigene15819_All;Unigene15826_All;Unigene1736_All;Unigene1776_All;Unigene18176_All;Unigene24869_All;Unigene30007_All;Unigene30524_All;Unigene42497_All;Unigene46532_All;Unigene6293_All;Unigene6418_All
Metabolism	Global and overview maps	36	CL1027.Contig15_All;CL1027.Contig17_All;CL1027.Contig20_All;CL1027.Contig4_All;CL1027.Contig5_All;CL1428.Contig7_All;CL2050.Contig2_All;CL2150.Contig1_All;CL2379.Contig4_All;CL3082.Contig3_All;CL4960.Contig4_All;CL6118.Contig3_All;CL6299.Contig3_All;CL7464.Contig1_All;CL7944.Contig2_All;Unigene10909_All;Unigene13271_All;Unigene15819_All;Unigene15826_All;Unigene1736_All;Unigene1776_All;Unigene1812…
Metabolism	Glycan biosynthesis and metabolism	2	CL369.Contig39_All;CL892.Contig8_All
Metabolism	Lipid metabolism	4	CL369.Contig39_All;CL526.Contig17_All;CL6118.Contig3_All;CL892.Contig8_All
Metabolism	Metabolism of other amino acids	2	Unigene25659_All;Unigene8360_All
Metabolism	Metabolism of terpenoids and polyketides	2	CL2050.Contig2_All;Unigene36451_All
Metabolism	Nucleotide metabolism	2	CL6299.Contig3_All;Unigene6363_All
Organismal Systems	Environmental adaptation	11	CL1075.Contig1_All;CL1075.Contig2_All;CL214.Contig1_All;CL214.Contig3_All;CL214.Contig4_All;CL491.Contig11_All;CL8615.Contig1_All;CL8615.Contig4_All;Unigene11760_All;Unigene14428_All;Unigene2212_All
