# Supplementary material for: Comprehensive transcriptome analysis and flavonoid profiling of Ginkgo leaves reveals flavonoid content alterations in day–night cycles
Source: PLoS One. 2018 Mar 1;13(3):e0193897. doi: 10.1371/journal.pone.0193897 (PMC5833276; doi:10.1371/journal.pone.0193897)
Supplement: S9 Table — (XLSX) [file pone.0193897.s022.xlsx]

## Sheet: gene information
	Unigene	Length	D-Expression	N-Expression	log2FoldChange(N/D)	Probability	Nr	Nt	Swissprot	KEGG	COG	Interpro	GO
CHS	Unigene10904_All	407	13.72	0.956667	-3.84212	0.784512	gi|42566570|gb|AAS21057.1|/4.2839e-14/chalcone synthase [Ginkgo biloba] &gt;gi|49781347|gb|AAT68477.1| chalcone synthase [Ginkgo biloba] &gt;gi|166947680|gb|ABZ04126.1| chalcone synthase [Ginkgo biloba]	gi|49781346|gb|AY647263.1|/7e-34/Ginkgo biloba chalcone synthase gene, complete cds	sp|O04111|CHSY_PERFR/6e-14/Chalcone synthase OS=Perilla frutescens GN=CHS PE=2 SV=1	bvg:104897651/5e-12/chalcone synthase; K00660 chalcone synthase [EC:2.3.1.74]	NA	NA	biological_process:GO:0009058//biosynthetic process;molecular_function:GO:0016747//transferase activity, transferring acyl groups other than amino-acyl groups;
	Unigene17536_All	1845	186.873	38.79	-2.2683	0.779632	gi|66732621|gb|AAY52458.1|/0/chalcone synthase [Ginkgo biloba]	gi|62861733|gb|AY945936.1|/0.0/Ginkgo biloba chalcone synthase gene, partial cds	sp|P30079|CHSY_PINSY/0.0/Chalcone synthase OS=Pinus sylvestris GN=CHS PE=3 SV=1	cam:101489106/0.0/chalcone synthase 1; K00660 chalcone synthase [EC:2.3.1.74]	DRA0326/1e-32/---	PTHR11877:SF14/2.9E-236/--	biological_process:GO:0009058//biosynthetic process;molecular_function:GO:0016747//transferase activity, transferring acyl groups other than amino-acyl groups;
	CL1886.Contig6_All	223	0.01	1.39	7.11894	0.749694	gi|42566570|gb|AAS21057.1|/1.53243e-35/chalcone synthase [Ginkgo biloba] &gt;gi|49781347|gb|AAT68477.1| chalcone synthase [Ginkgo biloba] &gt;gi|166947680|gb|ABZ04126.1| chalcone synthase [Ginkgo biloba]	gi|166947679|gb|EU391660.1|/3e-90/Ginkgo biloba cultivar Dafushou chalcone synthase mRNA, complete cds	sp|O65872|CHSY_PINST/4e-32/Chalcone synthase OS=Pinus strobus GN=CHS PE=2 SV=1	pop:POPTR_0003s17530g/1e-30/POPTRDRAFT_554827; naregenin-chalcone synthase family protein; K00660 chalcone synthase [EC:2.3.1.74]	DRA0326/2e-09/---	PTHR11877:SF14/1.4E-37/--	biological_process:GO:0009058//biosynthetic process;molecular_function:GO:0016747//transferase activity, transferring acyl groups other than amino-acyl groups;
	CL1886.Contig5_All	1759	49.8	16.3533	-1.60656	0.741758	gi|42566570|gb|AAS21057.1|/0/chalcone synthase [Ginkgo biloba] &gt;gi|49781347|gb|AAT68477.1| chalcone synthase [Ginkgo biloba] &gt;gi|166947680|gb|ABZ04126.1| chalcone synthase [Ginkgo biloba]	gi|42566569|gb|AY496931.1|/0.0/Ginkgo biloba chalcone synthase mRNA, complete cds	sp|P30079|CHSY_PINSY/0.0/Chalcone synthase OS=Pinus sylvestris GN=CHS PE=3 SV=1	gmx:732575/0.0/CHS1, Gmachs1, ICHS1; chalcone synthase 1; K00660 chalcone synthase [EC:2.3.1.74]	Rv1372/2e-32/---	PTHR11877:SF14/4.2E-242/--	biological_process:GO:0009058//biosynthetic process;molecular_function:GO:0016747//transferase activity, transferring acyl groups other than amino-acyl groups;
	CL1886.Contig2_All	777	3.43333	1.16667	-1.55722	0.628387	gi|42566570|gb|AAS21057.1|/6.47138e-93/chalcone synthase [Ginkgo biloba] &gt;gi|49781347|gb|AAT68477.1| chalcone synthase [Ginkgo biloba] &gt;gi|166947680|gb|ABZ04126.1| chalcone synthase [Ginkgo biloba]	gi|166947679|gb|EU391660.1|/0.0/Ginkgo biloba cultivar Dafushou chalcone synthase mRNA, complete cds	sp|O65872|CHSY_PINST/2e-87/Chalcone synthase OS=Pinus strobus GN=CHS PE=2 SV=1	tcc:TCM_020384/2e-81/Chalcone and stilbene synthase family protein; K00660 chalcone synthase [EC:2.3.1.74]	DRA0326/2e-11/---	PTHR11877:SF14/1.2E-61/--	biological_process:GO:0009058//biosynthetic process;molecular_function:GO:0016747//transferase activity, transferring acyl groups other than amino-acyl groups;
	CL1886.Contig4_All	1685	58.6233	42.6633	-0.458478	0.511153	gi|42566570|gb|AAS21057.1|/0/chalcone synthase [Ginkgo biloba] &gt;gi|49781347|gb|AAT68477.1| chalcone synthase [Ginkgo biloba] &gt;gi|166947680|gb|ABZ04126.1| chalcone synthase [Ginkgo biloba]	gi|42566569|gb|AY496931.1|/0.0/Ginkgo biloba chalcone synthase mRNA, complete cds	sp|O65872|CHSY_PINST/0.0/Chalcone synthase OS=Pinus strobus GN=CHS PE=2 SV=1	gmx:732575/0.0/CHS1, Gmachs1, ICHS1; chalcone synthase 1; K00660 chalcone synthase [EC:2.3.1.74]	Rv1372/4e-32/---	PTHR11877/3.0E-241/--	biological_process:GO:0009058//biosynthetic process;molecular_function:GO:0016747//transferase activity, transferring acyl groups other than amino-acyl groups;
			312.46	101.32
CHI	CL5281.Contig2_All	1622	54.7233	39.8533	-0.457456	0.510506	gi|294464155|gb|ADE77594.1|/6.62898e-177/unknown [Picea sitchensis]	gi|270146402|gb|BT113354.1|/7e-34/Picea glauca clone GQ03405_M16 mRNA sequence	sp|A2IBF8|CFI_GOSHI/4e-70/Chalcone--flavonone isomerase OS=Gossypium hirsutum GN=CHI PE=2 SV=1	pxb:103936753/1e-140/chalcone--flavonone isomerase; K01859 chalcone isomerase [EC:5.5.1.6]	NA	PF02431/1.9E-48/Chalcone-flavanone isomerase	NA
F3H	CL2379.Contig4_All	1700	2.45667	0.01	-7.94056	0.867958	gi|53759194|gb|AAU93347.1|/0/flavanone 3-hydroxylase [Ginkgo biloba]	gi|53759193|gb|AY742228.1|/0.0/Ginkgo biloba flavanone 3-hydroxyrase (F3H) mRNA, complete cds	sp|Q06942|FL3H_MALDO/9e-142/Naringenin,2-oxoglutarate 3-dioxygenase OS=Malus domestica PE=2 SV=1	atr:18441765/5e-145/naringenin,2-oxoglutarate 3-dioxygenase; K00475 naringenin 3-dioxygenase [EC:1.14.11.9]	PA4191/6e-29/---	PF03171/9.6E-24/2OG-Fe(II) oxygenase superfamily	biological_process:GO:0055114//oxidation-reduction process;molecular_function:GO:0016706//oxidoreductase activity, acting on paired donors, with incorporation or reduction of molecular oxygen, 2-oxoglutarate as one donor, and incorporation of one atom each of oxygen into both donors;
	CL2379.Contig2_All	1597	7.86667	1.92333	-2.03214	0.728334	gi|53759194|gb|AAU93347.1|/0/flavanone 3-hydroxylase [Ginkgo biloba]	gi|53759193|gb|AY742228.1|/0.0/Ginkgo biloba flavanone 3-hydroxyrase (F3H) mRNA, complete cds	sp|Q06942|FL3H_MALDO/2e-141/Naringenin,2-oxoglutarate 3-dioxygenase OS=Malus domestica PE=2 SV=1	atr:18441765/2e-145/naringenin,2-oxoglutarate 3-dioxygenase; K00475 naringenin 3-dioxygenase [EC:1.14.11.9]	PA4191/1e-28/---	PF14226/1.8E-25/non-haem dioxygenase in morphine synthesis N-terminal	biological_process:GO:0055114//oxidation-reduction process;molecular_function:GO:0016706//oxidoreductase activity, acting on paired donors, with incorporation or reduction of molecular oxygen, 2-oxoglutarate as one donor, and incorporation of one atom each of oxygen into both donors;
	CL2379.Contig3_All	1598	5.47	14.3267	1.38909	0.701137	gi|53759194|gb|AAU93347.1|/0/flavanone 3-hydroxylase [Ginkgo biloba]	gi|53759193|gb|AY742228.1|/0.0/Ginkgo biloba flavanone 3-hydroxyrase (F3H) mRNA, complete cds	sp|Q06942|FL3H_MALDO/2e-141/Naringenin,2-oxoglutarate 3-dioxygenase OS=Malus domestica PE=2 SV=1	atr:18441765/2e-145/naringenin,2-oxoglutarate 3-dioxygenase; K00475 naringenin 3-dioxygenase [EC:1.14.11.9]	PA4191/1e-28/---	PF14226/1.8E-25/non-haem dioxygenase in morphine synthesis N-terminal	biological_process:GO:0055114//oxidation-reduction process;molecular_function:GO:0016706//oxidoreductase activity, acting on paired donors, with incorporation or reduction of molecular oxygen, 2-oxoglutarate as one donor, and incorporation of one atom each of oxygen into both donors;
	CL2379.Contig1_All	1659	38.69	19.6467	-0.977676	0.661002	gi|53759194|gb|AAU93347.1|/0/flavanone 3-hydroxylase [Ginkgo biloba]	gi|53759193|gb|AY742228.1|/0.0/Ginkgo biloba flavanone 3-hydroxyrase (F3H) mRNA, complete cds	sp|Q06942|FL3H_MALDO/9e-142/Naringenin,2-oxoglutarate 3-dioxygenase OS=Malus domestica PE=2 SV=1	atr:18441765/5e-145/naringenin,2-oxoglutarate 3-dioxygenase; K00475 naringenin 3-dioxygenase [EC:1.14.11.9]	PA4191/6e-29/---	PF03171/9.6E-24/2OG-Fe(II) oxygenase superfamily	biological_process:GO:0055114//oxidation-reduction process;molecular_function:GO:0016706//oxidoreductase activity, acting on paired donors, with incorporation or reduction of molecular oxygen, 2-oxoglutarate as one donor, and incorporation of one atom each of oxygen into both donors;
	CL1088.Contig4_All	1368	4.12	1.45333	-1.50328	0.639458	gi|719963993|ref|XP_010251334.1|/1.56704e-104/PREDICTED: naringenin,2-oxoglutarate 3-dioxygenase-like [Nelumbo nucifera]	gi|383133812|gb|FJ050519.2|/4e-10/Pinus taeda isolate 3896 anonymous locus 0_12981_01 genomic sequence	sp|Q06942|FL3H_MALDO/2e-56/Naringenin,2-oxoglutarate 3-dioxygenase OS=Malus domestica PE=2 SV=1	atr:18441765/4e-56/naringenin,2-oxoglutarate 3-dioxygenase; K00475 naringenin 3-dioxygenase [EC:1.14.11.9]	PA4191/2e-23/---	PS51471/13.093/Fe(2+) 2-oxoglutarate dioxygenase domain profile.	NA
			58.6033	37.36
FLS	Unigene22251_All	1853	26.77	2.89	-3.21148	0.789568	gi|261853468|gb|ACY00393.1|/0/flavonol synthase [Ginkgo biloba]	gi|42566571|gb|AY496932.1|/0.0/Ginkgo biloba flavonol synthase mRNA, complete cds	sp|Q9ZWQ9|FLS_CITUN/2e-104/Flavonol synthase/flavanone 3-hydroxylase OS=Citrus unshiu GN=FLS PE=1 SV=1	egu:105058232/4e-106/flavonol synthase/flavanone 3-hydroxylase-like; K05278 flavonol synthase [EC:1.14.11.23]	PA4191/9e-21/---	PF14226/1.1E-25/non-haem dioxygenase in morphine synthesis N-terminal	NA
	CL7048.Contig4_All	1651	7.17333	24.73	1.78555	0.747284	gi|224284972|gb|ACN40215.1|/2.99439e-116/unknown [Picea sitchensis]	gi|270150626|gb|BT117512.1|/4e-29/Picea glauca clone GQ03901_P05 mRNA sequence	sp|P51091|LDOX_MALDO/6e-79/Leucoanthocyanidin dioxygenase OS=Malus domestica GN=ANS PE=2 SV=1	jcu:105639310/1e-85/flavonol synthase/flavanone 3-hydroxylase-like; K05278 flavonol synthase [EC:1.14.11.23]	SPCC965.15/6e-24/---	PTHR10209/3.9E-122/--	molecular_function:GO:0016491//oxidoreductase activity;
	Unigene17124_All	1221	13.4367	35.1867	1.38885	0.717982	gi|261853468|gb|ACY00393.1|/4.73182e-134/flavonol synthase [Ginkgo biloba]	gi|42566571|gb|AY496932.1|/1e-31/Ginkgo biloba flavonol synthase mRNA, complete cds	sp|Q9ZWQ9|FLS_CITUN/4e-109/Flavonol synthase/flavanone 3-hydroxylase OS=Citrus unshiu GN=FLS PE=1 SV=1	atr:18425281/8e-117/flavonol synthase/flavanone 3-hydroxylase; K05278 flavonol synthase [EC:1.14.11.23]	PA4191/1e-23/---	PS51471/13.656/Fe(2+) 2-oxoglutarate dioxygenase domain profile.	NA
	CL4663.Contig1_All	3324	799.797	346.25	-1.20782	0.708503	gi|168057615|ref|XP_001780809.1|/1.0315e-71/predicted protein [Physcomitrella patens] &gt;gi|162667744|gb|EDQ54366.1| predicted protein [Physcomitrella patens]	NA	sp|Q96323|LDOX_ARATH/1e-57/Leucoanthocyanidin dioxygenase OS=Arabidopsis thaliana GN=LDOX PE=1 SV=1	egr:104428803/3e-60/flavonol synthase/flavanone 3-hydroxylase; K05278 flavonol synthase [EC:1.14.11.23]	YPO1316/1e-25/---	PF03171/4.2E-19/2OG-Fe(II) oxygenase superfamily	NA
	CL3770.Contig1_All	456	1.89	0.413333	-2.19301	0.601687	gi|702326049|ref|XP_010053574.1|/1.3378e-31/PREDICTED: S-norcoclaurine synthase 1-like [Eucalyptus grandis] &gt;gi|629112939|gb|KCW77899.1| hypothetical protein EUGRSUZ_D02158 [Eucalyptus grandis]	gi|270145375|gb|BT112327.1|/1e-07/Picea glauca clone GQ03313_I03 mRNA sequence	sp|A2A1A0|NCS1_COPJA/7e-29/S-norcoclaurine synthase 1 OS=Coptis japonica GN=NCS1 PE=1 SV=1	egr:104428803/1e-17/flavonol synthase/flavanone 3-hydroxylase; K05278 flavonol synthase [EC:1.14.11.23]	NA	PTHR10209/3.6E-27/--	NA
	CL3770.Contig2_All	1484	18.9533	31.1733	0.717861	0.595577	gi|606240922|gb|AHW42455.1|/6.0262e-113/GA2ox5, partial [Pinus tabuliformis]	gi|123720766|dbj|AB267398.1|/1e-10/Coptis japonica var. dissecta ncs mRNA for norcoclaurine synthase, complete cds	sp|A2A1A0|NCS1_COPJA/1e-90/S-norcoclaurine synthase 1 OS=Coptis japonica GN=NCS1 PE=1 SV=1	vvi:100267819/1e-64/flavonol synthase/flavanone 3-hydroxylase; K05278 flavonol synthase [EC:1.14.11.23]	PA4191/4e-28/---	PF03171/1.6E-27/2OG-Fe(II) oxygenase superfamily	NA
	CL3813.Contig2_All	983	0.583333	1.95333	1.74355	0.57593	gi|116785413|gb|ABK23713.1|/1.07483e-119/unknown [Picea sitchensis]	gi|270151081|gb|BT117967.1|/1e-37/Picea glauca clone GQ03918_N20 mRNA sequence	sp|D4N502|DIOX3_PAPSO/7e-40/Codeine O-demethylase OS=Papaver somniferum GN=CODM PE=1 SV=1	egr:104450481/2e-39/flavonol synthase/flavanone 3-hydroxylase-like; K05278 flavonol synthase [EC:1.14.11.23]	PA0147/1e-33/---	PS51471/10.069/Fe(2+) 2-oxoglutarate dioxygenase domain profile.	NA
	CL3770.Contig4_All	523	3.16333	1.41667	-1.15895	0.57017	gi|658061305|ref|XP_008366518.1|/1.72451e-49/PREDICTED: protein SRG1-like [Malus domestica]	NA	sp|Q39224|SRG1_ARATH/8e-49/Protein SRG1 OS=Arabidopsis thaliana GN=SRG1 PE=2 SV=1	bvg:104883093/3e-30/flavonol synthase/flavanone 3-hydroxylase-like; K05278 flavonol synthase [EC:1.14.11.23]	PA4191/7e-14/---	PF03171/2.3E-16/2OG-Fe(II) oxygenase superfamily	NA
	CL839.Contig4_All	2343	0.48	1.75333	1.86899	0.568288	gi|302755348|ref|XP_002961098.1|/1.18061e-79/hypothetical protein SELMODRAFT_402706 [Selaginella moellendorffii] &gt;gi|300172037|gb|EFJ38637.1| hypothetical protein SELMODRAFT_402706 [Selaginella moellendorffii]	gi|332189094|gb|CP002684.1|/1e-08/Arabidopsis thaliana chromosome 1 sequence	sp|F4IY03|DIOX1_ARATH/3e-20/Probable 2-oxoglutarate-dependent dioxygenase At3g49630 OS=Arabidopsis thaliana GN=At3g49630 PE=3 SV=1	atr:18425268/2e-14/flavonol synthase/flavanone 3-hydroxylase; K05278 flavonol synthase [EC:1.14.11.23]	PA0147/9e-31/---	PF14226/2.1E-33/non-haem dioxygenase in morphine synthesis N-terminal	molecular_function:GO:0016491//oxidoreductase activity;
	CL3770.Contig7_All	1420	35.35	51.38	0.539497	0.543878	gi|606240922|gb|AHW42455.1|/2.808e-112/GA2ox5, partial [Pinus tabuliformis]	gi|123720766|dbj|AB267398.1|/1e-10/Coptis japonica var. dissecta ncs mRNA for norcoclaurine synthase, complete cds	sp|A2A1A0|NCS1_COPJA/3e-90/S-norcoclaurine synthase 1 OS=Coptis japonica GN=NCS1 PE=1 SV=1	jcu:105639310/2e-64/flavonol synthase/flavanone 3-hydroxylase-like; K05278 flavonol synthase [EC:1.14.11.23]	PA4191/7e-28/---	PF14226/1.4E-28/non-haem dioxygenase in morphine synthesis N-terminal	NA
	CL530.Contig4_All	1619	17.2133	11.4067	-0.593649	0.541211	gi|1161167|gb|AAA85365.1|/1.70514e-132/ethylene-forming enzyme [Picea glauca]	gi|270145464|gb|BT112416.1|/1e-97/Picea glauca clone GQ03314_N18 mRNA sequence	sp|Q39224|SRG1_ARATH/5e-83/Protein SRG1 OS=Arabidopsis thaliana GN=SRG1 PE=2 SV=1	jcu:105639310/2e-63/flavonol synthase/flavanone 3-hydroxylase-like; K05278 flavonol synthase [EC:1.14.11.23]	mlr6892/6e-29/---	PS51471/14.342/Fe(2+) 2-oxoglutarate dioxygenase domain profile.	NA
	CL839.Contig6_All	2756	1.64333	3.20667	0.964449	0.530818	gi|571526617|ref|XP_006599127.1|/8.80927e-85/PREDICTED: probable iron/ascorbate oxidoreductase DDB_G0283291-like isoform X2 [Glycine max]	gi|332189094|gb|CP002684.1|/1e-08/Arabidopsis thaliana chromosome 1 sequence	sp|F4IY03|DIOX1_ARATH/1e-22/Probable 2-oxoglutarate-dependent dioxygenase At3g49630 OS=Arabidopsis thaliana GN=At3g49630 PE=3 SV=1	bvg:104883093/7e-17/flavonol synthase/flavanone 3-hydroxylase-like; K05278 flavonol synthase [EC:1.14.11.23]	PA0147/2e-35/---	PS51471/8.048/Fe(2+) 2-oxoglutarate dioxygenase domain profile.	NA
	Unigene49899_All	242	0.01	0.596667	5.89885	0.500709	gi|388505362|gb|AFK40747.1|/1.97868e-30/unknown [Medicago truncatula]	NA	sp|D4N500|DIOX1_PAPSO/7e-21/Thebaine 6-O-demethylase OS=Papaver somniferum GN=T6ODM PE=1 SV=1	atr:18425281/3e-19/flavonol synthase/flavanone 3-hydroxylase; K05278 flavonol synthase [EC:1.14.11.23]	PA4191/2e-06/---	PTHR10209/2.2E-27/--	biological_process:GO:0055114//oxidation-reduction process;molecular_function:GO:0016706//oxidoreductase activity, acting on paired donors, with incorporation or reduction of molecular oxygen, 2-oxoglutarate as one donor, and incorporation of one atom each of oxygen into both donors;GO:0005506//iron ion binding;
			926.463	512.357
F3'H	CL3745.Contig2_All	2227	19.0867	4.02	-2.2473	0.765236	gi|148907374|gb|ABR16821.1|/0/unknown [Picea sitchensis]	gi|270153061|gb|BT119947.1|/2e-34/Picea glauca clone GQ04112_P02 mRNA sequence	sp|Q9SBQ9|F3PH_PETHY/1e-166/Flavonoid 3'-monooxygenase OS=Petunia hybrida GN=CYP75B2 PE=2 SV=1	vvi:100232999/5e-179/F3'H, VvF3'h4; flavonoid 3' hydroxylase; K05280 flavonoid 3'-monooxygenase [EC:1.14.13.21]	BH0579/3e-31/---	PTHR24298/5.1E-260/--	biological_process:GO:0055114//oxidation-reduction process;molecular_function:GO:0009055//electron carrier activity;GO:0016705//oxidoreductase activity, acting on paired donors, with incorporation or reduction of molecular oxygen;GO:0020037//heme binding;GO:0005506//iron ion binding;GO:0004497//monooxygenase activity;
	CL3745.Contig1_All	2321	18.3033	4.6	-1.9924	0.753313	gi|148907374|gb|ABR16821.1|/0/unknown [Picea sitchensis]	gi|270153061|gb|BT119947.1|/3e-34/Picea glauca clone GQ04112_P02 mRNA sequence	sp|Q9SBQ9|F3PH_PETHY/2e-166/Flavonoid 3'-monooxygenase OS=Petunia hybrida GN=CYP75B2 PE=2 SV=1	vvi:100232999/6e-179/F3'H, VvF3'h4; flavonoid 3' hydroxylase; K05280 flavonoid 3'-monooxygenase [EC:1.14.13.21]	BH0579/3e-31/---	PTHR24298/5.1E-260/--	biological_process:GO:0055114//oxidation-reduction process;molecular_function:GO:0009055//electron carrier activity;GO:0016705//oxidoreductase activity, acting on paired donors, with incorporation or reduction of molecular oxygen;GO:0020037//heme binding;GO:0005506//iron ion binding;GO:0004497//monooxygenase activity;
	CL4351.Contig1_All	1556	5.23	0.323333	-4.01572	0.74857	gi|224285879|gb|ACN40653.1|/1.1181e-88/unknown [Picea sitchensis]	NA	sp|Q50EK4|C75A1_PINTA/1e-86/Cytochrome P450 750A1 OS=Pinus taeda GN=CYP750A1 PE=2 SV=1	brp:103847118/2e-69/flavonoid 3'-monooxygenase; K05280 flavonoid 3'-monooxygenase [EC:1.14.13.21]	NA	PTHR24298/1.6E-62/--	NA
	Unigene16535_All	233	0.01	1.3	7.02237	0.732478	gi|116787548|gb|ABK24553.1|/1.29199e-18/unknown [Picea sitchensis]	NA	sp|Q8VWZ7|C76B6_CATRO/4e-13/Geraniol 8-hydroxylase OS=Catharanthus roseus GN=CYP76B6 PE=1 SV=1	mtr:MTR_3g025230/9e-12/Flavonoid 3'-hydroxylase; K05280 flavonoid 3'-monooxygenase [EC:1.14.13.21]	NA	PTHR24298:SF49/8.5E-23/--	NA
	CL2711.Contig4_All	222	1.22667	0.01	-6.9386	0.717341	gi|224284933|gb|ACN40196.1|/7.17223e-17/unknown [Picea sitchensis]	NA	sp|Q9SD85|F3PH_ARATH/1e-11/Flavonoid 3'-monooxygenase OS=Arabidopsis thaliana GN=CYP75B1 PE=1 SV=1	gmx:547475/2e-12/SF3'H1, F3'H, T; flavonoid 3'-hydroxylase; K05280 flavonoid 3'-monooxygenase [EC:1.14.13.21]	NA	PTHR24298/1.4E-15/--	NA
	CL926.Contig1_All	2257	3.96333	11.9	1.58618	0.715701	gi|148910256|gb|ABR18208.1|/1.25147e-179/unknown [Picea sitchensis]	gi|270145741|gb|BT112693.1|/1e-20/Picea glauca clone GQ03319_J16 mRNA sequence	sp|Q9SD85|F3PH_ARATH/3e-89/Flavonoid 3'-monooxygenase OS=Arabidopsis thaliana GN=CYP75B1 PE=1 SV=1	mtr:MTR_3g025260/2e-94/Flavonoid 3'-hydroxylase; K05280 flavonoid 3'-monooxygenase [EC:1.14.13.21]	alr1450/9e-25/---	PR00463/4.953975E-42/E-class P450 group I signature	NA
	CL926.Contig3_All	2312	6.95333	19.12	1.45931	0.714875	gi|148910256|gb|ABR18208.1|/0/unknown [Picea sitchensis]	gi|270145741|gb|BT112693.1|/1e-20/Picea glauca clone GQ03319_J16 mRNA sequence	sp|Q9SD85|F3PH_ARATH/3e-89/Flavonoid 3'-monooxygenase OS=Arabidopsis thaliana GN=CYP75B1 PE=1 SV=1	mtr:MTR_3g025260/1e-94/Flavonoid 3'-hydroxylase; K05280 flavonoid 3'-monooxygenase [EC:1.14.13.21]	alr1450/2e-24/---	PR00385/5.0E-7/P450 superfamily signature	NA
	Unigene42019_All	872	2.54333	0.466667	-2.44626	0.653425	gi|302760097|ref|XP_002963471.1|/1.8058e-64/hypothetical protein SELMODRAFT_166299 [Selaginella moellendorffii] &gt;gi|300168739|gb|EFJ35342.1| hypothetical protein SELMODRAFT_166299 [Selaginella moellendorffii]	NA	sp|P24465|C71A1_PERAE/5e-60/Cytochrome P450 71A1 OS=Persea americana GN=CYP71A1 PE=1 SV=2	egr:104420432/9e-60/flavonoid 3'-monooxygenase-like; K05280 flavonoid 3'-monooxygenase [EC:1.14.13.21]	BH0579/1e-18/---	PR00385/2.0E-6/P450 superfamily signature	molecular_function:GO:0005488//binding;GO:0016491//oxidoreductase activity;
	Unigene24748_All	939	0.01	0.84	6.39232	0.601799	gi|336462668|gb|AEI59775.1|/4.14526e-25/cytochrome P450 [Helianthus annuus]	NA	sp|P37121|C76A1_SOLME/2e-23/Cytochrome P450 76A1 (Fragment) OS=Solanum melongena GN=CYP76A1 PE=2 SV=1	vvi:100256733/2e-23/flavonoid 3',5'-hydroxylase 2; K13083 flavonoid 3',5'-hydroxylase [EC:1.14.13.88]	Cj1411c/1e-12/---	PR00385/1.4E-6/P450 superfamily signature	NA
	CL926.Contig5_All	2156	5.69667	9.88667	0.795366	0.579717	gi|148910256|gb|ABR18208.1|/2.01977e-179/unknown [Picea sitchensis]	gi|270145741|gb|BT112693.1|/1e-20/Picea glauca clone GQ03319_J16 mRNA sequence	sp|Q9SD85|F3PH_ARATH/5e-89/Flavonoid 3'-monooxygenase OS=Arabidopsis thaliana GN=CYP75B1 PE=1 SV=1	mtr:MTR_3g025260/5e-94/Flavonoid 3'-hydroxylase; K05280 flavonoid 3'-monooxygenase [EC:1.14.13.21]	alr1450/9e-25/---	PR00385/5.0E-7/P450 superfamily signature	NA
	Unigene12461_All	233	1.58	0.326667	-2.27403	0.575886	gi|641842100|gb|KDO61008.1|/1.38357e-12/hypothetical protein CISIN_1g036305mg [Citrus sinensis]	NA	sp|P37121|C76A1_SOLME/6e-12/Cytochrome P450 76A1 (Fragment) OS=Solanum melongena GN=CYP76A1 PE=2 SV=1	pmum:103342707/4e-11/7-ethoxycoumarin O-deethylase-like; K05280 flavonoid 3'-monooxygenase [EC:1.14.13.21]	NA	PF00067/3.0E-12/Cytochrome P450	NA
	CL4351.Contig2_All	1755	3.63333	1.70333	-1.09293	0.572899	gi|224284200|gb|ACN39836.1|/9.50595e-145/unknown [Picea sitchensis]	gi|332002898|gb|CP002688.1|/2e-06/Arabidopsis thaliana chromosome 5 sequence	sp|Q50EK4|C75A1_PINTA/8e-141/Cytochrome P450 750A1 OS=Pinus taeda GN=CYP750A1 PE=2 SV=1	brp:103847118/2e-119/flavonoid 3'-monooxygenase; K05280 flavonoid 3'-monooxygenase [EC:1.14.13.21]	alr1450/6e-26/---	PR00385/2.9E-12/P450 superfamily signature	NA
	CL926.Contig7_All	2177	4.07667	7.25667	0.831917	0.568945	gi|148910256|gb|ABR18208.1|/0/unknown [Picea sitchensis]	gi|270145741|gb|BT112693.1|/1e-20/Picea glauca clone GQ03319_J16 mRNA sequence	sp|Q9SD85|F3PH_ARATH/1e-91/Flavonoid 3'-monooxygenase OS=Arabidopsis thaliana GN=CYP75B1 PE=1 SV=1	mtr:MTR_3g025260/8e-97/Flavonoid 3'-hydroxylase; K05280 flavonoid 3'-monooxygenase [EC:1.14.13.21]	alr1450/2e-25/---	PS00086/-/Cytochrome P450 cysteine heme-iron ligand signature.	NA
	CL1401.Contig3_All	2048	126.563	189.44	0.581881	0.56586	gi|116787514|gb|ABK24537.1|/0/unknown [Picea sitchensis]	gi|383170710|gb|FJ054101.2|/7e-10/Pinus taeda isolate 5293 anonymous locus 0_14114_01 genomic sequence	sp|P24465|C71A1_PERAE/2e-123/Cytochrome P450 71A1 OS=Persea americana GN=CYP71A1 PE=1 SV=2	mtr:MTR_3g025260/8e-121/Flavonoid 3'-hydroxylase; K05280 flavonoid 3'-monooxygenase [EC:1.14.13.21]	alr1450/2e-26/---	PR00463/4.4E-50/E-class P450 group I signature	NA
	CL314.Contig9_All	2901	2.94667	1.30333	-1.17688	0.564789	gi|115479381|ref|NP_001063284.1|/2.62332e-124/Os09g0441100 [Oryza sativa Japonica Group] &gt;gi|113631517|dbj|BAF25198.1| Os09g0441100 [Oryza sativa Japonica Group]	NA	sp|P24465|C71A1_PERAE/7e-114/Cytochrome P450 71A1 OS=Persea americana GN=CYP71A1 PE=1 SV=2	bvg:104907876/2e-110/flavonoid 3'-monooxygenase; K05280 flavonoid 3'-monooxygenase [EC:1.14.13.21]	BH0579/4e-21/---	PR00463/1.2E-42/E-class P450 group I signature	cellular_component:GO:0016023//cytoplasmic membrane-bounded vesicle;
	CL1401.Contig2_All	1855	146.453	216.543	0.564215	0.55808	gi|116787514|gb|ABK24537.1|/0/unknown [Picea sitchensis]	gi|383170710|gb|FJ054101.2|/6e-10/Pinus taeda isolate 5293 anonymous locus 0_14114_01 genomic sequence	sp|P24465|C71A1_PERAE/2e-123/Cytochrome P450 71A1 OS=Persea americana GN=CYP71A1 PE=1 SV=2	mtr:MTR_3g025260/1e-122/Flavonoid 3'-hydroxylase; K05280 flavonoid 3'-monooxygenase [EC:1.14.13.21]	alr1450/3e-28/---	PR00463/2.3E-50/E-class P450 group I signature	NA
	CL926.Contig6_All	2186	3.49	6.07667	0.800053	0.549323	gi|148910256|gb|ABR18208.1|/0/unknown [Picea sitchensis]	gi|270145741|gb|BT112693.1|/1e-20/Picea glauca clone GQ03319_J16 mRNA sequence	sp|Q9SD85|F3PH_ARATH/5e-92/Flavonoid 3'-monooxygenase OS=Arabidopsis thaliana GN=CYP75B1 PE=1 SV=1	mtr:MTR_3g025260/5e-97/Flavonoid 3'-hydroxylase; K05280 flavonoid 3'-monooxygenase [EC:1.14.13.21]	alr1450/1e-25/---	PTHR24298/3.0E-197/--	NA
	CL926.Contig2_All	2174	3.88333	6.44	0.729765	0.535035	gi|148910256|gb|ABR18208.1|/0/unknown [Picea sitchensis]	gi|270145741|gb|BT112693.1|/1e-20/Picea glauca clone GQ03319_J16 mRNA sequence	sp|Q9SD85|F3PH_ARATH/1e-91/Flavonoid 3'-monooxygenase OS=Arabidopsis thaliana GN=CYP75B1 PE=1 SV=1	mtr:MTR_3g025260/2e-96/Flavonoid 3'-hydroxylase; K05280 flavonoid 3'-monooxygenase [EC:1.14.13.21]	alr1450/3e-25/---	PR00463/5.4E-42/E-class P450 group I signature	NA
	CL926.Contig4_All	2093	4.63	7.13	0.62289	0.509046	gi|148910256|gb|ABR18208.1|/0/unknown [Picea sitchensis]	gi|270145741|gb|BT112693.1|/1e-20/Picea glauca clone GQ03319_J16 mRNA sequence	sp|Q9SD85|F3PH_ARATH/1e-91/Flavonoid 3'-monooxygenase OS=Arabidopsis thaliana GN=CYP75B1 PE=1 SV=1	mtr:MTR_3g025260/2e-96/Flavonoid 3'-hydroxylase; K05280 flavonoid 3'-monooxygenase [EC:1.14.13.21]	alr1450/5e-25/---	PS00086/-/Cytochrome P450 cysteine heme-iron ligand signature.	NA
			360.28	488.687
DFR	CL2862.Contig5_All	1235	3.52333	1.68	-1.06848	0.565464	gi|148910590|gb|ABR18365.1|/3.8493e-92/unknown [Picea sitchensis]	gi|270135635|gb|BT102587.1|/4e-10/Picea glauca clone GQ0197_E03 mRNA sequence	sp|P51105|DFRA_GERHY/6e-74/Dihydroflavonol-4-reductase OS=Gerbera hybrida GN=DFR PE=2 SV=1	tcc:TCM_034078/2e-76/Dihydroflavonol-4-reductase; K13082 bifunctional dihydroflavonol 4-reductase/flavanone 4-reductase [EC:1.1.1.219 1.1.1.234]	SA0317/3e-15/---	PTHR10366/1.1E-55/--	molecular_function:GO:0005488//binding;
	CL2862.Contig6_All	1373	1.70667	3.49667	1.0348	0.555587	gi|148910590|gb|ABR18365.1|/1.33794e-95/unknown [Picea sitchensis]	gi|270135635|gb|BT102587.1|/2e-09/Picea glauca clone GQ0197_E03 mRNA sequence	sp|P51102|DFRA_ARATH/1e-79/Dihydroflavonol-4-reductase OS=Arabidopsis thaliana GN=DFRA PE=1 SV=2	egu:105048473/1e-81/dihydroflavonol-4-reductase-like; K13082 bifunctional dihydroflavonol 4-reductase/flavanone 4-reductase [EC:1.1.1.219 1.1.1.234]	L161121/6e-23/---	PTHR10366/4.6E-103/--	NA
			5.23	5.17667
	Genes validated by RT-qPCR are in red and published genes are in bold. Green numbers are total FPKMs of flavonoid biosynthesis-related genes.

## Sheet: gene sequences
	Unigene	Sequences
CHS	Unigene10904_All	TGGACACGAGAAAAATTAAGATATATAAGATAGAAACGTTGAATTCCTATAAACATCAATTTGAAGCTTTATAAATACTA TCCTTTGCTATGAGGGAGAAACGAATTGCCCTTAAAATAGCTCTTATTATTTGATTATACGACAAATTAACTGCCAATTT ATGGATTTATTATAGTGTAGATCTAAGCCCTTGCGTCACAGCTAGAAATTTATGCTCCCGGCGACACTCAAAAACCTGCT GAAGAATACTTTGAAGTCACTCACTGGCTCTACATGTACTTATTTTAATTGTTGCAGGGAACGCTTCTTAGGACGACAGT CTCGACGGTGAGGCCAGGGCCGAAGCCAAATAGGACACCCCAGTCGAGTCCTTCGCCCGTCGTTGAACAACCGTT…
	Unigene17536_All	TACCATTCTTATATTTCTCAGTCTTCTCTCGTGGCGCCTACGTCATCTTATATTACGTTCTTCATCTCTTCTCCACACAC CCCGATCCCCAACAACCTCCGTATATACATTTCACAGACTGCCATAAATATGATGCGATCTCTTCAACCTTTTGCAACGT GGTTTGCTCTCTATCACTACCTGCAGCTTGTTCTCTATGCGGATTAAATCCGTTTGTATATAATACCCATGCGTGCTGGT CTGTTAATCGTAAATCTGTGCTCACCCTTGAGCCCTGCTCAACTCCTGTAGTCAGAGCCCTGGTGTCCGAGTGTAGTTGC AGTTAGTCTGTTTGGGTTTTGGGTCTGCTAGTGGGTTAACTTATAACATGCCGAGTACTGAGACTGATTGCGTTA…
	CL1886.Contig6_All	ACGCATTTCGTCGAGGATGAAGAGAACGCAGGCGCTTGACATGTTGCCATACTCGCTCAGAACGTGCCTGGTGGCCCTCA TCTTGAGGGGGTTAAGCTTCAGTTTGGACTCGACCTGGTCGAGAATAGCGGGGCCGCCAGGATGAGCGATCCAGAAGAGC TCATTCCAGTCGGTGATGCCGAACTGATGGAAGGCCTCCACAAGGCTCTTCTCGATGTTGTTG
	CL1886.Contig5_All	AATCCACATAATAATATCTTTTGCACTAAATGTTAATTTAGGAACATTCATTAAGAAATTCTCAGTACATCAAAAGATAT GGTGGTCTCTGACTCTCTCGAGACGAGCACACAGAGTTTTTATTATCTTATATTTGTTTAATTAAGAAAACATTTAACTC TTCACAATATGCTGAAATATTTGAAATCGCAATACCAACCTCGATAGCATCTAAATCACAACCAAATATTCCATCTAAAT CACAACCAAATATTATGGCTCTCAATCTCAACCAGCCAATCCTCTTCTAAAATAATGTTAAAGCAGTTGTTCAACCTTAT CAGTTATTGGATGTATGAATGAGTTTACTTGTTGCAGGGAACGCTCCTGAGGACGACGGTCTCGACGGTGAGGCC…
	CL1886.Contig2_All	GTGGCGCTCATAAGTTTTACACAAGTCACATACAGATATGGTGGTCTCCAACTCTCCTCCGGAGACGAGCTCAGAGATTT TTTATTTTCTTATATTTGTTTAAGAAAACAGTAACAGTACCTCGTCCTCTCAAATATTGTTTTTTAACCTTATTTGTAAA TATGTGTCTCACTTGTTGTTGCAGGGAACACTCCTAAGGACGACGGTCTCGACGGTGAGGCCAGGGCCGAAGCCAAAGAG AACACCCCACTCAAGTCCTTCGCCAGTTGTTGAACAACCGTTTTGGAGAGTGGATTGGCGCATTTCGTCGAGGATGAAGA AAACGCAGGCGCTGGACATGTTTCCATACTCGCTGAGAACGTGCCTGGTGGCCCTCATCTTGAGGGGGTTAAGCT…
	CL1886.Contig4_All	CAAAAACATCAATGAAGATAGAATAGAGATAGGCACTCAATTGAATCTAAAAAAGTTGAAGCATTCATGAAATGACCGAA GCATATGACAATGATATTTACTAATTTATCAAACGACTAATTACCGCCCTTTTGTAAATATATATTACCATTAATTAGGT TACACCAACACAAATTTACGCTTCGATTGACATGATCACCGAAAACTCCAGGAGATGGGATGGGATGAAGTCATTCATCG GCTCTACGTATCAGCAGATCTCCGTGCACTTATTTTAATTGTTGCAGGGAACGCTTTTGAGGACGACGGTCTCGACGGTG AGGCCAGGGCCGAAGCCAAAGAGAACACCCCAGTCCAGTCCTTCGCCGGTCGTTGAACAACCGTTTTTCATAGAG…
CHI	CL5281.Contig2_All	GCATTTGATGAGCACTATGCTGGTCTAATGAGTGTATAATTTCAGCACTATTTGTGGAGTGGAATCGATTCGTGGGCGCA ATGACGATCGCTTCGGTGGTTTCTGGGATGGAGGTTGAAGGCGTCACGTTTGCCCCAACTGTCAGGCCCCCAGCATCCGC AAAGGAACTCATCCTCGCCGGAGCCGGTTATAGGGGGTTGGAGATTGGGGGAAAATTCGTAAAATTCACAACGATTGGCA TATATATTGAGGAGGCAGTCATTCCCCATCTCGCTCTCAAATGGAAGGGGAAAACGGCCGAGGAGTTGAACAACACTCTG TATTTCTTTATGGACGCTGTTACCTGCCCATATGAAAAATTCACCAGAGTGGCTCTCATAGCCCCGCTGACAGGC…
F3H	CL2379.Contig4_All	CCAGCACTTGTTTGATGAGGCAGCCAAGGAGTGGTAGGTAGGCAGCAGGCTTGATTGTTCGTTAGCTACAACAACCCTTC GATCTCATCTCTGCTCTTCTGGTCAATAGGAAGAAACGCACTCTCCCTCACGTATTATGTATCGGCGTCTTATAAATAGA AGTACGCAGTCTCTTGGTTTACTACTGTTCGAGGCCGACCTCGACGAATCCAATCGAGTAGATTAGTTGTGTGTGTGAGA GAGAGAGAGAGGTCGGTGGGGTTGAGTTTGGGTAGAATTTGAACCCTGCAAACATGGCACCTGTACAGTGCGTCTCGGCT GCTCCAGTGCCGAAATTTCTTCCGACGGAGAACGAGGCGAAGGTTCTGCAGTCCATCTTCGTTCGGGATGAAGAC…
	CL2379.Contig2_All	GCGGGAGGTAGATTGGCAGCTGAATCTATCCTTCAACCCGCGCTGGTCAATAACCTTTGTGTAATCATCCTGCGCCGAAA AACAATGCATTCGCTTCCTCTCCTGTCTAATAAATAGTGGGGCAGCCTAGTTGCTCTTCAGACGAACATAGGAACCGATT AGAGCAGTTTTGAGAGAGAGAGAGAGAAGGAAAGGGGCGCGAGGTTGGGTAGAATTGGAAAACCTGCAAACATGGCTCCT GTGCAGAGCGTCTCGGCTGCTCCAGTGCCGAAATTTCTTCCGACGGAGAACGAGGCGAAGGTTCTGCAGTCCATCTTCGT TCGGGATGAAGACGAGCGGCCCAAAGTGGCGTACAACGAATTCAGCAAAGAAATTCCCATAATCTCACTGGCTGG…
	CL2379.Contig3_All	GCGGGAGGTAGATTGGCAGCTGAATCTATCCTTCAACCCGCGCTGGTCAA TAACCTTTGTGTAATCATCCTGCGCCGAAAAACAATGCATTCGCTTCCTC TCCTGTCTAATAAATAGTGGGGCAGCCTAGTTGCTCTTCAGACGAACATA GGAACCGATTAGAGCAGTTTTGAGAGAGAGAGAGAGAAGGAAAGGGGCGC GAGGTTGGGTAGAATTGGAAAACCTGCAAACATGGCTCCTGTGCAGAGCG TCTCGGCTGCTCCAGTGCCGAAATTTCTTCCGACGGAGAACGAGGCGAAG GTTCTGCAGTCCATCTTCGTTCGGGATGAAGACGAGCGGCCCAAAGTGGC GTACAACGAATTCAGCAAAGAAATTCCCATAATCTCACTGGC…
	CL2379.Contig1_All	CCAGCACTTGTTTGATGAGGCAGCCAAGGAGTGGTAGGTAGGCAGCAGGCTTGATTGTTCGTTAGCTACAACAACCCTTC GATCTCATCTCTGCTCTTCTGGTCAATAGGAAGAAACGCACTCTCCCTCACGTATTATGTATCGGCGTCTTATAAATAGA AGTACGCAGTCTCTTGGTTTACTACTGTTCGAGGCCGACCTCGACGAATCCAATCGAGTAGATTAGTTGTGTGTGTGAGA GAGAGAGAGAGGTCGGTGGGGTTGAGTTTGGGTAGAATTTGAACCCTGCAAACATGGCACCTGTACAGTGCGTCTCGGCT GCTCCAGTGCCGAAATTTCTTCCGACGGAGAACGAGGCGAAGGTTCTGCAGTCCATCTTCGTTCGGGATGAAGAC…
	CL1088.Contig4_All	CCAGCACTTGTTTGATGAGGCAGCCAAGGAGTGGTAGGTAGGCAGCAGGCTTGATTGTTCGTTAGCTACAACAACCCTTC GATCTCATCTCTGCTCTTCTGGTCAATAGGAAGAAACGCACTCTCCCTCACGTATTATGTATCGGCGTCTTATAAATAGA AGTACGCAGTCTCTTGGTTTACTACTGTTCGAGGCCGACCTCGACGAATCCAATCGAGTAGATTAGTTGTGTGTGTGAGA GAGAGAGAGAGGTCGGTGGGGTTGAGTTTGGGTAGAATTTGAACCCTGCAAACATGGCACCTGTACAGTGCGTCTCGGCT GCTCCAGTGCCGAAATTTCTTCCGACGGAGAACGAGGCGAAGGTTCTGCAGTCCATCTTCGTTCGGGATGAAGAC…
FLS	Unigene22251_All	TTGTAGGGTTCGTGATATAGCTGGGTGGTATGATCAGTGCCCTTTAACTTTGCTATGTGTGTGTGTGATATAGAGCATAC CAGTAGTGTATAAGTATTCAACTTAAGCTTGTTAGACCTGCAACTATCTTTGGAGTCGAGCCACGCACACTGTAATGGCT CCCACGCGAGTGCAATATGTTGCAGAAAGCCGCCCTCAAACCATACCTTTGGAGTTCGTAAGGCCTGTTGAGGAAAGGCC TATTAATACAACATTCAACGACGATATAGGTTTGGGCCGCCAGATACCCGTCATTGACATGTGTTCATTGGAGGCGCCTG AGCTTCGTGAGAAAACATTCAAAGAAATAGCAAGGGCCTCCAAGCAATGGGGTATTTTCCAAGTGATCAATCATG…
	CL7048.Contig4_All	GAAACATTCACTATTGGAAGCTGTTTGCAAACTATTCATTTCTGATTAGTTTATGTTGTAATGCCCTTGAATTTCCCTTC TTCTTCTCTGCTATTTGGGCATTTTGTGTATCAATGGAATTGTGGGAAAATCCGCCATTGAGAGTGCAAACATTAGCAGA GAGCGGAATTCAGACACTTCCATTACTGTATATGAGGTCTGATCTGGATGAATTGCAGAAGACCAAAGTAGAATATGATT CAACAATTCAAATTCCCATCATAGACTTGCAGGGATTGAATGCGGAGAATCCCAAATCAGATTTAATACAAGAGATTGCA AGAGCAGCACAAGATTGGGGATTCTTTCAGATCATTAACCATGGAATTTCAGACTCTCTCATTGCTCAAGTCCAA…
	Unigene17124_All	CACATTTATAAAAGACTTGGTAGGCGCAAAAACAATAACCGCGGTTATATTTTTTTAATAATTATAAAAGCATACATAAT TTTAAAACAATAATTTGATTCAAGAGTTCCCGGTTACAACCCTATCTGAAATAACTGCCTTATCCAATCCTTGTAGCGGT TTCTATTGGCTCAATTTGTTGATTTTGCGATGCTTGAACTCTTTGTATGTTTTGGCATTGAACAAGGGAGGGTGTTTCTC ATCGATAAGCTCTTTCAAAGGGCCGATGACAGCATCAGGAGGAGGAGTGCAGAAGACCGGCCACGACATCCTCACCTTAT CTTTGCTCACCAAACTCCTGTGTAAAACGCTCTTGTATTTGTCGTTGCTCAATATCTGTAGCTGATCACCGATAT…
	CL4663.Contig1_All	TGTTAAGCACATGGTTTGTTTTTTCATAGTATGGAACAATAGAGTTTATATAATCACACAATAATATTTTTTATTACACA TATTTATATATCAAATAATACAATAGACAAAATAGTCTCCAACTTGCAAAAGATGGGTCACAACGCCATTTAGCTGCGAT CTATCTAGGCGATAGAAAATGAGGCATCTACGTCTGTAGATAACTCCAAGAAAGTTGGAGTTATCTATAGGCGTCGATGA CCCTTCAATGATTGGCCATCTGTCCCCTGGATAGAATGCTCCCTCAATTTACCTCCCATCAACTCACCTATGCATGCAAC AAACACTTGATAAACCTATCATTAATAGATGCTGGAGATCCAAGGGGAAAGAGGCCTTTATCAACTAGGGGCATA…
	CL3770.Contig1_All	ATCACACTCAGCAGATACACCGCAACCTTCTGTATCTCCACTGAGTAGCCCTCCAGCATTTCCCTGGTTACACAGAAAGT CATCCATTAAGCTTTACCCCAGGTTTAATTAATTAATTAATTAACTAATTATCTCTCAAATCAGAATCCTCATCAAAAAC GTCTGAACATGAAATTTTCGGGATTTTTTGGCCAAAGCCGCGTGTTTGTGGATGCAATAGGCTTCACCAGTAGATACAAC ATATCTCCCCAATCCATCTTTTGGTCCTCCGAAACGACGAAGGCCTGACCATAGCCCTCCACATCCCCAGGCTCTGCTGC ATAACGTCGTTTTTGCTCCAAGGGAAGACCGAAAAACTGTCGAGTGGAGGCTTTCATTTTATCCATGAAAGAATG…
	CL3770.Contig2_All	CGCCAAGCCATAAAAGATAGATGATAACCTCCACAACAAAGCAGATAACAGAGGTAAGTCATGGTGATTGTGCGAAAAAG ATTATTTGATTTTTGTTGAATGCAAAACACTCCGTGCTGAATACACAGAAGAGAAAGAAATGGAAGGCCATGATTTTCGC TCTCGCCCAAAGACTGGCGGCTCTGTGCCCGTTGAGAATGTGCAGGAGCTCTCAGGAAAACAACTCCAAGATGTTCCCCA GCGCTACATCAGATCTGTAGAAGACAGACCCTCTCCCGATTTTACCTCCGCTCCCCATCATCTACAAATTCCAGTCATTG ACATGAAAAAGCTGTTGGAAGAAGAAGAAGAAGAAATGGGTAAGCTTCACATGGCCTGCCAACATTGGGGATTCT…
	CL3813.Contig2_All	CAGTACTTAAGTCCTCACAAAGACGCGAGGTCCGCGCCTCTCATATCTGTCGTTGCTCCACACCTGCATGCAATCTCCCA CATTAATGACAAATGAGTCTGGAAGAGGTTTGACTCCAATCCATTCTCCATCCTTTCTTCTAACTTCCAGACCTCCCACC TCGTCCTGAACAAGCACAGTGAGCGCACCAACATCCTTGTGTCGACTCACACCCAAAGCCAAGTGAGGGGCAGGGCAGGG TGGATAATGATTCAAACGAAGAAACGAAGTATGTTCTTCAAACTTGGAATTGAAATAATAAGCAGGCAGCCCTAAGCTCT GTGCTATCAATTCCATCAATCTGAATGACAACTTCTCCACAGCTTTTGCATACTTCTCACATGCATCCCTTAGAT…
	CL3770.Contig4_All	TATAAATCATGGAGTTCCTCATTCTTTCATGGATAAAATGAAAGCCTCCACTCGACAGTTTTTCGGTCTTCCCTTGGAGC AAAAACGACGTTATGCAGCAGAGCCTGGGGATGTGGAGGGCTATGGTCAGGCCTTCGTCGTTTCGGAGGACCAAAAGATG GATTGGGGAGATATGTTGTATCTACTGGGAAATGCTGGAGGGCTACTCAGTGGAGATACAGAAGGTTGCGGTGTATCTGC TGAGTGTGATGGCTCAGAATCTTGGACTCCAACCCCACTATTTCATTGAAATGTTCGGAGACGCTGTGCAGGCCGTGCGG GTCAACTATTACCCACCCTGCCCACGACCAGAACTTGTGCTCGGACTGAGTCCTCACTCTGATGGGGGCGGCATC…
	CL839.Contig4_All	GCAGAGTGAATTGCATGTACTTGGTGCTTTACACATGGTGCCACGAATAAAGTTATGTAATTGAGGTGAATAAATTTGGA CGAATGGAAGGAAAGCCTTTATTTGCCGGCTTTGACATGATAGTTCGACGAAGTAAAACACTGTTTTACTGTTTTACTTT TATGGAGCCGCTCTTGTGACAGTTTTGGGACCGTAAAATTTTGCACTTCGCGGCGTCAATTTGTACTACATTAGCTCTTT TTCGCTGCGTCATCAATGGTTGGAAGCTTGGTTAAAATGTCATGAGAATTTGTGTGTAGCTTCGAGATTCTTTCCTGTCA GCTAGAAAAACTTTTGTACGTGTTTCATGGCCATTGGCTGGTACGCAACGTGCAGCGTGTCGCTAGTGAATATTT…
	CL3770.Contig7_All	CAATTCCAAACTACACATCAAAATACATCCAACTTATTATTAACAACTTGTACAAACAATGGTTATGCAACTTAAAAGTT TCATAAACAAGTCAATACCCTTGACTGAAAGTTATCTCCCATCGCCAATTGGGCTGAGATTCGGGAATGCAAGGACACAA ACGTTTCCACAAACATAGAGAATAGATAAATACAGTAGAATGATGAATATTAAAGCTTTGCAAAGTCTAATGTTGTCTTT CCTTGGAGCTTGTTAGCAGAGTAATGCGTCAAGTATTCTGTGCTCCTCACACTTTTGTATAAGCGAGGATATTGTTCGTT GATGAGGTCTGGCGAAGGGCCCAATGTTGTTTCGAAACCTGGACTGTAAAACGTTGCAATCGACAATCTCTCTGA…
	CL530.Contig4_All	GGGATAGAATATGCTACAAACATTCCTTTGCCCCTAGTGGGCAGGAAGTGCTCAACTAAAGAAGAGAATACGTGACAGTT GCAGATACAGTAAACTCAATCAACCATCTACTCCCTACCTCCAGCACTAGCCAGCGAGCATTTCAATAGGCAACTGCATA ATTTTTAATATCGAAGTCACCTACTTATGTTTTATTGAATCATTAACTTTGTTTTGAAGCAAAAATTCGGCTCACCGCCT CTATGATTCTATGTACTTTTTTTTCGTCTATTAGTTAATAAATAAAAAATAATAACCGTCACAAACAAATAGACAATGGA GGATGAGCTCAGTCCCAAGGAGGACGATCACAAGTGAGCTCGCTTATGTCATTTCATCTTTCGGGCAATCTGGGG…
	CL839.Contig6_All	GGAATCCATTAACGAAACAAACAAGAATCAAGTCAGCCTTTAATAATAACTACGAATGAGTGAAAGGCCTTGTAGTTTGC TTCCGTCTGATTATTGCTCGAAATAGGAAGAAACGCTTTCGTCAGGTCTCTTCCAGGTAATTGAGGTGAATAAATTTGGA CGAATGGAAGGAAAGCCTTTATTTGCCGGCTTTGACATGATAGTTCGACGAAGTAAAACACTGTTTTACTGTTTTACTTT TATGGAGCCGCTCTTGTGACAGTTTTGGGACCGTAAAATTTTGCACTTCGCGGCGTCAATTTGTACTACATTAGCTCTTT TTCGCTGCGTCATCAATGGTTGGAAGCTTGGTTAAAATGTCATGAGAATTTGTGTGTAGCTTCGAGATTCTTTCC…
	Unigene49899_All	GATTCTTAGACGAAGCCTTTGGTGGAGAGGACATGGGACTGTGCATGAGGATGAATTATTATCCAAAATGTCCCCAGCCA AATCTGGCGTTAGGATTATCCTCACACTCTGATCCCGGTGGCTTGACAGTGTTGCTCCCAGACGAACTTGTGCGGGGATT GCAGGTTCGCAAAGGAAATTCATGGATTCTGGTGGATCCGGTCCCAAATGCCTTCATTATGAATATTGGCGACCAGGTTC AG
F3'H	CL3745.Contig2_All	CAAAAAATAGGTAGCTGAGCAGCAAAGCTTGTCAAAGCCTGTTTTGACTGTTAGCTTAAAATCAGGTGAACTGTATAAAA CATTTGTTTCTTCATCAATAAATATACAGAGAGAGAGGTACTGCAATTCATATGAATATAGGGAGGCATTGCACTTTATT GTGATCACAATTCCAAATCGCCATGGCTGGCATGGTCTCTGGCCCTCATGATCTCTTGGATTCTCTTGCAATTAACAGGG TTTGGTTGTTGATGAGTGTGTTGGGTGTGGTGGGGGTAATTGGGTACGTTATAAGTGGCATGAGGAGGAGGAAGAGGTTG CCACCGGGGCCATCAGGATGGCCAGTGATGGGAAACCTGCCGCTGCTGGGAAAAATGCCTCACCATTCCCTGCAC…
	CL3745.Contig1_All	TTAATAGCTTGCAGAGACAACAACTTTTAAGTTTGCACACACACACACCCAACAACACCACCCCTGAAAAGTGTGTGAAA AACCAAATGGTATATGACTCAATGTCTCAACAAATCAATGGAGTAAACTACTCAGACGACAGATGGTAAGTCATCTACGC CTGTAAATTACACCAATACAGTTGAAATAATCTATAAACATAGATTAGCGACCATCTATCGCTGGATAATTTACTCCCAA ATCAACCATTATAATATAGTATAACTTAGCGCCTCCCCGAATCAACCATTATAATATAGTAGAACTACGGGTACACAAGT TTGAAACAAAACAAAAAGGTTTAAAACAATTTTGCTCATAAGCAGAAACTCCGCCGAGGTGCATAACGAGACAAA…
	CL4351.Contig1_All	GTTTTATGTAAGATTTTATATAAAAAATGGCTTATCAGGAGTTTCTTCAATGTATGTCTGCACAAGGCATAGTTGTAGCA GCCGCAGTAGTTATTTTGGTCTCTGTTTTCAGCATAAAATTTGGTTTATTGGGACACAGAATTGGGGGATACAGATTGCC TCCTGGGCCAACTCCGTTACCCATCATTGGAAATCTGCATAAGTTGGGAAAGCTTCCACACAGATCTCTGCAATCTCTGG CCAAGAAATATGGGCCACTTATGTGCTTGCGGTTGGGCTCCGTTTCCACTGTGGTGGCGTCTTCTCCAGAGATGGCAAAA GAGTTTCTGAAAACCCACGATGCCATCTTCGCCAGCCGACCTCCAACATCCGCTGGCAAACACACAGCCTATGAT…
	Unigene16535_All	GGGTTTAACATGTTTTGGGAAAAGATGATGTTGCCCAAGAGATTGACGCTGGTGACGAACATAGCGTGTCCAATGTTGAC GCTCTCTCCATTTAAATGATGTTCGTAAATCAGCCGAACCATTCGAAACACCTGTTCTCTTCTGAGATGTTGCAGAGATT CCAATCTCTTGGCACTGAACAGCTCGGTGTTGCAGATTTTTCTGAGCATACGCCAACGAGGTCCATATTGCGC
	CL2711.Contig4_All	GAAAGTATTCGGAGAAGACGTTGAAGGACAGCAGGGGGTTCAACGCCATGATTCGAGAAGTCTTCTATCTGGCCGGTGCA ATGAATATTGGAGACTTTCTTCCATACTTGGAATGGATGGATCTTCAAGGCCTGAGAAGACGCCAGAAGCACATTCACAA GACCTTCAATGATTTCTTTGAGAAGATCATAGCAGAGCATGTGGAGAATAAAAGCCGCGGGC
	CL926.Contig1_All	CGTGAATTCCATCCGGGGTCGCACGGTGCAACCCACATGATCCTTTTCAAGAAAATATTAACCGAGACATTATCGCTTAT ACATTCAGTTCTGTTTAATTTCGTCAGTCCCTAGGACTTCAATTCCCATGTTAGAGCATACAAATCTAAAATTCTCTATA TGCCTGAAGCTACAAGAAAAGAGCTCCCTTAGCTCAGCAGACGAGTTGGGTTGTTGACATAATCGTAATTACTCTGAACG AGTGATAAAGTTTTGAGTTTCGAACGAGGCGGGGGTTGCGAGATACACTAGTAAGTATGGACTTCATTTGGCATACAGAG GCACTTTGGAACAATTCATTTGCTGTCTTGCTAGCTCTGTTGATAGGAGCAGTTCTCTCTCTCTCTGTTATGTTG…
	CL926.Contig3_All	CCACATTCAATCACACTCTTCAAACCCCATAAGATCTCCAATACTGTAGTCACATTGGCCTAGAGCATTGAAGACTTATT GATTCATTATGGGGAGCTCTGTTCAATCAATTCTATATCAAATGTTGCAATTGTTTGCCATGGATAATCTCTAGTATTCA CATTGAATTCATTCAAGACTCGAGAATATATTTAATATTTAATTTACATGTCCAAGCACCCCCTCTTAGTGTCAGTAGTA GGAGAGCTCATAGAAATCCCTATTCCCACGAGTAGGTAGGTAAACCCCTGCAATAAGTCCTAAGAGGATCAAGGGAGGAA TTCTTGCAGCAGCAAGAACTTGCTTGAAATCCTCAAACCCTCAGACGCAGAAATTCCAATCGGGGTTTAGCGATT…
	Unigene42019_All	AATGCTTTAATACTTATTAAATAATATACAAACAACATAAAGTTTTATTCTAATTCATTCTTTGATTCACAATATAGATC ATACAACTGTGCTCAGCTCAGCACGGTAGACACCTTAATACTATTTGAATAATATAAACAACATAAACTTGTATACTAAT TTATTTTATGCATGATTCATAAACATCTGGAAGAAAAGCTTAGTAATGTGTGTATAGATGGGATTGAAGACGAGGTGTAG CAACGAGTAAAAGAGGTTCCTTCCTGGGCAGAGTGAGTCCGAAGGTCTCAGACATGTCCAATGTCTCTGCTTCGAGAGGA GGCGCAACATTCCAATTGAAACCTTGCACGAGATTGGCCAATATCAGTTGAAACATTGTCAAGCCCAACATCAGG…
	Unigene24748_All	GCACAGGGACAGGGGAATCATTTTTAATAATGGACCTACCTGGAAGGACATCCGGCGGTTTTCCCTGACCACCCTCCGGA ACTATGGGATGGGGAAACAGGGCAATGAGAGCCGGATCCAGAGGGAGGCCCACTTCCTGCTGGAAGCACTCAGGAAGACC CAAGGCCAGCCTTTCGACCCCACCTTCCTCATCGGCTGCGCGCCCTGCAACGTCATAGCCGACATCCTCTTCCGCAAGCA TTTTGACTACAATGATGAGAAGTTTCTAAGGCTGATGTATTTGTTTAATGAGAACTTCCACCTACTCAGCACTCCCTGGC TCCAGCTTTACAATAATTTTCCCAGCTTTCTACACTACTTGCCTGGAAGCCACAGAAAAGTCATAAAAAATGTGG…
	CL926.Contig5_All	AGTTCTGGTAATTTCGCCAGTCCCTAGGACTTCAATTCCCATGTTAGAGCATACAAATCTAAAATTCTCTATATGCCTGA AGCTACCTTAGCTCAGCAGACGAGTTGGGTTGTTGACATAATCGTAATTACTCTGAACGATTGATAAAGTTTCGAGTTTC GAACGAGGCGGGGGTTGCGAGATACACTAGTAAGTATGGACTTCATTTGGCATACAGAGGCACTTTGGAACAATTCATTT GCTGTCTTGCTTGCTCTGATGATTGGAGCAGTTCTCTCTCTCTCTCTTATGTTGCAACTCTATTCTCGGAGGCACTTACC TCCCGGCCCTATTCAATGGCCTGTTGTGGGATCGCTCTTGTCAGTGGGATTCCAATCCAGGCATCGCACCTTTGC…
	Unigene12461_All	GTTTGAAAAGTTTATAAAGGAACGACTGGCATCTCGGCAAAACGGTAGTTATGGCAGTGGCGGAGCACACGAGAAGGACT TGTTGGATGTTTTGCTGGACTCTAAAAGCGATGGAGGCGGTGACAATGTCAAATTTATGGAAAAAGAGATGACGCGCTTT CTATACGACATGTTCGTAGCTGGCAGTGAAACGACTAGCACCACAATTGAATGGGCAATGGCTGAGCTCATTC
	CL4351.Contig2_All	GTGTTTTATGTAAGATTTTATATAAAAAATGGCTTATCAGGAGTTTCTTCAATGTATGTCTGCACAAGGCATAGTTGTAG CAGCCGCAGTAATTATTTTGGTCTCTGTTTTCAGCATAAAATTTGGTTTATTGGGACACAGAATTGGGGGATACAGATTG CCTCCTGGGCCAACTCCGTTACCCATCATTGGAAATCTGCATAAGTTGGGAAAGCTTCCACACAGATCTCTGCAATCTCT GGCCAAGAAATATGGGCCACTTATGTACTTGCGGTTGGGCTCCGTTTCCACTGTGGTGGCGTCTTCTCCAGAGATGGCAA AAGAGTTTCTGAAAACCCACGATGCCATCTTCGCCAGCCGACCTCCAACATCCGCTGGCAAACACACAGCCTATG…
	CL926.Contig7_All	ACCCCTACCAACTAGCGGGTCCTCAACAATGAACATATAGCGAATGAGAAAAGGAATCACCTAGGCAGGGAACCTGAAAT ACAGCGGAAAACAAAGGTGTAGGTACGCATCGAGCATTCCGAAGCTCGGTTCAATGACCTTCCAGCGGCGGGAACTTTCT TGAAATCCTCAAACCCTCCGACACAGAAATTTGAAATCCTCAAACCCTCAGACGCAGAAATTCCAATCGGGGTTTAGCGA TTGCCAACAAAGGAACTTTCTTGAAATCCTCAAACCCTCCGCCGCAGAAATTTGCAATCCTCAAACCCTCAGACGCAGAA ATTCCAGTCGGGGTTTAGCGATTGCCAGCAAAGGAACTTTCTTGGGACAAATTACTCCATACCCTTCTTCCATAT…
	CL1401.Contig3_All	ACACTTAACATTATCTTCAAATTAAGACAATAAGATTGACTCCCAAATGGATACAATATCTAACTTGGTTTGATGCCATA TACATCCCCTAAAATATGCCAGTGATAAATGGAATCACTCTCAACATTATTCTTTAAAGTGAAACTATAAGATTGGCCTA CTAATGAGTGTGCCCCTTGACTACAACAATATATACAACCCAAAAAATATGCCTATGTGTAAATGGAAGTAGTGGCCTCT TTAAAATAAAATAGACGGTAGATAAACCTTCCAAGCATAATGATACGAGTAGAATGCTGAGTAGCTTTATTTCCATTTGA ATTTCATAAGCGACTTCAAAGCTACTAACACACATTACTATAATATAACTAGTCCTTAACAACAACCAAGGAGGC…
	CL314.Contig9_All	AATGCTTTAATACTTATTAAATAATATACAAACAACATAAAGTTTTATTCTAATTCATTCTTTGATTCACAATATAGATC ATACAACTGTGCTCAGCTCAGCACGGTAGACACCTTAATACTATTTGAATAATATAAACAACATAAACTTGTATACTAAT TTATTTTATGCATGATTCATAAACATCTGGAAGAAAAGCTTAGTAATGTGTGTATAGATGGGATTGAAGACGAGGTGTAG CAACGAGTAAAAGAGGTTCCTTCCTGGGCAGAGTGAGTCCGAAGGTCTCAGACATGTCCAATGTCTCTGCTTCGAGAGGA GGCGCAACATTCCAATTGAAACCTTGCACGAGATTGGCCAATATCAGTTGAAACATTGTCAAGCCCAACATCAGG…
	CL1401.Contig2_All	CGGGGACGAAACACGAGTCTGGGAGAGAGTTTCTGAGGCTGACTGTGAAATAATGGATTCAGCTATGCTATTTCCATCTG CAGATTTGAGAATTGTAGTTTATTTAGCAGTGGCTCTTATTTTTATTCATGTTCTGTATAGGAGCTTTCGCCCATCCCTG AAATTGCCACCAGGTCCTCCTGGTTGGCCCATAATTGGGCATTTGCATCTTCTGGGTAGTCTTCCCCATAGGTCTCTGGA TCGAATCTCCAAAGCATATGGCCCTATCATGAAGCTGAGATTAGGGTCCAAGTTAGTAGTGGTAGGTTCCTCTGTGGAGA TGGCTAGAGAGTTTCTGAAAACCCATGACCTTACTTTTGCATCTCGTCCCAAGACTGCTGCCGGGAAATACACAG…
	CL926.Contig6_All	AGTTCTGGTAATTTCGCCAGTCCCTAGGACTTCAATTCCCATGTTAGAGCATACAAATCTAAAATTCTCTATATGCCTGA AGCTACAAGAAAAGAGCTCCCTTAGCTCAGCAGACGAGTTGGGTTGTTGACATAATCGTAATTACTCTGAACGAGTGATA AAGTTTTGAGTTTCGAACGAGGCGGGGGTTGCGAGATACACTAGTAAGTATGGACTTCATTTGGCATACAGAGGCACTTT GGAACAATTCATTTGCTGTCTTGCTAGCTCTGTTGATAGGAGCAGTTCTCTCTCTCTCTGTTATGTTGCAACTCTATTCT CGGAGGCACTTACCTCCCGGCCCTATTCAATGGCCTGTTGTGGGATCGCTCTTGTCAGTGGGATTCCAATCCAGG…
	CL926.Contig2_All	CGTCAGTCCCTAGGACTTCAATTCCCATGTTAGAGCATACAAATCTAAAATTCTCTATATGCCTGAAGCTACAAGAAAAG AGCTCCCTTAGCTCAGCAGACGAGTTGGGTTGTTGACATAATCGTAATTACTCTGAACGAGTGATAAAGTTTTGAGTTTC GAACGAGGCGGGGGTTGCGAGATACACTAGTAAGTATGGACTTCATTTGGCATACAGAGGCACTTTGGAACAATTCATTT GCTGTCTTGCTAGCTCTGTTGATAGGAGCAGTTCTCTCTCTCTCTGTTATGTTGCAACTCTATTCTCGGAGGCACTTACC TCCCGGCCCTATTCAATGGCCTGTTGTGGGATCGCTCTTGTCAGTGGGATTCCAATCCAGGCATCGCACCTTTGC…
	CL926.Contig4_All	GCCATGGATAATCTCTAGTATTCACATTGAATTCATTCAAGACTCGAGAATATATTTAATATTTAATTTACATGTCCAAG CACCCCCTCTTAGTGTCAGTAGTAGGAGAGCTCATAGAAATCCCTATTCCCACGAGTAGGTAGGTAAACCCCTGCAATAA GTCCTAAGAGGATCAAGGGAGGAATTCTTGCAGCAGCAAGAACTTGCTTGAAATCCTCAAACCCTCAGACGCAGAAATTC CAATCGGGGTTTAGCGATTGCCAACAAAGGAACTTTCTTGAAATCCTCAAACCCTCCGCCGCAGAAATTTGCAATCCTCA AACCCTCAGACGCAGAAATTCCAGTCGGGGTTTAGCGATTGCCAGCAAAGGAACTTTCTTGGGACAAATTACTCC…
DFR	CL2862.Contig5_All	GTGTCCTGCTACACTTTTAGTCTCAAGCTAACGGTGTTGTGAGCAGTCCGTTGGGTTTAAATTGTAACCAGTGTAGTTGG ACAATTTCAAACCCTCAACTCGAGGAGAGCTTATGAAGAAGGGCGGCTCCGTGTGTGTAACAGGAGCAGGAGGCTACATC GGCTCTTGGCTCGTCAAAAATTTGTTGCAGAATGAATACACCGTTCATCCCACTCTCAGAGATCCAGAAAACCAGGGCAA AACCGGTCATCTATTGTTGCTTCCAGGAGCCAAAGAGAGGCTGAAGCTCTTCAAAGCAGACTTGAGTGAAGAGGGAAGCT TCGATTCTGCAGTACAGGGCTGCTATGGAGTATTTCAAGTAGTAACTCCTTTAGATTTTGATAAAGATCCAGAGG…
	CL2862.Contig6_All	GAGGATTAGTAATTCAATAAGACTTGTATACAACTATATTTGAGAACATACCTTGTCAAATATATATACCTATACTTAGT GAGTAGCAATAAAATGAACTCAACCTATTAAGATTACTAATATGGTATTATTGACTACAACTTCATGCTTGGATAAAAGG GTAAGACTAAGAGTGTGATTAAGCATACATGCGTGGCCAAACTTTTTTCACACATATCCTTTAGTTTCTCTTCTGTTCCA AGTTGCAACACATTCAAGAAGACATAGCTTCTATTCATCTATTGCAACACTCGCATCATAATGGCACATTTAATGCTTTG ATCAAGAATTTCTTGTAGACCATAGTTGTAAGAGAAACCCATATCCAACAATTTCTTAGAAGAAGTTGCCGCACC…
